# Supplementary material for: High-Light versus Low-Light: Effects on Paired Photosystem II Supercomplex Structural Rearrangement in Pea Plants
Source: Int J Mol Sci. 2020 Nov 16;21(22):8643. doi: 10.3390/ijms21228643 (PMC7698171; doi:10.3390/ijms21228643)
Supplement: Supplementary file 1 [file ijms-21-08643-s001.zip]

Archive with 4 entries (4 files):
- Movie S1.mp4
- Supplementary Materials.docx
- Supplementary Table 2.xlsx
- Supplementary Table 3.xlsx
