# Supplementary material for: High-Light versus Low-Light: Effects on Paired Photosystem II Supercomplex Structural Rearrangement in Pea Plants
Source: Int J Mol Sci. 2020 Nov 16;21(22):8643. doi: 10.3390/ijms21228643 (PMC7698171; doi:10.3390/ijms21228643)
Supplement: Supplementary file 1 [file ijms-21-08643-s001.zip › Supplementary Table 2.xlsx]

## Sheet: 2a
Supplementary Table 2a: Summary of the chlorophylls in the C2S2-H supercomplex.
	PSII-LHCII protein	Number of chlorophylls
	D1 (PsbA)	4 Chla
	CP47 (PsbB)	16 Chla
	CP43 (PsbC)	13 Chla
	D2 (PsbD)	2 Chla
	S-LHCII	24 Chla, 18 Chlb
	Lhcb4.3	7 Chla, 3 Chlb
	Lhcb5 (H)	9 Chla,3 Chlb

## Sheet: 2b
Supplementary Table 2b: Summary of the chlorophylls in the PSII domain of the C2S2-H supercomplex. Chlorophylls located at the stromal side are in red.
	Chlorophylls	D1 (PsbA)	CP47 (PsbB)	CP43 (PsbC)	D2 (PsbD)
	402				a
	403				a
	405	a
	406	a
	407	a
	410	a
	501			a
	502			a
	503			a
	504			a
	505			a
	506			a
	507			a
	508			a
	509			a
	510			a
	511			a
	512			a
	513			a
	602		a
	603		a
	604		a
	605		a
	606		a
	607		a
	608		a
	609		a
	610		a
	611		a
	612		a
	613		a
	614		a
	615		a
	616		a
	617		a

## Sheet: 2c
Supplementary Table 2c: Summary of the chlorophylls in the LHCII domain of the C2S2-H supercomplex. In the last four columns chlorophylls of the LHCII M-trimer and Lhcb4, Lhcb5 and Lhcb6 from PDB: 5XNL are reported. Chlorophylls located at the stromal side are in red.
	Chlorophylls	S-LHCII (Lhcb1/2)	Lhcb4.3	Lhcb5 (H)		M-LHCII (Lhcb3)	Lhcb4	Lhcb5	Lhcb6
	601	b		b		b	a	b	b
	602	a	a	a		a	a	a	a
	603	a	a	a		a	a	a	a
	604	a	a	a		a	a	a	a
	605	b				b
	606	b	b	b		b	b	b	b
	607	b	b	b		b	b	b	b
	608	b	b			b	b	b	b
	609	b	a	a		b	a	a	b
	610	a	a	a		a	a	a	a
	611	a		a		a	a	a	a
	612	a	a	a		a	a	a	a
	613	a	a	a		a	a	a
	614	a		a		a	b	a
	616						a
