# Supplementary material for: High-Light versus Low-Light: Effects on Paired Photosystem II Supercomplex Structural Rearrangement in Pea Plants
Source: Int J Mol Sci. 2020 Nov 16;21(22):8643. doi: 10.3390/ijms21228643 (PMC7698171; doi:10.3390/ijms21228643)
Supplement: Supplementary file 1 [file ijms-21-08643-s001.zip › Supplementary Table 3.xlsx]

## Sheet: 3a
Supplementary Table 3a: Summary of the stromal chlorophylls in the C2S2 (i.e. C2S2-H), C2S2M and C2S2M2 supercomplexes used to calculate Chls pair distances in the corresponding paired supercomplexes. For a detailed description of all the stromal chlorophylls used, refer to Supplementary Table 2b,c.
	n° stromal Chls	n° total Chls
PSII	18	35
S-M LHCII	24	42
Lhcb4	9	14
Lhcb4.3	6	10
Lhcb5 (H)	7	12
Lhcb5	8	13
Lhcb6	8	11
C2S2	110	198
C2S2M	150	261
C2S2M2	182	314

## Sheet: 3b
Supplementary Table 3b: Summary of the distances ≤ 90 Å of any possible chlorophylls pair originated between stromal chlorophylls belonging to the upper and lower moiety of the paired (C2S2)2, (C2S2M)2 and (C2S2M2)2 supercomplexes.
(C2S2)2		(C2S2M)2		(C2S2M2)2					n° Chls pair
Chls pair	distance (Å)	Chls pair	distance (Å)	Chls pair	distance (Å)			distance (Å)	(C2S2)2	(C2S2M)2	(C2S2M2)2
CLA C 511 CLA r 602	48.7225	CLA r 616 CLA r 616	49.9793	CLA r 610 CLA Y 610	53.667			0-45	0	0	0
CLA r 602 CLA C 511	49.7416	CLA r 610 CHL r 608	50.2027	CLA Y 610 CLA r 610	53.6673			45-50	3	1	0
CLA R 602 CLA c 511	49.8211	CLA Y 610 CLA r 611	51.1278	CLA y 610 CLA R 610	53.6803			50-55	52	58	4
CLA Y 602 CLA Y 602	50.3656	CHL r 608 CLA r 616	51.4203	CLA R 610 CLA y 610	53.6805			55-60	257	329	206
CLA y 602 CLA y 602	50.5263	CLA r 610 CLA r 610	51.6215	CLA Y 610 CHL r 608	55.3181			60-65	449	734	666
CLA N 610 CLA G 610	50.5352	CHL r 608 CLA r 610	51.7296	CHL r 608 CLA Y 610	55.3204			65-70	548	969	1139
CLA c 511 CLA R 602	50.8274	CLA r 602 CLA r 616	51.7953	CHL R 608 CLA y 610	55.3382			70-75	582	1002	1379
CLA G 610 CLA N 610	51.0208	CLA Y 610 CLA r 601	51.8412	CLA y 610 CHL R 608	55.3405			75-80	492	928	1378
CLA R 610 CLA c 513	51.067	CHL r 608 CHL r 608	51.8421	CLA Y 602 CLA r 610	55.7838			80-85	526	907	1286
CLA C 513 CLA r 610	51.0746	CLA r 610 CLA r 616	51.9788	CLA r 610 CLA Y 602	55.7869			85-90	475	899	1132
CLA n 602 CLA n 602	51.1284	CHL r 608 CLA r 602	51.9906	CLA R 610 CLA y 602	55.8069			total	3384	5827	7190
CLA R 610 CLA c 511	51.2505	CLA r 611 CLA Y 610	52.0271	CLA y 602 CLA R 610	55.8098
CLA C 511 CLA r 610	51.2692	CHL Y 608 CLA r 610	52.0326	CLA Y 602 CLA r 611	56.3334
CLA N 610 CLA G 602	51.2752	CHL Y 608 CLA r 611	52.0956	CLA r 611 CLA Y 602	56.3339
CLA g 602 CLA n 610	51.4125	CLA 7 602 CLA Y 602	52.1098	CLA R 611 CLA y 602	56.3452
CLA G 602 CLA N 610	51.6716	CLA Y 610 CLA r 602	52.3254	CLA y 602 CLA R 611	56.3458
CLA g 610 CLA n 610	51.7404	CHL 7 601 CLA Y 610	52.6664	CLA r 602 CLA Y 611	56.479
CLA n 610 CLA g 602	51.8084	CHL 8 601 CLA C 511	53.2476	CLA Y 611 CLA r 602	56.4794
CLA Y 610 CLA Y 610	51.8158	CHL Y 608 CLA r 602	53.2734	CLA R 602 CLA y 611	56.497
CLA N 602 CLA N 602	51.8255	CLA 7 610 CHL Y 601	53.424	CLA y 611 CLA R 602	56.4976
CLA r 610 CLA C 513	51.9894	CLA r 602 CHL r 608	53.6121	CHL Y 608 CLA r 610	56.725
CLA c 513 CLA R 610	51.9922	CLA 8 611 CLA C 511	53.6511	CLA r 610 CHL Y 608	56.7274
CLA c 511 CLA R 610	52.1652	CLA G 610 CLA 5 610	53.6517	CLA R 610 CHL y 608	56.7325
CLA r 610 CLA C 511	52.1749	CHL 5 608 CHL Y 608	53.6701	CHL y 608 CLA R 610	56.7345
CLA n 610 CLA g 610	52.2171	CLA G 602 CHL 5 608	53.7696	CLA S 602 CLA 8 602	56.855
CLA Y 602 CLA Y 610	52.459	CLA 7 611 CLA Y 610	53.7716	CLA 8 602 CLA S 602	56.8553
CLA Y 610 CLA Y 602	52.5374	CLA R 610 CLA s 602	53.886	CLA s 602 CLA 4 602	56.873
CHL N 608 CLA G 602	52.5762	CLA 7 610 CLA Y 602	53.8976	CLA 4 602 CLA s 602	56.8739
CLA Y 611 CLA Y 610	52.6279	CLA 5 602 CLA G 602	53.9765	CLA Y 610 CLA r 602	56.891
CLA y 610 CLA y 611	52.6686	CHL 7 601 CLA Y 602	54.0479	CLA r 602 CLA Y 610	56.8927
CLA g 602 CHL n 608	52.7942	CLA Y 610 CLA r 610	54.1718	CLA R 602 CLA y 610	56.8943
CLA Y 610 CLA Y 611	52.8091	CLA Y 602 CLA 7 611	54.2601	CLA y 610 CLA R 602	56.8975
CLA y 611 CLA y 610	52.8534	CLA r 611 CHL Y 608	54.3583	CLA 8 610 CLA S 602	56.9099
CLA G 602 CHL N 608	52.9889	CHL 7 608 CHL N 608	54.3733	CLA S 602 CLA 8 610	56.9144
CHL n 608 CLA g 602	53.2097	CLA G 610 CLA 5 602	54.4026	CLA r 611 CHL Y 601	56.9199
CLA y 610 CLA y 602	53.5392	CLA N 602 CLA 7 602	54.4075	CHL Y 601 CLA r 611	56.9215
CLA y 602 CLA y 610	53.6164	CHL 7 601 CHL Y 608	54.4209	CLA s 602 CLA 4 610	56.9338
CHL R 608 CLA c 511	53.661	CLA 7 602 CLA Y 610	54.4252	CLA 4 610 CLA s 602	56.9394
CLA y 610 CLA y 610	53.8653	CLA 5 610 CLA G 602	54.4507	CHL y 601 CLA R 611	56.9411
CHL g 608 CLA n 610	53.9221	CLA 5 610 CHL G 601	54.4951	CLA R 611 CHL y 601	56.9427
CLA N 602 CLA G 602	53.932	CLA c 511 CLA R 616	54.5511	CLA S 610 CLA 8 610	57.0716
CLA N 610 CHL G 608	54.01	CHL G 601 CHL 5 608	54.5541	CLA 8 610 CLA S 610	57.0722
CLA G 602 CLA N 602	54.1527	CLA r 616 CLA b 616	54.5644	CLA 4 610 CLA s 610	57.0922
CHL N 609 CLA G 602	54.3035	CHL N 608 CLA 7 610	54.586	CLA s 610 CLA 4 610	57.0928
CLA n 610 CHL g 608	54.3049	CLA Y 602 CLA r 611	54.59	CLA 8 611 CLA S 602	57.2601
CLA C 513 CLA r 602	54.3389	CLA r 616 CLA r 602	54.5907	CLA 7 610 CLA N 610	57.2634
CLA C 509 CLA r 610	54.3847	CLA N 610 CHL 7 608	54.6438	CLA S 602 CLA 8 611	57.2638
CHL G 608 CLA N 610	54.394	CLA r 609 CLA r 616	54.6606	CLA N 610 CLA 7 610	57.2642
CLA c 511 CHL R 608	54.4414	CLA r 602 CLA b 617	54.6789	CLA s 602 CLA 4 611	57.2695
CLA n 602 CLA n 610	54.4713	CLA 8 602 CLA C 511	54.7582	CLA 4 611 CLA s 602	57.2741
CLA C 513 CLA r 612	54.612	CLA Y 602 CLA 7 610	54.7977	CLA n 610 CLA 3 610	57.2808
CLA n 610 CLA n 602	54.631	CHL 5 608 CHL G 601	54.8056	CLA 3 610 CLA n 610	57.2826
CLA G 602 CHL N 609	54.657	CLA 8 611 CLA C 513	54.85	CLA 7 602 CLA N 610	57.4732
CHL g 609 CLA n 610	54.6665	CLA Y 602 CHL 7 601	54.8636	CLA N 610 CLA 7 602	57.4766
CLA C 508 CLA r 602	54.8068	CLA G 602 CHL 7 601	54.8641	CLA n 610 CLA 3 602	57.5018
CLA n 610 CHL g 609	55.0112	CHL Y 608 CLA r 601	54.9074	CLA 3 602 CLA n 610	57.5054
CHL N 608 CLA G 610	55.1649	CLA r 610 CHL Y 608	54.9276	CLA 8 602 CHL S 601	57.5094
CLA C 509 CLA r 602	55.1889	CLA 7 610 CLA Y 611	54.936	CHL S 601 CLA 8 602	57.5129
CLA y 602 CLA y 611	55.1962	CLA Y 602 CLA 7 602	54.9601	CHL s 601 CLA 4 602	57.5221
CLA g 602 CHL n 609	55.2011	CLA G 602 CLA 5 610	55.004	CLA 4 602 CHL s 601	57.5247
CLA r 610 CLA C 509	55.2133	CLA r 610 CLA r 602	55.0069	CHL Y 608 CHL r 608	57.5354
CLA C 511 CHL r 608	55.2441	CLA c 513 CHL R 608	55.0797	CHL r 608 CHL Y 608	57.5399
CLA r 602 CLA C 513	55.2625	CLA N 610 CLA 7 610	55.1843	CHL y 608 CHL y 608	57.544
CLA y 611 CLA y 602	55.291	CLA 6 602 CLA N 602	55.204	CHL R 608 CHL y 608	57.55
CLA N 610 CHL G 609	55.3012	CLA 7 602 CHL Y 601	55.2118	CHL y 608 CHL R 608	57.5542
CLA R 602 CLA c 513	55.353	CLA r 611 CHL r 608	55.3139	CHL Y 608 CHL Y 608	57.5602
CHL R 608 CLA c 513	55.4032	CLA r 616 CLA b 617	55.3329	CLA G 602 CHL 5 608	57.6853
CLA y 602 CHL y 601	55.4144	CLA 7 611 CLA Y 602	55.334	CHL 5 608 CLA G 602	57.6861
CLA C 512 CLA r 610	55.4474	CHL R 608 CLA s 602	55.3453	CHL 1 608 CLA g 602	57.7049
CLA C 511 CLA r 612	55.5017	CLA r 610 CLA r 609	55.3998	CLA r 610 CLA Y 611	57.7054
CHL y 601 CLA y 602	55.5292	CLA G 602 CLA 7 602	55.4185	CLA g 602 CHL 1 608	57.7066
CHL n 609 CLA g 602	55.5543	CLA r 601 CLA Y 610	55.4254	CLA Y 611 CLA r 610	57.708
CLA R 610 CLA c 509	55.5944	CLA R 616 CLA c 513	55.4421	CLA y 611 CLA R 610	57.7308
CLA G 610 CHL N 608	55.6416	CHL s 601 CLA R 610	55.4539	CLA R 610 CLA y 611	57.7331
CHL G 609 CLA N 610	55.646	CLA G 611 CHL 5 608	55.4698	CLA 5 610 CLA G 602	57.8235
CLA r 612 CLA C 513	55.6572	CLA s 602 CLA R 610	55.4738	CLA G 602 CLA 5 610	57.8262
CLA r 602 CLA C 508	55.7022	CHL Y 601 CLA 7 610	55.507	CLA g 602 CLA 1 610	57.8472
CLA Y 611 CHL Y 608	55.7405	CLA 7 610 CHL N 608	55.5182	CLA 1 610 CLA g 602	57.85
CLA y 610 CHL y 601	55.7475	CHL r 608 CLA r 609	55.5395	CLA r 611 CLA Y 611	58.0501
CLA N 602 CHL G 609	55.8211	CLA N 602 CLA 7 610	55.5498	CLA Y 611 CLA r 611	58.0549
CLA N 602 CLA G 610	55.8446	CHL N 608 CHL 7 608	55.5801	CLA y 611 CLA R 611	58.065
CLA g 602 CLA n 602	55.852	CLA Y 610 CLA 7 611	55.5818	CLA R 611 CLA y 611	58.0698
CHL y 601 CLA y 610	55.9473	CLA C 511 CHL 8 601	55.5859	CLA 7 602 CLA N 602	58.1088
CLA N 602 CHL G 608	55.961	CLA 5 602 CLA G 610	55.6389	CLA N 602 CLA 7 602	58.1102
CHL Y 601 CLA Y 610	55.9797	CLA r 610 CLA Y 610	55.6413	CLA n 602 CLA 3 602	58.127
CLA Y 602 CLA G 602	55.9832	CLA 5 610 CLA G 611	55.6731	CLA 3 602 CLA n 602	58.1283
CHL G 609 CLA N 602	55.987	CHL 5 608 CLA Y 610	55.6738	CHL 8 601 CLA S 602	58.2152
CHL r 608 CLA C 511	55.9979	CLA G 610 CHL 5 608	55.6824	CLA S 602 CHL 8 601	58.2156
CHL R 608 CLA c 509	56.0133	CHL G 608 CLA 5 602	55.7145	CLA s 602 CHL 4 601	58.2231
CHL Y 608 CLA Y 611	56.0317	CLA G 611 CLA 5 610	55.7319	CHL 4 601 CLA s 602	58.2243
CLA Y 611 CLA Y 602	56.0383	CLA C 513 CLA 8 611	55.7577	CHL Y 601 CLA r 602	58.2588
CLA n 602 CLA g 602	56.0654	CLA r 616 CHL r 608	55.7969	CLA r 602 CHL Y 601	58.2617
CLA r 602 CLA C 509	56.0814	CHL 5 608 CLA G 602	55.9622	CHL Y 601 CLA r 601	58.2742
CLA Y 602 CHL Y 608	56.0938	CHL Y 608 CLA r 612	56.0043	CLA r 601 CHL Y 601	58.2753
CLA N 610 CLA G 611	56.0961	CHL 7 608 CHL Y 601	56.0094	CLA R 602 CHL y 601	58.2818
CLA Y 602 CLA Y 611	56.1282	CHL R 608 CHL s 601	56.0717	CHL y 601 CLA R 602	58.2856
CLA G 610 CLA N 602	56.1369	CLA Y 611 CHL 8 608	56.146	CLA R 601 CHL y 601	58.2882
CLA c 513 CHL R 608	56.1628	CHL s 601 CHL R 608	56.1852	CHL y 601 CLA R 601	58.289
CLA G 602 CLA Y 602	56.1665	CLA C 513 CHL 8 601	56.2021	CLA Y 602 CLA r 602	58.3163
CHL G 608 CLA N 602	56.167	CLA 8 602 CLA C 508	56.2508	CLA r 602 CLA Y 602	58.3212
CLA R 611 CLA c 513	56.1688	CHL 7 608 CLA N 610	56.2604	CLA R 602 CLA y 602	58.3302
CLA Y 610 CHL Y 601	56.1728	CLA Y 610 CHL 8 608	56.3543	CLA y 602 CLA R 602	58.3361
CHL Y 608 CLA Y 602	56.267	CLA Y 610 CHL 7 601	56.3795	CLA G 610 CLA 5 610	58.3695
CLA c 513 CLA R 602	56.269	CHL n 608 CLA g 602	56.3956	CLA 5 610 CLA G 610	58.3716
CLA r 610 CLA C 512	56.2903	CLA n 610 CLA g 602	56.4303	CLA 1 610 CLA g 610	58.3931
CLA g 610 CHL n 608	56.3352	CLA Y 602 CLA r 601	56.4658	CLA g 610 CLA 1 610	58.3951
CLA C 509 CHL r 608	56.3699	CHL 6 601 CLA N 610	56.4984	CLA r 611 CLA Y 610	58.5001
CLA c 509 CLA R 610	56.4169	CLA 7 611 CLA Y 611	56.5432	CLA y 610 CLA R 611	58.5023
CLA C 508 CLA r 610	56.4169	CLA B 617 CLA c 511	56.5592	CLA Y 610 CLA r 611	58.5028
CLA Y 602 CHL Y 609	56.4214	CLA g 602 CLA n 610	56.5718	CLA R 611 CLA y 610	58.5048
CLA y 602 CHL n 609	56.4314	CLA G 602 CLA 5 602	56.5763	CLA 8 602 CLA C 513	58.6114
CLA R 610 CLA c 512	56.4533	CLA r 603 CLA r 616	56.6348	CLA c 513 CLA 4 602	58.615
CHL Y 601 CLA Y 602	56.5033	CHL y 608 CLA s 610	56.6537	CLA C 513 CLA 8 602	58.6179
CLA r 612 CLA C 511	56.5221	CLA s 610 CHL g 601	56.6743	CLA 4 602 CLA c 513	58.6215
CHL n 609 CLA y 602	56.5654	CLA Y 610 CLA r 612	56.6801	CLA r 601 CLA Y 611	58.6378
CHL Y 609 CLA Y 602	56.5812	CLA n 602 CLA n 602	56.7029	CLA Y 611 CLA r 601	58.6399
CLA Y 602 CHL Y 601	56.6107	CLA r 616 CLA r 609	56.7237	CLA y 611 CLA R 601	58.6456
CLA G 611 CLA N 610	56.627	CHL Y 608 CHL 7 601	56.724	CLA R 601 CLA y 611	58.6478
CLA N 611 CHL G 608	56.6924	CLA R 610 CHL s 601	56.7303	CLA 7 610 CHL N 608	58.6483
CLA c 509 CHL R 608	56.7135	CHL y 601 CLA y 602	56.7434	CHL N 608 CLA 7 610	58.6527
CHL n 601 CLA n 602	56.7894	CLA c 513 CLA R 610	56.781	CHL n 608 CLA 3 610	58.6627
CHL N 608 CLA G 611	56.8009	CLA N 602 CHL 7 608	56.7977	CLA 3 610 CHL n 608	58.6682
CLA y 602 CLA n 602	56.8016	CLA r 602 CLA Y 610	56.8053	CLA N 602 CHL 7 601	58.8324
CLA R 609 CLA c 511	56.8024	CLA R 616 CLA c 511	56.8086	CHL 7 601 CLA N 602	58.8353
CHL n 608 CLA g 610	56.8079	CLA r 612 CLA Y 610	56.8156	CHL 3 601 CLA n 602	58.8562
CLA n 602 CLA y 602	56.8266	CLA r 602 CLA b 616	56.8263	CLA n 602 CHL 3 601	58.8581
CLA n 602 CHL n 601	56.8351	CHL G 601 CLA r 610	56.8342	CLA S 610 CHL 8 608	59.0256
CLA N 610 CLA N 602	56.8602	CLA Y 611 CLA r 601	56.8383	CHL 8 608 CLA S 610	59.026
CHL y 608 CLA y 611	56.8981	CHL Y 608 CHL r 608	56.8417	CHL Y 601 CLA r 610	59.0508
CLA y 602 CHL n 608	56.9097	CLA R 616 CHL s 601	56.8497	CLA r 610 CHL Y 601	59.0518
CHL g 609 CLA n 602	56.9517	CLA 6 602 CLA N 610	56.8867	CHL 4 608 CLA s 610	59.0532
CLA C 513 CHL r 608	56.9526	CLA 5 610 CLA G 610	56.9281	CLA s 610 CHL 4 608	59.0545
CHL G 608 CLA N 611	56.9789	CLA 7 602 CLA Y 611	56.9367	CLA Y 610 CLA r 616	59.0688
CLA N 611 CLA G 610	56.9916	CLA 8 611 CLA C 509	56.9396	CLA 7 611 CHL N 608	59.0749
CLA N 602 CLA Y 602	56.9975	CHL G 601 CLA 5 610	56.9477	CLA r 616 CLA Y 610	59.0754
CLA R 611 CLA c 511	56.9988	CLA 7 610 CLA Y 610	56.95	CHL N 608 CLA 7 611	59.0764
CLA R 603 CLA c 511	57.0055	CLA y 602 CHL n 608	56.9611	CLA R 616 CLA y 610	59.0811
CLA N 602 CLA N 610	57.0132	CLA n 610 CLA g 610	56.9634	CLA R 610 CHL y 601	59.0815
CLA Y 602 CLA N 602	57.0235	CLA 5 610 CHL Y 608	56.9696	CHL y 601 CLA R 610	59.0824
CHL R 608 CLA c 508	57.0477	CLA y 610 CHL n 608	57.0783	CLA y 610 CLA R 616	59.0877
CLA g 611 CLA s 602	57.0552	CLA G 602 CHL 5 609	57.1394	CHL n 608 CLA 3 611	59.0991
CLA R 602 CLA c 508	57.0562	CLA r 612 CHL r 608	57.1407	CLA 3 611 CHL n 608	59.1005
CHL r 608 CLA C 509	57.0573	CLA 8 610 CLA C 511	57.1731	CHL 5 608 CLA Y 602	59.2372
CLA N 602 CHL N 601	57.0751	CLA 8 602 CLA C 509	57.1814	CLA Y 602 CHL 5 608	59.2434
CLA n 602 CLA n 611	57.0922	CHL G 601 CHL 7 601	57.1817	CLA y 602 CHL 1 608	59.2629
CHL n 608 CLA y 602	57.0965	CLA Y 602 CHL 8 608	57.1843	CHL 1 608 CLA y 602	59.2682
CLA n 602 CHL g 609	57.111	CLA 7 602 CLA N 602	57.2097	CLA 7 610 CLA S 610	59.2863
CHL N 601 CLA N 602	57.1258	CLA r 602 CLA r 609	57.2123	CLA S 610 CLA 7 610	59.2926
CLA n 611 CLA n 602	57.1498	CHL R 608 CLA c 513	57.2272	CLA s 610 CLA 3 610	59.3135
CLA y 611 CHL y 608	57.1843	CLA r 616 CLA b 610	57.2452	CLA 3 610 CLA s 610	59.321
CLA C 511 CLA r 603	57.1895	CLA y 602 CLA y 602	57.2489	CLA 7 610 CHL S 608	59.3951
CLA c 513 CLA R 611	57.193	CLA 5 611 CLA G 610	57.2591	CHL S 608 CLA 7 610	59.4003
CLA r 610 CLA C 508	57.2126	CLA Y 611 CLA 8 610	57.2609	CHL s 608 CLA 3 610	59.43
CLA Y 612 CLA Y 610	57.2875	CHL Y 609 CLA r 611	57.2726	CLA 3 610 CHL s 608	59.436
CLA c 512 CLA R 610	57.2952	CLA r 616 CLA b 611	57.2822	CHL S 608 CLA 8 610	59.4387
CLA C 508 CHL r 608	57.3019	CHL r 608 CLA r 611	57.2973	CLA 8 610 CHL S 608	59.4408
CLA R 602 CLA c 509	57.3456	CLA 7 602 CHL Y 608	57.3172	CLA 4 610 CHL s 608	59.4654
CLA G 611 CHL N 608	57.3628	CLA c 511 CHL R 608	57.3428	CHL s 608 CLA 4 610	59.4675
CLA G 610 CLA N 611	57.3657	CLA 8 610 CLA C 509	57.3629	CHL 7 601 CLA Y 602	59.4751
CHL N 608 CHL G 601	57.3684	CHL 5 601 CLA G 610	57.369	CLA Y 602 CHL 7 601	59.4789
CLA Y 610 CLA Y 612	57.3944	CLA 7 602 CLA G 602	57.3794	CLA y 602 CHL 3 601	59.4858
CHL Y 601 CHL Y 608	57.4101	CLA 8 610 CLA C 513	57.4002	CHL 3 601 CLA y 602	59.4905
CHL g 608 CLA n 611	57.4277	CHL Y 601 CHL 8 608	57.4038	CLA 8 610 CLA S 611	59.4958
CHL g 608 CLA n 602	57.6289	CHL r 608 CLA r 603	57.4177	CLA S 611 CLA 8 610	59.5007
CLA c 511 CLA R 609	57.6349	CLA s 610 CLA g 602	57.4263	CLA s 611 CLA 4 610	59.51
CHL N 609 CLA Y 602	57.6448	CLA c 511 CLA B 617	57.429	CLA 4 610 CLA s 611	59.5149
CLA S 611 CLA r 610	57.6575	CLA 5 602 CHL G 601	57.4336	CHL g 601 CHL g 601	59.5364
CLA R 610 CLA c 508	57.6693	CLA s 611 CHL y 608	57.4561	CHL G 601 CHL G 601	59.5471
CHL r 608 CLA C 513	57.686	CLA r 612 CHL Y 608	57.4657	CHL r 608 CHL r 608	59.5616
CLA n 611 CHL g 608	57.7121	CHL s 608 CLA g 611	57.4675	CHL R 608 CHL R 608	59.5856
CHL Y 608 CHL Y 601	57.7232	CLA c 513 CLA R 616	57.4689	CLA 8 610 CHL S 601	59.6969
CLA c 508 CHL R 608	57.7311	CHL 8 601 CLA C 508	57.4771	CHL S 601 CLA 8 610	59.7048
CLA Y 602 CHL N 609	57.7735	CHL 7 608 CLA Y 602	57.503	CLA N 610 CHL 7 601	59.7057
CLA n 602 CHL g 608	57.8275	CLA R 602 CLA s 602	57.5044	CHL 7 601 CLA N 610	59.7066
CHL Y 601 CLA G 602	57.8409	CHL 5 608 CHL Y 609	57.5407	CLA N 610 CLA 7 611	59.7079
CHL G 601 CHL N 608	57.851	CLA C 511 CLA 8 602	57.5665	CLA 7 611 CLA N 610	59.7101
CLA C 507 CLA r 610	57.8703	CHL Y 601 CLA 8 610	57.5715	CHL s 601 CLA 4 610	59.7156
CLA c 511 CLA R 603	57.9177	CHL N 609 CLA 7 610	57.591	CLA 4 610 CHL s 601	59.7227
CLA c 508 CLA R 602	57.9281	CLA 7 611 CHL Y 608	57.609	CLA 3 611 CLA n 610	59.7343
CLA C 511 CLA r 609	57.9287	CHL G 601 CLA r 611	57.6493	CHL N 608 CLA r 611	59.7357
CLA s 602 CLA g 611	57.9634	CLA r 609 CHL r 608	57.6498	CLA Y 602 CLA r 612	59.736
CLA Y 611 CHL Y 609	57.9726	CLA y 602 CLA n 610	57.6542	CLA n 610 CLA 3 611	59.7367
CHL r 608 CLA C 508	57.974	CLA c 513 CHL y 608	57.6553	CLA r 611 CHL N 608	59.7371
CLA R 610 CHL s 601	57.985	CLA r 616 CLA r 610	57.6751	CLA r 612 CLA Y 602	59.7373
CLA c 511 CLA R 611	57.9988	CLA b 616 CLA r 616	57.6761	CHL 8 608 CLA S 611	59.7378
CLA r 603 CLA C 511	58.1003	CLA y 610 CHL y 601	57.7299	CLA n 610 CHL 3 601	59.7389
CLA y 611 CLA y 611	58.122	CHL Y 608 CHL 5 608	57.7367	CHL 3 601 CLA n 610	59.7391
CLA C 507 CHL r 608	58.1339	CLA 7 611 CHL Y 601	57.7442	CLA S 611 CHL 8 608	59.7429
CLA g 611 CLA n 610	58.1489	CHL 7 608 CLA S 610	57.7626	CLA R 612 CLA y 602	59.7559
CLA G 602 CHL Y 601	58.1546	CLA c 513 CLA y 610	57.7785	CLA y 602 CLA R 612	59.7563
CHL y 608 CLA y 602	58.1727	CLA r 609 CLA r 602	57.8375	CLA s 611 CHL 4 608	59.7602
CLA y 610 CLA y 612	58.1799	CHL Y 601 CLA 7 611	57.839	CHL 4 608 CLA s 611	59.7644
CLA n 602 CHL n 609	58.1876	CLA y 602 CHL y 601	57.8493	CLA R 611 CHL n 608	59.7653
CHL N 609 CLA G 610	58.1949	CLA s 610 CLA g 611	57.8507	CHL n 608 CLA R 611	59.7668
CLA c 509 CLA R 602	58.2158	CLA 8 610 CLA C 507	57.8617	CLA 7 602 CHL N 608	59.7707
CLA N 610 CHL G 601	58.2337	CLA r 602 CLA r 610	57.9051	CHL N 608 CLA 7 602	59.7778
CHL Y 609 CLA Y 611	58.2443	CHL 8 601 CLA C 509	57.9115	CHL n 608 CLA 3 602	59.796
CLA g 602 CLA y 602	58.2578	CHL 5 609 CHL Y 608	57.9511	CLA 3 602 CHL n 608	59.8032
CHL y 608 CHL y 601	58.2605	CHL G 608 CLA 5 610	58.0147	CLA N 602 CHL 5 608	59.9556
CLA n 602 CHL n 608	58.2607	CLA r 616 CLA r 603	58.027	CHL 5 608 CLA N 602	59.956
CHL n 609 CLA n 602	58.2901	CHL Y 608 CLA 7 611	58.0332	CLA y 610 CHL y 608	59.9805
CLA y 612 CLA y 610	58.2914	CHL 8 608 CLA Y 611	58.0359	CLA g 602 CLA g 611	59.9814
CHL y 609 CLA y 602	58.3294	CHL 5 608 CLA G 611	58.0604	CLA g 611 CLA g 602	59.9827
CHL S 601 CLA r 610	58.3346	CLA N 602 CLA 6 602	58.0631	CHL y 608 CLA y 610	59.9829
CLA y 602 CHL y 608	58.3378	CLA r 611 CLA r 616	58.0826	CHL 1 608 CLA n 602	59.9918
CHL y 609 CHL n 608	58.3386	CLA 7 610 CHL N 609	58.1016	CLA n 602 CHL 1 608	59.9931
CHL N 608 CHL Y 609	58.3768	CHL 6 601 CHL N 608	58.1115	CHL Y 608 CLA Y 610	59.9952
CHL Y 601 CHL Y 609	58.4016	CHL y 608 CHL n 608	58.1177	CLA G 611 CLA G 602	59.9954
CHL n 608 CLA n 602	58.4186	CLA y 611 CLA y 602	58.1283	CLA G 602 CLA G 611	59.9968
CLA y 602 CLA g 602	58.4353	CHL 5 609 CLA Y 610	58.1341	CLA Y 610 CHL Y 608	59.997
CLA R 610 CLA s 610	58.4562	CHL s 601 CHL y 608	58.1352	CLA Y 602 CLA r 601	60.0356
CLA N 611 CHL G 609	58.4575	CHL 7 601 CLA Y 611	58.1501	CLA r 601 CLA Y 602	60.0388
CLA c 508 CLA R 610	58.4593	CLA 8 611 CLA C 508	58.1667	CLA R 601 CLA y 602	60.0404
CLA r 610 CLA S 611	58.4599	CHL S 601 CLA 8 611	58.1779	CLA y 602 CLA R 601	60.0433
CHL g 601 CHL n 608	58.4684	CHL 8 601 CLA C 513	58.1789	CLA 8 602 CLA S 611	60.0675
CLA y 602 CHL y 609	58.4799	CLA C 513 CLA 8 602	58.18	CLA S 611 CLA 8 602	60.068
CHL n 601 CLA n 610	58.4829	CLA y 602 CLA n 602	58.1944	CLA s 611 CLA 4 602	60.0756
CHL R 608 CLA c 512	58.4869	CLA s 602 CHL y 608	58.2199	CLA 4 602 CLA s 611	60.0762
CLA N 611 CLA N 602	58.5471	CLA r 611 CLA Y 602	58.2244	CHL 7 601 CHL N 608	60.1743
CLA Y 610 CHL Y 608	58.5595	CLA n 610 CHL g 608	58.236	CHL N 608 CHL 7 601	60.1772
CHL y 601 CHL y 608	58.5721	CLA s 602 CHL R 608	58.2381	CLA g 611 CLA g 611	60.1824
CLA N 602 CLA N 611	58.5992	CHL 6 601 CLA N 602	58.2452	CHL 8 608 CLA S 602	60.1916
CLA r 610 CLA C 507	58.6037	CLA N 610 CLA 7 602	58.2517	CLA G 611 CLA G 611	60.1954
CLA G 610 CHL N 609	58.609	CLA C 509 CLA 8 602	58.2532	CLA S 602 CHL 8 608	60.1957
CHL g 609 CLA n 611	58.6386	CLA G 611 CLA G 611	58.2562	CHL n 608 CHL 3 601	60.2042
CHL Y 608 CLA Y 610	58.6462	CLA G 610 CLA 5 611	58.2597	CHL 3 601 CHL n 608	60.208
CLA g 603 CLA n 610	58.6568	CHL r 608 CLA r 601	58.2692	CLA g 611 CLA g 610	60.2173
CLA n 610 CLA g 611	58.6601	CHL 5 608 CLA Y 602	58.2812	CLA g 610 CLA g 611	60.2205
CLA g 610 CLA n 602	58.6618	CLA 5 602 CHL G 608	58.3019	CLA s 602 CHL 4 608	60.2225
CHL G 601 CLA N 610	58.6788	CLA Y 602 CLA 7 612	58.347	CHL 4 608 CLA s 602	60.2268
CHL G 609 CLA N 611	58.6959	CHL R 608 CLA s 611	58.3491	CLA G 610 CLA G 611	60.2285
CHL Y 609 CHL Y 601	58.7016	CLA Y 611 CLA r 611	58.358	CLA G 611 CLA G 610	60.2319
CLA n 610 CHL n 601	58.7018	CLA B 616 CLA c 511	58.3656	CLA r 610 CLA Y 612	60.2348
CHL n 608 CHL y 609	58.7107	CHL Y 609 CLA r 610	58.3999	CLA Y 612 CLA r 610	60.2367
CLA y 602 CLA n 610	58.7213	CLA 8 610 CLA C 508	58.4193	CLA y 612 CLA R 610	60.2525
CHL N 608 CLA Y 602	58.7386	CLA b 617 CLA r 616	58.4241	CLA R 610 CLA y 612	60.2543
CHL r 608 CLA C 507	58.7389	CHL N 601 CLA 6 602	58.4357	CHL G 608 CLA 5 610	60.3463
CLA N 612 CLA G 610	58.7419	CLA r 611 CLA Y 611	58.4453	CLA 5 610 CHL G 608	60.3503
CLA r 609 CLA C 511	58.7459	CLA Y 612 CLA r 601	58.446	CLA 1 610 CHL g 608	60.3793
CHL Y 609 CHL N 608	58.75	CLA C 509 CHL 8 601	58.4671	CHL g 608 CLA 1 610	60.3825
CHL R 608 CLA c 507	58.8028	CHL s 608 CHL g 601	58.4768	CHL 8 601 CHL S 601	60.3976
CHL N 608 CHL Y 608	58.8265	CLA 6 602 CHL N 601	58.5105	CHL s 601 CHL 4 601	60.4003
CLA g 602 CHL y 601	58.8731	CLA 7 602 CHL N 608	58.5179	CHL S 601 CHL 8 601	60.4014
CLA n 611 CHL g 609	58.8758	CHL 7 601 CHL Y 609	58.5471	CHL 4 601 CHL s 601	60.4032
CLA n 610 CLA y 602	58.891	CLA s 610 CHL y 608	58.5663	CLA Y 602 CHL r 608	60.4601
CLA g 610 CLA n 611	58.9007	CLA 8 612 CLA C 513	58.5753	CHL r 608 CLA Y 602	60.4649
CLA N 610 CLA G 612	58.9057	CLA r 601 CLA r 616	58.6082	CLA r 612 CLA Y 610	60.4798
CLA g 611 CHL n 608	58.9063	CLA 8 610 CLA C 512	58.6237	CLA Y 610 CLA r 612	60.4817
CHL s 601 CLA R 610	58.9162	CHL 7 601 CHL Y 601	58.6425	CHL R 608 CLA y 602	60.4879
CLA Y 602 CHL N 608	58.918	CHL Y 609 CHL 7 601	58.6602	CLA y 610 CLA R 612	60.4892
CHL y 609 CLA y 611	58.9339	CHL g 601 CHL s 608	58.6635	CLA R 612 CLA y 610	60.4918
CLA n 602 CLA g 610	58.9416	CHL 7 608 CHL N 609	58.6862	CLA y 602 CHL R 608	60.4929
CHL n 608 CHL g 601	58.9416	CLA n 610 CLA n 602	58.6962	CHL g 601 CLA g 611	60.5126
CLA S 602 CLA G 611	58.9437	CHL n 608 CLA y 602	58.6973	CLA g 611 CHL g 601	60.516
CHL y 608 CHL n 608	58.9445	CLA R 610 CLA s 610	58.7042	CLA G 611 CHL G 601	60.5244
CHL n 601 CLA n 611	58.9523	CHL 7 601 CLA G 602	58.7193	CHL G 601 CLA G 611	60.528
CLA Y 602 CLA Y 603	58.9877	CLA n 602 CHL n 601	58.733	CLA g 610 CLA g 610	60.6012
CLA n 610 CLA g 603	58.9938	CLA R 602 CHL s 601	58.7461	CLA G 610 CLA G 610	60.6138
CLA C 512 CHL r 608	59.018	CLA 8 611 CLA C 512	58.7653	CHL 7 608 CLA N 610	60.6263
CLA n 611 CHL n 601	59.0675	CLA S 611 CLA 8 611	58.7756	CLA N 610 CHL 7 608	60.6307
CLA Y 603 CLA Y 602	59.0712	CHL s 608 CLA g 610	58.7779	CLA n 610 CHL 3 608	60.6408
CHL y 609 CHL y 601	59.0895	CLA 5 602 CLA N 602	58.7963	CHL 3 608 CLA n 610	60.6452
CLA c 512 CHL R 608	59.1841	CLA r 616 CLA b 613	58.7967	CLA Y 612 CLA r 602	60.6459
CHL y 601 CLA g 602	59.1878	CHL 5 609 CLA Y 602	58.7994	CLA r 602 CLA Y 612	60.6459
CHL Y 608 CHL N 608	59.1982	CLA N 602 CHL 7 601	58.801	CLA R 602 CLA y 612	60.6552
CLA y 611 CHL y 609	59.2	CLA s 611 CLA y 610	58.8071	CLA y 612 CLA R 602	60.6564
CLA G 610 CLA N 612	59.2029	CLA G 602 CLA r 611	58.8123	CLA b 617 CLA b 617	60.6629
CHL g 601 CLA n 610	59.2269	CLA C 511 CLA 8 611	58.8166	CLA B 617 CLA B 617	60.7005
CLA r 610 CHL S 601	59.241	CLA 7 610 CLA N 610	58.8179	CHL G 608 CLA 5 602	60.7325
CHL N 609 CHL Y 609	59.2433	CLA 6 610 CLA N 602	58.8471	CLA 5 602 CHL G 608	60.7333
CLA g 611 CLA s 610	59.2519	CLA 5 602 CLA G 611	58.8504	CLA 1 602 CHL g 608	60.7596
CLA s 610 CLA R 610	59.2638	CLA r 601 CHL r 608	58.8517	CHL g 608 CLA 1 602	60.7606
CLA n 611 CLA g 610	59.2668	CLA 6 610 CHL N 601	58.8664	CHL N 608 CHL 8 608	60.8217
CHL n 608 CHL y 608	59.3163	CLA r 609 CLA r 610	58.8715	CHL 8 608 CHL N 608	60.8241
CLA N 610 CLA G 603	59.3541	CHL 5 609 CLA G 602	58.8877	CHL 4 608 CHL n 608	60.8358
CHL y 608 CLA s 610	59.3578	CHL 6 608 CHL G 608	58.9366	CHL n 608 CHL 4 608	60.8387
CHL y 601 CHL y 609	59.387	CHL 5 601 CHL G 608	58.9406	CLA 8 612 CLA S 602	60.8696
CLA C 512 CLA r 602	59.3947	CHL g 601 CLA s 610	58.9459	CLA S 602 CLA 8 612	60.8753
CLA c 507 CHL R 608	59.4106	CLA r 602 CHL Y 608	58.9462	CLA S 610 CLA 8 611	60.877
CLA G 612 CLA N 610	59.4318	CLA y 610 CLA s 610	58.9549	CLA 8 611 CLA S 610	60.8781
CHL n 608 CLA g 611	59.4514	CLA 6 611 CLA N 610	58.9567	CLA 4 611 CLA s 610	60.883
CHL Y 609 CHL N 609	59.5608	CHL s 608 CLA g 602	58.9747	CLA s 610 CLA 4 611	60.8842
CLA S 611 CLA G 611	59.6144	CLA G 602 CLA 7 611	58.9763	CLA s 602 CLA 4 612	60.8863
CLA n 611 CLA n 611	59.6163	CHL 8 608 CLA Y 610	58.9812	CLA 4 612 CLA s 602	60.892
CHL N 609 CHL G 601	59.6167	CHL Y 601 CLA 7 602	59.006	CHL N 608 CLA r 601	60.9286
CLA N 602 CLA G 603	59.621	CLA Y 611 CLA 7 611	59.006	CLA r 601 CHL N 608	60.9328
CHL N 609 CHL Y 608	59.6258	CLA r 601 CLA b 617	59.0229	CLA R 601 CHL n 608	60.9519
CLA n 610 CHL g 601	59.6602	CLA r 610 CLA r 603	59.0359	CHL n 608 CLA R 601	60.9554
CLA R 610 CLA s 602	59.6766	CLA 8 612 CLA C 511	59.0519	CHL g 601 CLA g 602	61.0123
CLA G 603 CLA N 610	59.6954	CLA 7 602 CHL N 609	59.0637	CLA g 602 CHL g 601	61.0143
CHL r 608 CLA C 512	59.6991	CLA 8 610 CLA Y 611	59.0681	CLA G 602 CHL G 601	61.0239
CLA y 610 CHL n 608	59.7021	CHL N 601 CLA 7 602	59.0723	CHL G 601 CLA G 602	61.026
CLA y 610 CHL n 609	59.7268	CLA R 611 CLA s 602	59.0829	CLA Y 610 CLA r 609	61.0769
CHL S 601 CLA r 612	59.7444	CHL 5 601 CLA G 602	59.0901	CLA r 609 CLA Y 610	61.081
CLA G 603 CLA N 602	59.7718	CLA G 610 CHL 5 601	59.1048	CLA R 609 CLA y 610	61.092
CHL N 609 CLA N 602	59.7887	CHL 7 601 CHL G 601	59.1061	CLA y 610 CLA R 609	61.0964
CLA y 610 CLA c 506	59.7981	CLA G 612 CLA 5 610	59.1094	CHL y 608 CHL g 601	61.1088
CLA G 611 CLA S 602	59.8191	CLA 7 612 CLA Y 602	59.1132	CHL g 601 CHL y 608	61.1142
CHL y 609 CHL n 609	59.8265	CLA 5 610 CHL Y 609	59.1184	CHL G 601 CHL Y 608	61.1222
CHL g 609 CHL n 608	59.8451	CLA r 611 CLA Y 612	59.1359	CHL Y 608 CHL G 601	61.1276
CLA Y 611 CLA Y 611	59.876	CLA N 610 CHL 6 601	59.1522	CLA G 610 CHL 5 608	61.1678
CLA N 602 CHL N 609	59.8853	CLA y 611 CHL y 601	59.1701	CHL 5 608 CLA G 610	61.1729
CHL n 609 CLA y 610	59.9315	CLA c 511 CLA B 616	59.1758	CLA S 610 CLA 8 602	61.179
CLA g 610 CHL n 609	59.9412	CLA C 508 CLA 8 602	59.1872	CLA 8 602 CLA S 610	61.1838
CHL y 608 CLA c 513	59.9459	CLA g 602 CHL n 608	59.2197	CHL 1 608 CLA g 610	61.1862
CHL Y 608 CHL N 609	59.9468	CLA C 507 CLA 8 602	59.2213	CLA g 610 CHL 1 608	61.1924
CLA s 610 CHL y 608	59.95	CLA s 602 CHL g 601	59.2213	CLA 4 602 CLA s 610	61.1928
CHL n 608 CLA y 610	59.9525	CLA 7 612 CLA Y 610	59.2472	CLA s 610 CLA 4 602	61.1976
CLA Y 612 CLA Y 602	59.9632	CLA 5 611 CLA G 602	59.2479	CLA 7 611 CHL Y 601	61.2468
CLA Y 602 CLA Y 612	59.9761	CLA 5 602 CLA Y 602	59.2545	CHL Y 601 CLA 7 611	61.2512
CLA y 602 CLA y 612	59.9854	CHL 7 608 CLA N 602	59.2649	CHL 7 608 CHL S 608	61.2521
CHL g 608 CHL n 608	59.9947	CHL 5 608 CLA r 610	59.3029	CHL y 601 CLA 3 611	61.2606
CLA y 612 CLA y 602	60.0041	CHL Y 609 CHL 5 608	59.3138	CHL S 608 CHL 7 608	61.2609
CHL N 608 CHL G 608	60.0045	CHL G 608 CHL 5 601	59.3182	CHL 8 608 CHL S 601	61.2649
CLA g 610 CLA n 612	60.0139	CLA Y 611 CLA 7 610	59.3245	CLA 3 611 CHL y 601	61.2651
CLA R 610 CLA c 507	60.0194	CHL R 608 CLA s 610	59.3423	CHL S 601 CHL 8 608	61.2727
CLA n 602 CLA n 603	60.0262	CHL y 601 CLA y 610	59.3451	CHL s 608 CHL 3 608	61.2842
CLA y 603 CLA y 602	60.0267	CLA G 611 CHL G 601	59.3565	CHL s 601 CHL 4 608	61.2914
CLA s 610 CLA g 611	60.0308	CLA R 616 CLA s 602	59.3603	CHL 3 608 CHL s 608	61.2926
CHL G 601 CHL N 609	60.0347	CHL y 608 CLA s 602	59.3801	CHL 4 608 CHL s 601	61.2972
CHL N 609 CLA Y 610	60.0361	CLA r 611 CLA r 610	59.3869	CHL 7 601 CHL Y 601	61.303
CLA N 603 CLA G 602	60.0371	CLA Y 612 CLA r 611	59.3887	CHL Y 601 CHL 7 601	61.3087
CLA n 603 CLA n 602	60.0417	CHL N 608 CLA 7 602	59.4065	CHL y 601 CHL 3 601	61.3226
CLA N 611 CHL N 601	60.0725	CLA r 601 CLA Y 611	59.4277	CHL 5 608 CHL G 601	61.3263
CHL g 601 CLA s 610	60.0771	CLA C 512 CLA 8 611	59.4389	CHL G 601 CHL 5 608	61.3276
CLA c 506 CLA y 610	60.0877	CHL 5 608 CHL r 608	59.4607	CHL 3 601 CHL y 601	61.3293
CLA y 602 CLA y 603	60.1008	CHL y 601 CHL y 601	59.4737	CHL g 601 CHL 1 608	61.3403
CHL n 609 CHL y 609	60.1404	CLA 8 611 CHL S 601	59.4802	CHL 1 608 CHL g 601	61.3408
CLA S 602 CLA r 612	60.1647	CLA 7 602 CHL Y 609	59.4868	CHL r 608 CLA Y 611	61.3676
CLA N 611 CLA G 602	60.1817	CLA r 612 CLA r 610	59.498	CLA Y 611 CHL r 608	61.3679
CHL n 608 CHL g 609	60.1827	CHL 7 609 CHL N 608	59.5107	CLA 8 611 CHL S 601	61.3971
CHL N 601 CLA N 611	60.1871	CHL y 608 CHL s 608	59.5116	CHL R 608 CLA y 611	61.3977
CLA Y 610 CHL Y 609	60.2113	CLA y 611 CLA y 610	59.5182	CLA y 611 CHL R 608	61.3977
CHL N 609 CLA G 611	60.2346	CLA G 610 CHL 5 609	59.5236	CHL s 601 CLA 4 611	61.401
CLA Y 610 CHL N 609	60.2358	CLA 7 612 CLA Y 611	59.5268	CHL S 601 CLA 8 611	61.4036
CLA r 602 CLA C 512	60.2559	CHL 7 608 CLA Y 611	59.5312	CLA 4 611 CHL s 601	61.407
CLA C 508 CLA r 609	60.2773	CHL y 608 CLA s 611	59.5413	CHL S 608 CLA 8 611	61.5216
CHL Y 609 CLA Y 610	60.2798	CLA r 601 CHL Y 608	59.558	CLA 8 611 CHL S 608	61.5244
CLA G 602 CLA N 603	60.3044	CHL 5 609 CHL G 601	59.5633	CLA 4 611 CHL s 608	61.5345
CHL N 608 CHL G 609	60.3468	CLA y 610 CLA s 611	59.5828	CHL s 608 CLA 4 611	61.537
CHL n 609 CLA g 610	60.3499	CLA 8 602 CLA C 513	59.5857	CLA 5 602 CLA N 602	61.5575
CHL y 608 CHL n 609	60.3635	CLA 6 602 CHL N 608	59.6007	CLA 5 602 CLA G 610	61.5625
CHL n 608 CHL g 608	60.3646	CLA n 602 CLA n 610	59.6038	CLA N 602 CLA 5 602	61.5634
CHL G 608 CHL N 608	60.373	CLA C 513 CLA 8 610	59.6047	CLA G 610 CLA 5 602	61.5638
CLA N 610 CHL N 601	60.3755	CLA 5 610 CLA 5 610	59.6177	CLA 5 610 CLA N 602	61.5696
CLA R 609 CLA c 508	60.3796	CLA G 610 CLA 7 602	59.6298	CLA N 602 CLA 5 610	61.5721
CLA G 611 CLA S 611	60.383	CLA 7 611 CLA Y 612	59.6325	CHL Y 609 CLA r 610	61.5745
CLA S 602 CLA r 610	60.4328	CHL G 601 CHL 5 609	59.6399	CLA r 610 CHL Y 609	61.5788
CLA G 602 CLA N 611	60.4549	CHL n 608 CHL g 601	59.6562	CLA 1 602 CLA g 610	61.5799
CHL N 601 CHL N 601	60.4549	CHL r 608 CLA r 612	59.6685	CLA g 610 CLA 1 602	61.5799
CHL n 601 CHL n 601	60.4623	CLA 8 602 CLA C 507	59.6785	CLA R 610 CHL y 609	61.5868
CHL N 608 CLA N 602	60.4679	CLA Y 602 CLA 8 610	59.6793	CHL y 609 CLA R 610	61.5911
CLA n 612 CLA g 610	60.4743	CHL g 601 CLA n 610	59.6825	CLA n 602 CLA 1 602	61.5922
CHL N 601 CHL G 608	60.5024	CLA N 611 CLA 6 602	59.683	CLA 1 602 CLA n 602	61.5971
CLA N 612 CHL G 608	60.504	CLA G 610 CLA G 611	59.6841	CLA n 602 CLA 1 610	61.6092
CLA N 610 CLA Y 602	60.5215	CLA b 610 CLA b 617	59.7424	CLA 1 610 CLA n 602	61.6115
CLA s 602 CLA R 610	60.537	CHL n 608 CLA g 610	59.7498	CHL 8 608 CLA C 513	61.6272
CLA g 603 CLA n 602	60.5463	CLA C 512 CLA 8 602	59.7535	CLA C 513 CHL 8 608	61.638
CLA c 513 CHL y 608	60.5572	CHL 7 609 CLA N 610	59.7679	CLA r 601 CLA S 611	61.6389
CHL N 601 CLA N 610	60.5935	CLA b 617 CLA b 610	59.7835	CLA S 611 CLA r 601	61.6421
CHL g 608 CLA n 612	60.6089	CLA c 512 CLA y 610	59.7997	CLA c 513 CHL 4 608	61.6444
CLA N 602 CHL N 608	60.618	CLA Y 602 CLA r 602	59.8078	CLA 7 611 CLA Y 602	61.6472
CHL N 608 CLA Y 610	60.6325	CHL r 608 CLA b 616	59.8104	CLA Y 602 CLA 7 611	61.6493
CLA C 509 CLA r 609	60.666	CHL n 608 CLA n 602	59.8161	CLA y 602 CLA 3 611	61.6518
CLA g 612 CLA n 610	60.6726	CLA 6 602 CLA N 611	59.8273	CHL 4 608 CLA c 513	61.6539
CHL G 608 CHL N 601	60.6761	CLA 7 602 CLA Y 603	59.8508	CLA 3 611 CLA y 602	61.6543
CLA R 609 CLA c 509	60.681	CLA 7 612 CHL Y 601	59.8542	CLA N 602 CLA 7 611	61.655
CHL n 609 CHL y 608	60.6823	CLA y 611 CLA y 611	59.8564	CLA 7 611 CLA N 602	61.6593
CHL G 609 CHL N 608	60.6824	CLA Y 610 CLA 7 602	59.8618	CLA s 611 CLA R 601	61.6689
CLA n 602 CLA g 603	60.6869	CHL 8 608 CLA C 507	59.8621	CLA 3 611 CLA n 602	61.6714
CLA Y 602 CLA N 610	60.6873	CLA C 508 CHL 8 601	59.8623	CLA R 601 CLA s 611	61.6723
CLA y 602 CLA n 603	60.7171	CLA b 616 CLA b 616	59.8647	CLA n 602 CLA 3 611	61.6756
CLA G 611 CHL N 609	60.7266	CLA 8 610 CLA C 506	59.883	CHL N 609 CLA r 611	61.703
CLA g 602 CLA s 610	60.7309	CLA r 610 CLA b 617	59.888	CLA r 611 CHL N 609	61.7043
CLA N 603 CLA N 602	60.7334	CHL Y 601 CLA r 601	59.9017	CLA R 611 CHL n 609	61.7262
CLA c 507 CLA R 610	60.7387	CLA B 617 CLA c 513	59.9131	CHL n 609 CLA R 611	61.7277
CLA N 602 CLA N 603	60.7408	CLA N 602 CHL 6 601	59.9155	CLA r 616 CLA b 617	61.7939
CLA g 611 CLA s 611	60.743	CHL G 601 CLA r 612	59.9272	CLA b 617 CLA r 616	61.799
CLA C 509 CLA r 612	60.7594	CLA R 610 CLA s 611	59.9275	CLA r 602 CLA C 506	61.8073
CLA n 603 CLA y 602	60.7649	CLA C 512 CHL 8 601	59.9339	CLA C 506 CLA r 602	61.8118
CLA s 610 CHL g 601	60.7807	CLA 6 610 CLA N 611	59.936	CLA N 611 CLA 7 602	61.8135
CLA y 612 CLA y 611	60.784	CLA g 611 CHL s 608	59.9405	CLA 7 602 CLA N 611	61.8157
CLA C 505 CHL r 608	60.8038	CLA r 610 CLA r 611	59.9428	CLA B 617 CLA R 616	61.8183
CHL y 609 CLA n 610	60.8227	CLA s 602 CLA R 611	59.9495	CLA R 616 CLA B 617	61.8232
CLA r 612 CHL S 601	60.8251	CLA N 602 CHL 7 609	59.981	CLA c 506 CLA R 602	61.8296
CHL G 608 CLA N 612	60.8596	CLA N 610 CHL 7 609	59.9857	CLA R 602 CLA c 506	61.8331
CLA C 506 CHL r 608	60.8674	CHL Y 601 CHL 7 608	59.9895	CLA 3 602 CLA n 611	61.8411
CLA S 613 CLA G 611	60.8676	CLA 7 602 CLA N 610	59.9968	CLA n 611 CLA 3 602	61.8437
CLA y 611 CLA y 612	60.8733	CHL Y 601 CLA r 611	60.0303	CLA r 601 CLA C 513	61.8894
CLA Y 610 CHL N 608	60.8759	CLA r 603 CHL r 608	60.0445	CLA R 601 CLA y 610	61.8922
CLA R 611 CHL s 601	60.879	CLA 7 610 CLA N 602	60.0498	CLA y 610 CLA R 601	61.8926
CLA C 508 CLA r 603	60.8912	CLA y 610 CLA y 602	60.0606	CLA r 601 CLA Y 610	61.8972
CLA R 611 CLA s 602	60.9028	CLA 5 610 CHL 5 608	60.0609	CLA Y 610 CLA r 601	61.8974
CLA N 610 CHL Y 609	60.9163	CLA y 602 CHL n 609	60.0845	CLA C 513 CLA r 601	61.8986
CLA y 610 CLA c 507	60.9184	CLA s 610 CLA g 610	60.0901	CLA 5 610 CHL G 601	61.9149
CLA n 612 CHL g 608	60.9698	CLA Y 610 CHL r 608	60.1083	CLA c 513 CLA R 601	61.9151
CLA C 512 CLA r 612	60.9704	CHL 7 608 CLA S 611	60.1111	CLA 5 602 CHL N 601	61.9152
CLA N 603 CLA Y 602	60.9856	CLA S 610 CHL 7 608	60.1262	CHL N 601 CLA 5 602	61.9183
CLA r 609 CLA C 508	60.9993	CLA G 610 CHL 7 601	60.1285	CHL G 601 CLA 5 610	61.9195
CLA Y 602 CLA N 603	61.0263	CLA r 602 CLA r 602	60.1441	CLA R 601 CLA c 513	61.9236
CHL N 601 CHL G 609	61.0343	CLA b 617 CLA b 611	60.1574	CHL g 601 CLA 1 610	61.9321
CLA Y 602 CHL G 601	61.0655	CLA G 612 CHL 5 608	60.1655	CLA 1 610 CHL g 601	61.9369
CLA g 602 CLA n 611	61.086	CLA N 602 CLA 7 611	60.1663	CHL n 601 CLA 1 602	61.9524
CLA c 508 CLA R 609	61.1034	CHL N 609 CHL 7 608	60.176	CLA 1 602 CHL n 601	61.9538
CLA C 506 CLA Y 610	61.1475	CLA R 610 CLA c 513	60.1765	CHL N 601 CLA 7 602	61.9719
CLA n 610 CHL y 609	61.1545	CLA y 610 CLA n 610	60.1779	CLA 7 602 CHL N 601	61.9732
CHL G 609 CHL N 601	61.1601	CLA s 611 CHL R 608	60.1913	CLA 3 602 CHL n 601	61.9901
CLA n 610 CLA g 612	61.1774	CHL Y 601 CLA 7 612	60.1987	CHL n 601 CLA 3 602	61.9927
CLA r 612 CLA S 602	61.182	CLA 5 610 CLA Y 610	60.1989	CLA r 612 CHL Y 601	61.9929
CHL g 601 CLA s 602	61.1879	CLA y 610 CLA y 611	60.2236	CHL Y 601 CLA r 612	61.9934
CHL Y 601 CHL G 601	61.2101	CLA r 609 CLA r 609	60.2265	CHL y 601 CLA R 612	62.0197
CLA C 507 CLA r 602	61.2371	CHL 7 601 CLA Y 612	60.2455	CLA r 602 CLA C 507	62.0207
CLA S 611 CLA r 612	61.2423	CLA b 610 CLA r 616	60.2475	CLA R 612 CHL y 601	62.0214
CLA R 602 CLA c 512	61.2495	CHL G 609 CLA 5 602	60.2484	CLA C 507 CLA r 602	62.0274
CLA c 507 CLA y 610	61.2514	CHL 6 608 CHL N 601	60.267	CLA c 507 CLA R 602	62.0438
CHL Y 609 CLA N 610	61.2522	CLA C 509 CLA 8 611	60.2769	CLA R 602 CLA c 507	62.0498
CLA g 602 CLA s 611	61.2619	CHL N 609 CLA 7 602	60.2832	CLA 8 610 CLA C 513	62.0629
CLA r 610 CLA S 602	61.2675	CHL s 601 CLA R 602	60.2841	CLA c 513 CLA 4 610	62.0722
CHL g 601 CHL n 609	61.2892	CLA N 603 CLA 7 610	60.2892	CLA C 513 CLA 8 610	62.0734
CLA S 611 CHL G 601	61.2965	CLA g 602 CLA n 602	60.3006	CLA N 602 CLA 7 610	62.0752
CHL G 601 CLA Y 602	61.2969	CLA b 616 CLA b 611	60.3115	CLA 7 610 CLA N 602	62.0767
CLA s 610 CLA g 602	61.2973	CLA Y 602 CHL 7 608	60.3131	CLA 4 610 CLA c 513	62.0825
CHL y 609 CLA s 610	61.3025	CLA r 612 CLA r 616	60.3151	CLA 3 610 CLA n 602	62.0826
CLA N 612 CLA G 602	61.3119	CLA b 617 CLA r 602	60.3444	CLA n 602 CLA 3 610	62.0832
CLA Y 611 CLA G 602	61.334	CHL G 601 CLA 7 602	60.3454	CLA r 616 CLA r 616	62.1507
CLA C 510 CLA r 602	61.3358	CLA Y 612 CLA r 602	60.3562	CLA R 616 CLA R 616	62.1603
CLA R 609 CLA c 513	61.3387	CLA S 611 CLA 8 610	60.3601	CHL 5 609 CLA N 602	62.1611
CHL r 608 CLA C 505	61.3474	CHL y 608 CLA n 610	60.3764	CLA N 602 CHL 5 609	62.1613
CLA n 611 CLA g 602	61.3581	CLA Y 612 CHL 8 608	60.3877	CLA 8 612 CLA S 610	62.1627
CLA r 609 CLA C 509	61.3886	CLA 7 602 CHL G 601	60.3952	CLA S 610 CLA 8 612	62.1638
CLA Y 611 CHL r 608	61.3957	CLA c 511 CLA R 609	60.4137	CLA 4 612 CLA s 610	62.1767
CHL r 608 CLA C 506	61.404	CHL G 608 CLA 7 602	60.4139	CLA s 610 CLA 4 612	62.1768
CHL y 608 CLA y 610	61.4056	CLA s 611 CLA R 610	60.4377	CHL 1 609 CLA n 602	62.1925
CLA c 509 CLA R 609	61.4062	CHL G 608 CLA 6 602	60.4409	CLA n 602 CHL 1 609	62.1926
CLA Y 610 CLA C 506	61.4237	CLA N 602 CLA 5 602	60.453	CLA Y 611 CLA r 616	62.2632
CLA n 602 CLA n 612	61.467	CLA S 602 CLA 8 611	60.4557	CLA r 616 CLA Y 611	62.2674
CLA S 611 CHL Y 608	61.4768	CLA r 610 CLA b 616	60.4565	CLA R 616 CLA y 611	62.2873
CLA y 610 CHL y 608	61.4862	CHL Y 601 CHL 7 601	60.4599	CLA y 611 CLA R 616	62.2909
CLA C 506 CLA r 610	61.5043	CLA 6 602 CLA Y 602	60.4628	CHL 5 608 CLA Y 610	62.4215
CLA s 611 CLA g 611	61.5317	CLA 7 610 CLA Y 612	60.4631	CLA Y 610 CHL 5 608	62.4302
CHL y 608 CLA c 512	61.5368	CLA Y 603 CHL 7 601	60.4699	CLA y 610 CHL 1 608	62.4377
CHL N 608 CLA G 612	61.558	CHL N 601 CLA 5 602	60.475	CHL 1 608 CLA y 610	62.4457
CLA n 612 CLA n 602	61.5753	CLA Y 610 CLA 7 610	60.4755	CLA 5 611 CLA G 610	62.4888
CLA y 611 CHL y 601	61.5785	CHL s 601 CLA y 610	60.4791	CLA G 610 CLA 5 611	62.492
CHL y 601 CLA y 611	61.5938	CHL G 608 CLA 5 611	60.485	CLA Y 612 CHL r 608	62.4968
CHL G 601 CHL Y 601	61.5978	CLA 5 611 CLA G 611	60.4924	CHL r 608 CLA Y 612	62.4969
CLA G 602 CLA Y 611	61.6023	CLA 7 610 CLA S 611	60.5009	CLA g 610 CLA 1 611	62.5153
CLA g 603 CHL n 608	61.6228	CLA R 610 CHL s 608	60.5106	CLA 1 611 CLA g 610	62.5185
CLA G 611 CLA S 613	61.6457	CLA 8 602 CLA C 505	60.5186	CHL R 608 CLA y 612	62.5198
CLA g 602 CLA n 612	61.6529	CLA Y 603 CLA r 611	60.5192	CLA y 612 CHL R 608	62.5202
CLA G 602 CLA N 612	61.663	CLA n 602 CHL g 608	60.5558	CHL N 608 CLA 8 610	62.5212
CLA Y 611 CLA Y 612	61.6735	CLA N 610 CLA 6 602	60.5679	CLA 8 610 CHL N 608	62.524
CLA r 612 CLA C 509	61.6742	CHL S 601 CHL 8 601	60.5855	CLA 4 610 CHL n 608	62.5276
CLA r 603 CLA C 508	61.6935	CLA 5 603 CLA G 602	60.5886	CHL n 608 CLA 4 610	62.5302
CHL n 609 CHL g 601	61.696	CLA Y 602 CLA r 612	60.5892	CLA r 612 CLA Y 611	62.5323
CLA g 602 CLA n 603	61.7108	CLA C 512 CLA 8 610	60.5908	CLA Y 611 CLA r 612	62.5361
CHL r 608 CLA Y 611	61.7597	CLA N 603 CLA 7 602	60.5962	CLA y 611 CLA R 612	62.5531
CLA Y 612 CLA Y 611	61.7642	CHL g 601 CHL n 608	60.6133	CLA R 612 CLA y 611	62.5579
CHL N 609 CHL G 609	61.7933	CLA r 603 CLA b 617	60.6185	CHL 5 608 CHL Y 608	62.6291
CLA N 611 CLA N 611	61.8119	CLA r 601 CLA Y 612	60.6287	CHL Y 608 CHL 5 608	62.6354
CLA s 611 CLA g 602	61.8336	CLA r 610 CLA r 612	60.6351	CHL y 608 CHL 1 608	62.6403
CLA R 603 CLA c 508	61.8695	CLA n 610 CHL n 601	60.6434	CHL 1 608 CHL y 608	62.6456
CLA y 603 CHL n 608	61.8764	CHL G 608 CHL 5 608	60.6476	CLA 7 612 CHL N 608	62.6661
CLA s 610 CHL y 609	61.8844	CLA 8 611 CLA C 507	60.6698	CHL N 608 CLA 7 612	62.6696
CLA C 509 CLA r 603	61.8899	CLA n 602 CLA n 611	60.6745	CLA N 610 CLA r 611	62.6743
CHL g 609 CHL n 609	61.911	CHL 7 609 CLA N 602	60.6825	CLA r 611 CLA N 610	62.6792
CLA r 612 CLA C 512	61.9163	CLA Y 602 CHL 5 608	60.6826	CHL n 608 CLA 3 612	62.6868
CLA s 602 CLA R 611	61.9231	CLA 7 602 CLA Y 612	60.6909	CLA R 602 CHL y 608	62.6889
CHL g 609 CLA n 612	61.93	CLA g 610 CLA n 610	60.6929	CLA 3 612 CHL n 608	62.6893
CHL s 601 CLA R 611	61.9583	CLA R 609 CHL s 601	60.6997	CHL Y 608 CLA r 602	62.6899
CHL n 608 CLA g 603	61.9657	CHL G 609 CLA 7 602	60.7139	CHL y 608 CLA R 602	62.6937
CLA n 603 CLA g 602	61.9797	CHL Y 609 CLA 7 611	60.7179	CLA r 602 CHL Y 608	62.6939
CHL G 601 CLA S 611	61.9852	CLA c 513 CLA R 609	60.7284	CLA R 611 CLA n 610	62.7045
CLA s 602 CHL g 601	61.9903	CLA 6 602 CLA G 602	60.7416	CLA n 610 CLA R 611	62.7096
CLA r 602 CLA C 507	62.0078	CHL r 608 CLA b 617	60.746	CLA N 602 CLA r 611	62.7493
CLA n 612 CLA g 602	62.0099	CHL 6 608 CLA G 610	60.7463	CLA r 611 CLA N 602	62.7563
CHL N 609 CHL G 608	62.0274	CLA Y 611 CLA r 602	60.758	CLA 5 610 CLA G 611	62.7647
CLA B 616 CLA c 511	62.0286	CHL 7 601 CLA Y 603	60.7603	CLA G 611 CLA 5 610	62.7657
CHL Y 608 CLA S 611	62.0479	CLA Y 602 CLA r 610	60.765	CLA R 611 CLA n 602	62.7703
CHL G 609 CHL N 609	62.0691	CHL Y 609 CLA r 602	60.7798	CLA g 611 CLA 1 610	62.7772
CLA c 512 CHL y 608	62.0901	CLA R 609 CLA c 513	60.7801	CLA n 602 CLA R 611	62.7772
CLA G 612 CHL N 608	62.0963	CHL r 608 CHL Y 608	60.7915	CLA 1 610 CLA g 611	62.7785
CLA c 512 CLA R 602	62.0971	CLA 8 610 CLA C 505	60.794	CHL 7 601 CHL N 609	62.7954
CLA B 616 CLA c 508	62.1064	CLA G 610 CLA 5 612	60.7965	CHL N 609 CHL 7 601	62.7982
CLA c 513 CLA R 609	62.1143	CLA 5 610 CLA G 612	60.8043	CHL n 609 CHL 3 601	62.8188
CHL R 608 CLA c 505	62.1237	CLA n 611 CHL g 608	60.8046	CHL 3 601 CHL n 609	62.8226
CLA Y 612 CHL Y 608	62.1401	CLA G 611 CLA 5 602	60.805	CLA N 610 CLA 7 612	62.8239
CLA n 611 CLA n 610	62.1642	CHL 7 609 CLA Y 602	60.8199	CLA 7 612 CLA N 610	62.8239
CLA r 610 CLA C 506	62.1643	CLA 8 612 CLA C 509	60.826	CLA 3 612 CLA n 610	62.8462
CLA r 612 CLA S 611	62.1701	CLA Y 610 CLA 8 610	60.8347	CLA n 610 CLA 3 612	62.8471
CHL R 608 CLA c 506	62.1734	CLA 5 611 CHL G 608	60.8371	CLA 8 610 CLA S 612	62.8635
CHL n 608 CLA y 603	62.1821	CLA R 612 CLA s 602	60.8398	CLA S 612 CLA 8 610	62.8651
CHL n 609 CHL g 609	62.1869	CLA G 602 CLA 5 603	60.8412	CLA s 612 CLA 4 610	62.8777
CHL N 608 CLA G 603	62.1907	CLA Y 610 CHL 5 608	60.8435	CHL S 608 CLA 8 612	62.8791
CHL N 601 CLA G 610	62.2139	CLA 7 603 CLA Y 602	60.8589	CLA 8 612 CHL S 608	62.8797
CLA n 612 CHL g 609	62.241	CLA 5 602 CHL G 609	60.8708	CLA 4 610 CLA s 612	62.8802
CLA n 610 CLA n 611	62.2688	CHL 8 608 CLA C 506	60.8716	CLA r 601 CLA C 512	62.8861
CLA r 602 CLA C 510	62.317	CLA r 609 CLA b 616	60.8815	CLA C 512 CLA r 601	62.8938
CLA N 612 CHL G 609	62.3228	CHL y 601 CLA n 602	60.8864	CHL r 608 CLA r 616	62.8942
CHL g 608 CHL n 601	62.3229	CLA s 611 CHL g 601	60.8986	CLA r 616 CHL r 608	62.8982
CHL g 609 CHL n 601	62.3323	CLA 7 602 CLA N 603	60.9	CLA 4 612 CHL s 608	62.8988
CHL G 608 CHL N 609	62.3378	CLA G 602 CLA r 610	60.9079	CHL s 608 CLA 4 612	62.9001
CHL Y 608 CLA Y 612	62.3551	CLA g 602 CHL s 608	60.9079	CLA 5 602 CLA G 602	62.9002
CLA B 610 CLA c 511	62.3827	CLA b 610 CLA b 616	60.9121	CHL S 608 CHL 8 608	62.9052
CLA C 513 CLA r 609	62.3904	CLA 6 610 CHL G 608	60.9126	CLA G 602 CLA 5 602	62.906
CLA y 610 CLA c 512	62.4019	CLA 6 611 CLA N 602	60.9137	CHL 8 608 CHL S 608	62.907
CHL n 601 CHL g 609	62.4566	CLA b 616 CLA b 610	60.9159	CLA c 512 CLA R 601	62.9075
CHL y 608 CLA c 506	62.478	CLA 5 610 CLA Y 602	60.9168	CLA R 616 CHL R 608	62.9095
CLA G 610 CHL N 601	62.4793	CHL Y 608 CLA r 616	60.9301	CHL R 608 CLA R 616	62.9139
CHL n 601 CHL g 608	62.4941	CHL s 601 CLA R 616	60.9511	CLA R 601 CLA c 512	62.914
CLA C 510 CLA r 610	62.4961	CLA 5 602 CHL Y 608	60.9584	CLA g 602 CLA 1 602	62.917
CLA G 603 CHL N 608	62.5357	CLA c 513 CLA R 602	60.9629	CLA 1 602 CLA g 602	62.9218
CHL g 601 CLA s 611	62.5502	CLA C 507 CLA 8 610	60.9642	CLA r 611 CLA Y 612	62.936
CLA g 602 CLA y 611	62.593	CLA B 613 CLA c 511	60.998	CHL 4 608 CHL s 608	62.938
CHL g 608 CHL n 609	62.6219	CLA C 513 CLA 8 612	61.0043	CLA Y 612 CLA r 611	62.9399
CHL G 609 CLA N 612	62.6281	CLA N 611 CHL 6 601	61.0127	CHL s 608 CHL 4 608	62.9406
CLA N 602 CHL Y 609	62.643	CLA G 611 CHL 7 601	61.0378	CLA y 612 CLA R 611	62.9437
CLA c 508 CLA R 603	62.6612	CHL N 608 CLA 8 610	61.0452	CLA R 611 CLA y 612	62.9477
CLA c 505 CHL R 608	62.6656	CLA s 602 CLA R 612	61.0458	CHL 8 608 CHL Y 601	62.9659
CLA c 511 CLA B 616	62.6746	CLA n 602 CLA g 602	61.0495	CHL Y 601 CHL 8 608	62.9669
CHL N 608 CLA Y 603	62.6773	CLA G 603 CLA 7 602	61.0677	CHL 4 608 CHL y 601	62.9705
CLA c 508 CLA B 616	62.684	CLA 7 610 CLA S 610	61.085	CHL y 601 CHL 4 608	62.9706
CLA r 603 CLA C 509	62.6844	CHL 5 608 CHL 5 608	61.0883	CLA y 610 CLA y 610	63.0811
CLA N 610 CHL Y 608	62.6878	CLA Y 610 CLA 7 612	61.1057	CLA Y 610 CLA Y 610	63.0928
CLA n 610 CLA n 610	62.6933	CLA n 610 CHL g 609	61.1064	CLA S 609 CLA 8 611	63.1401
CLA y 610 CLA c 513	62.7001	CHL Y 609 CLA r 612	61.1259	CLA 8 611 CLA S 609	63.1411
CLA c 506 CHL R 608	62.7091	CHL 8 608 CLA C 509	61.1259	CHL 7 608 CLA S 610	63.1503
CLA y 603 CHL n 609	62.7092	CLA s 602 CLA g 611	61.1378	CLA 4 611 CLA s 609	63.1574
CHL N 601 CLA G 602	62.7207	CHL Y 609 CLA r 601	61.1451	CLA 7 611 CHL N 609	63.1574
CLA n 602 CHL y 601	62.7243	CLA c 509 CLA R 616	61.1466	CLA s 609 CLA 4 611	63.1583
CHL y 608 CLA n 610	62.743	CLA c 512 CHL y 608	61.1503	CHL N 609 CLA 7 611	63.1588
CLA C 513 CHL Y 608	62.7489	CLA B 616 CLA c 513	61.1533	CLA S 610 CHL 7 608	63.1598
CLA R 602 CLA c 510	62.7504	CHL 5 609 CHL Y 609	61.171	CLA s 610 CHL 3 608	63.174
CHL y 601 CHL y 601	62.7613	CLA 5 602 CHL Y 609	61.1834	CHL n 609 CLA 3 611	63.1749
CLA y 603 CLA n 610	62.766	CHL y 609 CHL n 608	61.1898	CLA 3 611 CHL n 609	63.1764
CLA R 603 CLA c 509	62.7758	CLA c 511 CLA R 610	61.1906	CHL 3 608 CLA s 610	63.1836
CLA y 610 CLA s 610	62.7776	CHL n 608 CHL y 608	61.1907	CHL G 608 CHL 5 608	63.1969
CLA C 506 CHL Y 608	62.7807	CLA 6 610 CLA N 610	61.2259	CHL 5 608 CHL G 608	63.2035
CHL y 601 CLA n 602	62.7995	CLA c 512 CHL R 608	61.2302	CHL 1 608 CHL g 608	63.2244
CLA c 512 CLA y 610	62.8094	CHL 7 609 CHL Y 601	61.2427	CHL g 608 CHL 1 608	63.2315
CHL y 608 CLA c 507	62.8159	CHL n 601 CHL n 601	61.2552	CLA r 610 CHL r 608	63.2443
CHL Y 609 CLA N 602	62.8165	CHL 8 608 CLA C 505	61.2554	CHL r 608 CLA r 610	63.2466
CHL y 609 CLA y 610	62.8261	CLA R 610 CLA s 603	61.2557	CHL R 608 CLA R 610	63.2551
CLA g 611 CHL n 609	62.8267	CLA b 616 CLA b 617	61.2582	CLA R 610 CHL R 608	63.2569
CLA N 602 CHL G 601	62.8421	CLA Y 611 CLA 8 602	61.2617	CLA 7 611 CLA S 610	63.3442
CLA S 611 CLA G 602	62.8423	CHL 6 608 CLA N 602	61.2703	CLA S 610 CLA 7 611	63.3474
CLA y 611 CLA g 602	62.8604	CLA r 609 CLA b 617	61.2775	CLA G 602 CHL 7 601	63.3495
CLA Y 603 CLA Y 610	62.8669	CLA R 609 CLA s 602	61.2924	CLA G 602 CLA r 610	63.3514
CLA Y 611 CHL G 601	62.8728	CLA b 617 CLA b 616	61.2943	CHL 7 601 CLA G 602	63.3524
CHL R 608 CLA s 610	62.8766	CLA n 610 CHL g 601	61.3	CHL 3 601 CLA g 602	63.3553
CLA Y 610 CLA Y 603	62.8775	CLA B 617 CLA c 509	61.3021	CLA g 602 CHL 3 601	63.357
CLA g 602 CLA s 602	62.8833	CHL Y 608 CLA 7 602	61.3054	CHL y 608 CLA R 611	63.3605
CLA y 610 CHL y 609	62.8876	CLA 8 602 CLA C 512	61.3112	CLA R 611 CHL y 608	63.3607
CLA C 507 CLA Y 610	62.8887	CHL G 601 CLA 7 611	61.3137	CLA r 610 CLA G 602	63.3611
CLA c 506 CHL y 608	62.8892	CLA G 611 CLA r 610	61.3142	CHL Y 608 CLA r 611	63.363
CLA C 505 CLA r 610	62.8901	CLA C 506 CLA 8 610	61.32	CLA r 611 CHL Y 608	63.363
CLA G 602 CHL N 601	62.9004	CLA s 610 CHL y 609	61.3203	CLA R 610 CLA g 602	63.3663
CHL N 609 CLA Y 603	62.9223	CLA r 611 CLA r 609	61.3445	CLA 5 611 CHL G 608	63.3702
CHL n 609 CHL g 608	62.932	CHL 5 608 CLA G 610	61.3512	CHL G 608 CLA 5 611	63.3713
CHL n 609 CLA y 603	62.9509	CLA r 611 CHL Y 609	61.3605	CLA g 602 CLA R 610	63.3753
CHL g 601 CHL y 601	62.9535	CLA c 509 CLA y 610	61.3677	CLA s 610 CLA 3 611	63.3788
CLA y 603 CHL y 601	62.9745	CLA N 611 CHL 7 608	61.3679	CLA 3 611 CLA s 610	63.382
CLA Y 603 CHL N 608	62.9851	CLA b 616 CLA b 613	61.369	CLA b 616 CLA b 617	63.3969
CLA B 617 CLA c 508	62.9948	CLA Y 603 CLA 7 602	61.3737	CLA b 617 CLA b 616	63.3977
CLA N 602 CLA Y 603	63.0083	CLA N 602 CLA 7 603	61.3776	CHL g 608 CLA 1 611	63.4056
CLA R 610 CLA c 510	63.0098	CLA g 602 CLA s 610	61.4063	CLA 1 611 CHL g 608	63.4079
CHL Y 608 CLA N 610	63.015	CHL Y 609 CLA 7 602	61.4077	CLA Y 610 CLA r 603	63.4119
CLA n 610 CLA y 603	63.048	CLA c 507 CLA y 610	61.4125	CLA r 603 CLA Y 610	63.4157
CHL S 601 CLA r 602	63.0593	CLA 5 602 CLA G 603	61.4187	CHL y 608 CHL y 609	63.4178
CLA n 610 CHL y 608	63.0671	CLA G 602 CLA 7 610	61.4188	CLA R 603 CLA y 610	63.4198
CLA C 508 CLA r 612	63.0703	CLA G 610 CLA 5 603	61.4206	CHL y 609 CHL y 608	63.4198
CLA R 603 CLA c 513	63.0801	CLA G 611 CHL 5 609	61.4246	CLA Y 603 CLA r 610	63.4234
CHL Y 601 CLA Y 603	63.0824	CLA S 610 CLA 7 610	61.4282	CLA y 610 CLA R 603	63.425
CLA C 511 CLA b 610	63.0828	CHL y 601 CLA y 611	61.4294	CLA B 617 CLA B 616	63.4251
CHL G 601 CLA N 602	63.0986	CHL n 609 CLA y 602	61.4306	CLA B 616 CLA B 617	63.4259
CLA Y 603 CLA N 602	63.1203	CLA R 616 CLA s 611	61.4321	CHL G 601 CLA r 610	63.4271
CLA g 610 CLA s 602	63.1332	CHL n 608 CLA y 610	61.4435	CLA r 610 CLA Y 603	63.4281
CLA r 609 CLA C 513	63.1523	CLA B 615 CLA c 511	61.4502	CLA c 513 CHL 4 601	63.43
CLA c 513 CLA y 610	63.1575	CHL 8 608 CLA C 508	61.4589	CHL Y 609 CHL Y 608	63.432
CLA Y 603 CHL N 609	63.1683	CLA b 611 CLA b 617	61.4714	CHL Y 608 CHL Y 609	63.4342
CLA S 613 CLA G 602	63.1689	CLA y 602 CLA y 611	61.4718	CLA r 610 CHL G 601	63.4347
CHL Y 608 CLA C 506	63.1861	CLA y 610 CHL n 609	61.4845	CHL 8 601 CLA C 513	63.4355
CHL y 601 CLA y 603	63.1907	CLA r 603 CLA b 616	61.4868	CLA R 610 CHL g 601	63.4359
CLA c 511 CLA B 610	63.204	CLA Y 602 CHL 5 609	61.5138	CHL 4 601 CLA c 513	63.4362
CLA s 610 CLA y 610	63.2058	CHL 8 608 CHL Y 601	61.5233	CLA C 513 CHL 8 601	63.4418
CLA Y 610 CLA C 507	63.2066	CHL n 601 CLA n 602	61.5234	CLA R 610 CLA y 603	63.4423
CHL G 601 CLA Y 611	63.2163	CLA R 602 CLA c 513	61.5402	CHL g 601 CLA R 610	63.4425
CLA R 611 CLA c 509	63.217	CLA C 506 CLA 8 602	61.554	CHL G 609 CLA 5 610	63.4457
CLA C 513 CLA r 603	63.239	CHL G 601 CLA G 611	61.5688	CLA y 603 CLA R 610	63.4461
CLA s 611 CHL g 601	63.2426	CLA g 602 CLA n 611	61.5708	CLA 5 610 CHL G 609	63.4463
CLA c 507 CHL y 608	63.2716	CLA c 509 CHL R 608	61.5823	CHL 8 609 CLA C 513	63.465
CLA R 611 CLA c 512	63.275	CLA r 602 CLA r 603	61.5828	CHL 5 608 CHL Y 609	63.4681
CLA Y 603 CHL Y 601	63.301	CHL y 609 CLA s 610	61.5875	CHL Y 609 CHL 5 608	63.4723
CHL n 609 CLA g 611	63.302	CLA 5 602 CHL N 601	61.5978	CLA C 513 CHL 8 609	63.4729
CHL N 609 CLA G 603	63.3116	CLA 8 612 CLA C 512	61.6105	CLA 1 610 CHL g 609	63.4796
CHL y 601 CHL g 601	63.3318	CHL 7 608 CHL S 608	61.6109	CHL g 609 CLA 1 610	63.4803
CLA g 612 CHL n 608	63.3319	CLA b 611 CLA r 616	61.6256	CLA c 513 CHL 4 609	63.4806
CHL Y 608 CLA C 513	63.3364	CHL y 609 CLA n 610	61.6367	CHL y 609 CHL 1 608	63.4851
CLA g 603 CHL n 609	63.3415	CLA R 616 CLA c 509	61.6368	CHL 4 609 CLA c 513	63.4875
CLA N 602 CLA G 611	63.3498	CHL G 601 CLA 5 602	61.6382	CHL 1 608 CHL y 609	63.4883
CLA n 603 CLA n 610	63.3636	CLA B 617 CLA c 508	61.6383	CLA g 602 CLA g 602	63.5035
CLA r 610 CLA C 510	63.3729	CLA 8 610 CHL Y 601	61.6388	CHL 8 608 CLA S 612	63.5062
CLA N 612 CLA N 602	63.3818	CLA Y 603 CLA 7 611	61.6572	CLA S 612 CHL 8 608	63.5079
CLA G 602 CLA S 611	63.3853	CLA b 611 CLA b 616	61.6607	CLA G 602 CLA G 602	63.5176
CLA Y 611 CLA Y 603	63.4119	CLA G 602 CLA r 612	61.6904	CLA s 612 CHL 4 608	63.5281
CLA R 611 CLA s 610	63.4168	CLA s 602 CLA R 602	61.7055	CHL 4 608 CLA s 612	63.5298
CLA g 610 CLA s 611	63.4253	CLA R 610 CLA s 609	61.7346	CLA r 601 CLA C 506	63.5365
CLA C 508 CLA b 616	63.4384	CLA 8 611 CLA S 611	61.7514	CHL Y 608 CLA r 616	63.5416
CHL Y 601 CLA Y 611	63.4499	CLA 5 612 CLA G 610	61.7536	CLA C 506 CLA r 601	63.5426
CLA Y 611 CHL Y 601	63.4632	CHL G 608 CHL 6 608	61.7603	CLA c 506 CLA R 601	63.5486
CLA c 508 CLA B 617	63.4777	CHL y 601 CLA g 602	61.7636	CLA R 616 CHL y 608	63.5493
CLA N 602 CLA N 612	63.4793	CLA C 507 CHL 8 601	61.7747	CLA r 616 CHL Y 608	63.5499
CLA C 512 CHL Y 608	63.4845	CHL 8 608 CLA Y 612	61.799	CLA R 601 CLA c 506	63.5547
CLA S 611 CHL Y 609	63.5192	CHL N 601 CHL 6 601	61.8087	CHL y 608 CLA R 616	63.5571
CLA S 611 CHL r 608	63.5234	CLA R 616 CLA c 512	61.8164	CLA 7 602 CLA Y 602	63.5581
CLA S 613 CHL G 601	63.524	CLA 6 602 CHL G 608	61.826	CLA S 609 CLA 8 610	63.5629
CLA s 602 CLA g 602	63.527	CLA b 611 CLA b 613	61.8371	CLA y 602 CLA 3 602	63.5632
CLA n 610 CLA n 603	63.529	CHL 5 608 CLA Y 603	61.8379	CLA 8 610 CLA S 609	63.5633
CLA s 610 CHL R 608	63.5329	CHL s 601 CLA R 611	61.8445	CLA Y 602 CLA 7 602	63.5658
CLA y 603 CLA y 611	63.5408	CHL G 601 CHL G 601	61.871	CLA 3 602 CLA y 602	63.5711
CLA r 610 CLA C 505	63.5429	CLA c 511 CLA y 610	61.8736	CLA r 601 CLA C 507	63.5725
CLA c 509 CLA R 603	63.561	CLA 5 612 CLA G 602	61.8761	CLA C 507 CLA r 601	63.581
CLA G 603 CHL N 609	63.591	CLA 5 603 CLA Y 602	61.8772	CLA c 507 CLA R 601	63.5857
CLA y 610 CLA c 509	63.5944	CLA 5 611 CHL G 601	61.8808	CHL g 601 CLA g 610	63.5867
CLA Y 603 CLA Y 611	63.6022	CHL Y 608 CLA r 609	61.8824	CLA 4 610 CLA s 609	63.5927
CLA N 610 CLA Y 603	63.6082	CHL y 608 CHL s 601	61.8916	CLA g 610 CHL g 601	63.5928
CHL n 609 CLA g 603	63.6168	CHL r 608 CLA b 610	61.899	CLA s 609 CLA 4 610	63.593
CLA C 507 CLA r 609	63.6275	CHL Y 608 CHL 8 608	61.9062	CLA R 601 CLA c 507	63.5939
CHL y 608 CLA s 611	63.6392	CHL n 609 CLA n 602	61.9101	CLA G 610 CHL G 601	63.5956
CHL y 609 CLA c 513	63.6471	CHL S 608 CHL 7 608	61.9105	CHL G 601 CLA G 610	63.6022
CLA y 603 CLA n 602	63.6744	CHL N 608 CLA 7 611	61.9132	CHL N 601 CLA 5 610	63.6042
CLA G 611 CLA N 602	63.6753	CLA r 616 CLA r 601	61.9251	CLA 5 610 CHL N 601	63.6046
CLA Y 602 CLA G 603	63.6876	CLA n 610 CLA y 602	61.9268	CLA 1 610 CHL n 601	63.644
CLA R 602 CHL s 601	63.6961	CHL y 601 CHL n 608	61.9325	CHL n 601 CLA 1 610	63.645
CLA G 602 CLA S 613	63.7151	CLA C 509 CLA 8 610	61.947	CLA 8 611 CLA S 603	63.6588
CHL n 609 CHL n 609	63.7248	CHL 8 601 CLA C 512	61.9598	CLA S 603 CLA 8 611	63.6603
CLA y 611 CLA y 603	63.7262	CHL y 608 CHL y 601	61.9652	CHL 7 608 CHL N 608	63.6611
CLA c 510 CLA R 602	63.7279	CHL 6 609 CHL G 608	61.9779	CHL N 608 CHL 7 608	63.6687
CLA C 507 CHL Y 608	63.7397	CLA 8 610 CLA S 611	62.0139	CHL n 608 CHL 3 608	63.6727
CLA S 602 CHL G 601	63.7602	CHL g 608 CLA n 611	62.0144	CLA s 603 CLA 4 611	63.6752
CLA n 602 CLA y 603	63.7764	CLA S 611 CLA 8 612	62.0157	CLA 4 611 CLA s 603	63.6776
CLA G 603 CLA Y 602	63.7946	CLA r 611 CLA b 617	62.0215	CHL 3 608 CHL n 608	63.6802
CLA N 603 CLA G 610	63.8248	CLA s 610 CLA y 610	62.0264	CLA G 602 CHL 5 609	63.6993
CLA B 615 CLA b 615	63.8367	CLA n 602 CLA g 610	62.0306	CHL 5 609 CLA G 602	63.6995
CLA s 602 CLA g 610	63.8373	CHL G 601 CHL r 608	62.0333	CLA 5 610 CLA Y 602	63.7055
CHL n 608 CLA g 612	63.8529	CHL Y 608 CHL 5 609	62.0351	CLA g 602 CHL 1 609	63.7135
CHL R 608 CLA y 611	63.8635	CHL N 609 CLA 7 611	62.0495	CHL 1 609 CLA g 602	63.7139
CLA g 611 CHL s 601	63.8866	CLA r 616 CLA b 612	62.0608	CLA Y 602 CLA 5 610	63.7143
CHL g 601 CLA y 602	63.8881	CLA g 610 CLA n 611	62.0916	CLA y 602 CLA 1 610	63.7327
CLA Y 603 CLA N 610	63.8953	CLA Y 610 CHL 8 609	62.1017	CLA 1 610 CLA y 602	63.7412
CLA c 510 CLA R 610	63.8982	CHL 6 609 CLA G 610	62.1043	CLA 7 602 CHL N 609	63.828
CLA b 610 CLA C 511	63.9037	CLA C 505 CLA 8 602	62.1094	CHL N 609 CLA 7 602	63.835
CLA Y 611 CLA r 610	63.907	CLA Y 611 CLA 7 612	62.1117	CLA Y 612 CLA r 616	63.8396
CLA c 513 CLA R 603	63.9113	CLA s 612 CHL y 608	62.1149	CLA r 616 CLA Y 612	63.8439
CHL Y 601 CLA G 611	63.933	CLA r 609 CLA r 603	62.1336	CHL n 609 CLA 3 602	63.8466
CLA r 612 CLA C 508	63.9482	CHL 7 601 CHL r 608	62.1368	CLA 3 602 CHL n 609	63.8539
CHL y 608 CLA y 612	63.9558	CLA 6 611 CLA N 611	62.14	CLA R 616 CLA y 612	63.856
CLA r 602 CHL S 601	63.9602	CHL n 608 CHL y 609	62.1437	CLA y 612 CLA R 616	63.8602
CLA c 509 CLA y 610	63.9799	CLA c 508 CLA R 616	62.1541	CLA g 612 CLA g 610	63.8755
CLA g 612 CLA s 602	63.9844	CLA G 611 CLA G 602	62.1622	CLA g 610 CLA g 612	63.8763
CHL Y 601 CLA N 602	63.994	CHL 6 601 CLA N 611	62.1625	CLA G 610 CLA G 612	63.8874
CLA b 616 CLA C 508	64.0058	CLA n 602 CHL g 609	62.1631	CLA G 612 CLA G 610	63.8883
CLA G 602 CLA G 602	64.0114	CHL Y 608 CLA r 603	62.1652	CHL 5 609 CLA Y 602	63.9027
CHL Y 608 CLA C 512	64.0199	CHL s 608 CLA g 612	62.174	CLA Y 602 CHL 5 609	63.9091
CLA B 612 CLA b 612	64.0565	CLA n 611 CLA g 610	62.1761	CLA y 602 CHL 1 609	63.9217
CLA s 611 CLA g 610	64.0615	CHL N 601 CHL 7 608	62.1819	CHL 1 609 CLA y 602	63.9284
CLA N 602 CHL Y 601	64.062	CHL G 601 CLA r 602	62.1999	CHL Y 608 CLA r 612	63.9455
CLA b 615 CLA B 615	64.0622	CLA Y 611 CHL 7 601	62.2203	CLA r 612 CHL Y 608	63.9461
CLA r 603 CLA C 513	64.0681	CLA C 506 CHL 8 608	62.2207	CLA g 602 CLA g 610	63.949
CHL y 609 CLA n 602	64.0728	CHL y 608 CLA s 612	62.2235	CHL y 608 CLA R 612	63.9506
CHL Y 609 CLA S 611	64.0821	CHL n 608 CHL g 608	62.2239	CLA R 612 CHL y 608	63.9508
CHL G 609 CHL G 609	64.0835	CLA b 610 CLA b 613	62.2305	CLA g 610 CLA g 602	63.9532
CLA c 509 CLA R 611	64.1049	CHL N 601 CLA 7 610	62.2402	CHL N 609 CLA r 601	63.9602
CLA y 602 CHL g 601	64.1054	CLA Y 610 CLA r 603	62.2411	CLA G 610 CLA G 602	63.9618
CHL y 608 CLA c 509	64.1209	CLA 7 610 CLA N 603	62.2483	CLA r 601 CHL N 609	63.964
CHL n 601 CLA n 612	64.1222	CLA N 611 CLA 7 602	62.2485	CLA G 602 CLA G 610	63.9666
CLA R 602 CLA c 507	64.1271	CHL N 608 CLA 7 612	62.2515	CLA R 601 CHL n 609	63.9767
CHL g 601 CLA c 513	64.1396	CLA 5 602 CLA G 612	62.2593	CHL n 609 CLA R 601	63.9802
CHL r 608 CLA S 611	64.1627	CHL n 609 CLA g 602	62.2599	CLA s 611 CLA 4 611	63.9859
CLA G 610 CLA N 603	64.166	CLA g 611 CLA s 610	62.27	CLA 8 611 CLA S 611	63.9861
CLA y 612 CHL y 608	64.168	CHL y 601 CHL y 608	62.2757	CHL Y 609 CHL r 608	63.9868
CLA C 505 CLA r 602	64.1832	CLA c 508 CLA B 617	62.2791	CLA 4 611 CLA s 611	63.9896
CHL Y 608 CLA C 507	64.187	CLA 7 611 CHL Y 609	62.2797	CLA S 611 CLA 8 611	63.9896
CLA R 610 CLA c 506	64.1892	CLA b 616 CLA r 602	62.2853	CHL r 608 CHL Y 609	63.9928
CLA c 512 CLA R 611	64.1973	CHL N 608 CHL 7 609	62.2858	CLA r 602 CLA C 512	63.9941
CLA s 611 CHL y 608	64.1997	CLA b 611 CLA b 615	62.2892	CLA C 512 CLA r 602	64
CHL G 601 CLA S 613	64.2014	CLA Y 610 CLA r 616	62.2949	CHL R 608 CHL y 609	64.005
CLA y 611 CHL R 608	64.2185	CLA G 612 CLA G 611	62.2954	CLA S 610 CLA r 601	64.0078
CLA c 513 CHL y 609	64.2343	CLA Y 612 CLA 7 611	62.3054	CLA r 601 CLA S 610	64.0099
CLA n 602 CHL y 609	64.2381	CLA n 610 CLA g 611	62.3072	CHL y 609 CHL R 608	64.0113
CLA r 609 CLA C 507	64.2499	CHL n 608 CLA g 611	62.3168	CLA c 512 CLA R 602	64.0249
CLA n 612 CHL n 601	64.2962	CLA 6 602 CHL G 609	62.3217	CLA R 602 CLA c 512	64.029
CLA s 610 CLA R 611	64.3275	CHL 7 608 CLA S 612	62.3256	CLA R 601 CLA s 610	64.0421
CLA Y 612 CHL Y 609	64.3357	CLA y 610 CLA s 602	62.3324	CLA s 610 CLA R 601	64.0438
CHL n 609 CLA n 610	64.3589	CLA c 511 CLA R 602	62.3339	CHL N 601 CHL 5 608	64.1117
CLA r 610 CLA Y 611	64.3653	CLA 7 603 CLA N 602	62.3373	CHL 5 608 CHL N 601	64.1149
CLA G 611 CHL Y 601	64.3818	CLA 6 602 CHL N 609	62.3435	CHL 1 608 CHL n 601	64.1472
CHL n 601 CHL n 608	64.3895	CLA 7 610 CLA C 506	62.3485	CHL n 601 CHL 1 608	64.1518
CLA b 617 CLA b 617	64.3915	CHL 8 608 CLA C 511	62.3499	CLA 5 602 CHL G 609	64.1596
CLA B 617 CLA c 511	64.3929	CLA r 611 CHL Y 601	62.3508	CHL G 609 CLA 5 602	64.1623
CLA y 612 CHL y 601	64.4128	CLA c 506 CLA y 610	62.3527	CLA N 611 CLA 7 610	64.1809
CHL R 608 CHL s 601	64.4178	CLA 5 610 CHL G 608	62.3565	CHL 5 601 CHL G 608	64.1854
CLA n 610 CHL n 609	64.4213	CHL 8 608 CLA Y 602	62.3612	CLA 7 610 CLA N 611	64.1855
CLA C 511 CLA b 616	64.442	CLA 5 602 CLA Y 610	62.3661	CHL G 608 CHL 5 601	64.1869
CLA y 610 CLA n 610	64.4521	CLA r 601 CLA Y 602	62.3697	CHL g 609 CLA 1 602	64.1889
CLA b 615 CLA b 615	64.4565	CLA Y 611 CHL 8 609	62.3844	CLA 1 602 CHL g 609	64.1905
CLA B 615 CLA b 612	64.4719	CLA y 610 CLA c 513	62.3874	CLA G 611 CHL 5 608	64.1947
CLA N 602 CLA Y 610	64.4926	CHL N 601 CLA 6 610	62.3998	CHL 5 608 CLA G 611	64.1969
CHL y 608 CLA s 602	64.4948	CLA 6 611 CHL N 608	62.4019	CLA 3 610 CLA n 611	64.1982
CHL R 608 CLA c 510	64.5167	CLA C 507 CLA 8 611	62.4081	CLA n 611 CLA 3 610	64.2023
CHL y 601 CLA y 612	64.5197	CLA b 610 CLA b 615	62.4345	CHL 1 608 CLA g 611	64.2031
CLA b 612 CLA B 612	64.5259	CLA S 611 CHL 8 601	62.4357	CLA g 611 CHL 1 608	64.2061
CHL Y 609 CLA Y 612	64.5294	CLA s 602 CLA y 610	62.4525	CHL g 608 CHL 1 601	64.2144
CHL G 601 CLA S 602	64.5315	CLA G 612 CLA 5 602	62.473	CHL 1 601 CHL g 608	64.2179
CLA Y 602 CHL G 609	64.5437	CLA r 616 CLA b 615	62.4792	CLA 7 612 CLA S 610	64.2616
CLA S 613 CLA G 610	64.5448	CLA 8 612 CLA C 508	62.4884	CLA S 610 CLA 7 612	64.2668
CHL y 601 CHL n 609	64.5512	CLA 5 612 CLA G 611	62.5072	CLA N 610 CHL 8 608	64.2755
CLA R 609 CLA c 507	64.5547	CHL 5 608 CLA 5 610	62.5118	CHL 8 608 CLA N 610	64.281
CLA Y 610 CLA G 602	64.5657	CHL n 601 CLA n 611	62.5381	CHL 4 608 CLA n 610	64.291
CHL n 609 CHL y 601	64.5759	CLA 6 603 CLA N 602	62.5473	CHL N 601 CHL 7 601	64.2917
CLA Y 610 CLA N 602	64.5793	CHL G 608 CHL 6 609	62.5589	CLA s 610 CLA 3 612	64.2941
CLA Y 602 CLA G 610	64.6003	CLA G 603 CHL 7 601	62.5638	CHL 7 601 CHL N 601	64.297
CHL n 608 CHL n 601	64.6004	CLA G 602 CLA G 611	62.6145	CLA n 610 CHL 4 608	64.2974
CHL s 601 CLA R 602	64.6062	CLA n 611 CHL n 601	62.6155	CLA 3 612 CLA s 610	64.2984
CLA y 610 CLA y 603	64.6155	CLA 7 610 CHL Y 608	62.6178	CLA r 602 CLA C 509	64.2988
CHL y 609 CLA s 611	64.6262	CLA y 611 CHL n 608	62.6307	CLA C 509 CLA r 602	64.307
CLA c 509 CHL y 608	64.6325	CLA y 602 CLA y 610	62.6385	CHL 3 601 CHL n 601	64.3148
CLA y 603 CLA y 610	64.6336	CLA N 602 CLA 7 612	62.6403	CHL 8 609 CLA S 611	64.3199
CLA G 602 CLA Y 610	64.6577	CHL 6 601 CHL N 609	62.6584	CHL n 601 CHL 3 601	64.32
CHL G 609 CLA Y 602	64.658	CLA s 611 CHL y 609	62.6702	CLA S 611 CHL 8 609	64.3223
CLA n 610 CLA y 610	64.6678	CLA G 611 CLA G 610	62.6764	CLA c 509 CLA R 602	64.3248
CLA g 602 CHL n 601	64.6701	CHL r 608 CLA Y 610	62.6772	CLA R 602 CLA c 509	64.3327
CHL s 601 CLA g 611	64.7241	CHL 8 601 CLA C 507	62.6791	CLA c 511 CLA 4 602	64.3398
CLA R 609 CLA c 512	64.7311	CLA r 603 CLA r 609	62.6797	CLA s 611 CHL 4 609	64.34
CLA y 612 CLA y 612	64.7444	CHL n 601 CHL g 608	62.6812	CHL 4 609 CLA s 611	64.3415
CLA n 603 CHL n 609	64.7743	CHL s 601 CLA R 609	62.6928	CLA 8 602 CLA C 511	64.3427
CLA g 610 CLA s 610	64.7953	CLA 8 612 CHL S 601	62.7038	CHL y 609 CHL g 601	64.3473
CHL Y 601 CHL Y 601	64.7995	CLA R 601 CLA s 602	62.7045	CLA 4 602 CLA c 511	64.3503
CLA N 602 CHL Y 608	64.8013	CLA n 610 CLA g 603	62.7135	CHL g 601 CHL y 609	64.3506
CLA b 612 CLA B 615	64.8139	CLA N 612 CHL 7 608	62.7233	CLA C 511 CLA 8 602	64.3527
CLA c 513 CHL g 601	64.8197	CHL G 609 CLA 5 610	62.735	CLA 7 602 CLA N 612	64.359
CLA Y 612 CLA Y 612	64.8243	CLA b 616 CLA b 612	62.7352	CHL G 601 CHL Y 609	64.3598
CLA G 610 CLA Y 602	64.8274	CLA r 603 CLA r 602	62.7361	CLA N 612 CLA 7 602	64.3602
CLA c 506 CLA R 610	64.834	CLA r 610 CLA r 601	62.7509	CHL Y 609 CHL G 601	64.3625
CHL g 601 CLA y 611	64.8387	CHL 8 608 CLA C 512	62.7552	CLA n 612 CLA 3 602	64.3883
CHL n 601 CLA g 602	64.8481	CHL G 609 CLA 6 602	62.7633	CLA 3 602 CLA n 612	64.3884
CHL G 609 CHL G 608	64.8631	CHL G 608 CHL 5 609	62.7891	CLA r 601 CLA Y 612	64.4001
CLA s 602 CLA g 612	64.8641	CLA G 603 CLA 5 602	62.7936	CLA y 612 CLA R 601	64.4008
CLA c 507 CLA R 602	64.8741	CHL 6 609 CLA N 602	62.8046	CLA Y 612 CLA r 601	64.4016
CHL n 609 CLA n 603	64.8781	CLA C 507 CHL 8 608	62.8089	CLA R 601 CLA y 612	64.4022
CLA C 512 CLA r 609	64.8831	CLA b 617 CLA b 613	62.8158	CLA 6 602 CLA N 611	64.4114
CLA r 602 CLA C 505	64.9033	CLA N 602 CHL 5 609	62.82	CLA N 611 CLA 6 602	64.415
CHL G 608 CHL G 609	64.9119	CLA b 617 CLA b 609	62.8253	CLA n 611 CLA 2 602	64.4385
CHL N 609 CLA G 612	64.9203	CLA 6 602 CLA N 603	62.8294	CLA 2 602 CLA n 611	64.4433
CLA c 511 CLA B 617	64.9407	CLA N 603 CHL 7 608	62.8359	CHL G 609 CHL 5 608	64.4719
CLA g 611 CLA c 513	64.9714	CHL s 601 CHL g 601	62.8371	CHL 5 608 CHL G 609	64.4754
CLA N 611 CLA G 603	64.972	CLA Y 611 CLA 7 602	62.842	CLA 7 602 CHL Y 601	64.4902
CHL Y 608 CLA N 602	64.9782	CLA r 601 CLA b 616	62.8495	CHL 8 609 CHL S 601	64.493
CLA B 611 CLA c 511	64.984	CLA y 610 CLA s 612	62.8497	CHL S 601 CHL 8 609	64.4981
CLA g 603 CLA y 602	64.9888	CHL 6 601 CLA Y 602	62.8639	CHL Y 601 CLA 7 602	64.4999
CLA N 610 CLA N 611	64.993	CHL 7 608 CLA N 603	62.8649	CHL 1 608 CHL g 609	64.5011
CLA g 603 CLA n 611	65.012	CHL s 601 CLA R 612	62.8689	CHL y 601 CLA 3 602	64.5045
CLA C 505 CLA r 609	65.0153	CLA r 603 CLA r 610	62.8704	CHL g 609 CHL 1 608	64.5055
CLA B 617 CLA c 505	65.0192	CLA g 611 CLA n 610	62.8807	CLA c 512 CLA 4 602	64.506
CHL Y 601 CLA G 610	65.0225	CHL 6 601 CLA S 610	62.8811	CLA 8 602 CLA C 512	64.5068
CLA g 610 CHL n 601	65.0512	CHL 6 601 CHL N 601	62.8861	CLA S 610 CHL 8 601	64.5094
CLA b 616 CLA C 511	65.0705	CLA r 602 CLA b 613	62.8897	CLA 4 602 CLA c 512	64.51
CLA s 603 CLA g 611	65.0836	CLA s 609 CLA g 611	62.8918	CLA C 512 CLA 8 602	64.5117
CLA y 602 CLA g 603	65.0875	CLA y 602 CLA n 603	62.893	CHL 8 601 CLA S 610	64.5132
CLA N 611 CLA N 610	65.0976	CLA b 613 CLA b 612	62.8975	CHL 4 601 CLA s 610	64.5138
CLA y 610 CLA n 602	65.0987	CLA y 610 CHL s 601	62.9017	CLA 3 602 CHL y 601	64.5142
CLA n 603 CHL n 608	65.1041	CLA 5 612 CHL G 601	62.9238	CHL s 601 CHL 4 609	64.5171
CLA C 508 CLA b 617	65.1164	CLA S 610 CLA 8 611	62.9288	CLA s 610 CHL 4 601	64.5179
CLA y 610 CLA c 505	65.1284	CHL 6 601 CHL Y 601	62.9434	CHL 4 609 CHL s 601	64.5203
CLA N 603 CHL G 609	65.1326	CHL R 608 CHL s 608	62.948	CHL Y 601 CHL r 608	64.5263
CLA s 602 CHL y 608	65.1432	CLA G 610 CLA G 610	62.9523	CHL r 608 CHL Y 601	64.5292
CHL y 609 CLA c 512	65.1552	CHL 6 609 CLA G 602	62.9603	CHL 5 608 CHL Y 601	64.5382
CLA G 610 CLA S 613	65.1601	CLA Y 612 CLA 8 610	62.9618	CLA r 602 CLA C 513	64.5451
CHL s 601 CHL R 608	65.1649	CLA N 611 CLA 7 610	62.9819	CHL N 608 CLA r 602	64.5452
CLA y 611 CHL g 601	65.1712	CHL R 608 CLA c 512	62.9819	CHL Y 601 CHL 5 608	64.5459
CLA c 507 CLA R 609	65.1722	CLA 8 612 CLA C 507	62.9841	CLA r 602 CHL N 608	64.5505
CLA s 611 CHL y 609	65.1833	CLA n 603 CLA n 602	62.986	CLA C 513 CLA r 602	64.5522
CLA n 602 CLA y 610	65.1846	CLA r 610 CHL Y 609	62.9891	CHL R 608 CHL y 601	64.5601
CLA G 603 CLA N 611	65.1904	CLA 8 610 CHL S 601	62.992	CHL y 601 CHL R 608	64.5631
CLA S 611 CLA r 602	65.195	CLA G 603 CHL 5 608	62.9927	CHL y 601 CHL 1 608	64.5703
CHL n 601 CHL n 609	65.1961	CHL 7 608 CLA S 602	62.9941	CLA R 602 CHL n 608	64.5753
CLA C 508 CLA b 610	65.2008	CLA 6 602 CHL Y 601	63	CHL 1 608 CHL y 601	64.5773
CLA S 613 CLA r 610	65.2134	CLA b 611 CLA b 612	63.0008	CLA c 513 CLA R 602	64.5794
CLA n 611 CLA g 603	65.2258	CHL S 601 CLA 8 612	63.0065	CHL n 608 CLA R 602	64.5815
CHL n 609 CHL n 608	65.2294	CHL 6 608 CHL G 609	63.0145	CHL 7 601 CLA N 603	64.5824
CHL S 601 CLA G 611	65.2313	CHL S 601 CLA 8 610	63.0191	CLA N 603 CHL 7 601	64.5836
CHL y 608 CHL s 601	65.2344	CLA y 612 CHL y 601	63.0253	CLA R 602 CLA c 513	64.5853
CLA c 510 CHL R 608	65.2553	CLA 5 603 CHL G 601	63.0261	CLA G 603 CHL 5 608	64.5886
CHL g 601 CLA n 602	65.2595	CHL y 601 CHL n 609	63.0364	CHL 5 608 CLA G 603	64.59
CHL n 608 CLA n 603	65.2732	CLA 7 603 CHL Y 601	63.0372	CLA g 611 CLA g 612	64.5956
CHL n 608 CHL n 609	65.2914	CLA s 610 CLA R 610	63.0478	CLA g 612 CLA g 611	64.5978
CLA C 512 CLA Y 610	65.2993	CHL 7 609 CHL N 609	63.0508	CLA n 603 CHL 3 601	64.6044
CHL n 601 CLA g 610	65.3095	CHL G 608 CLA 6 610	63.0646	CHL 3 601 CLA n 603	64.6056
CHL G 609 CLA N 603	65.3257	CLA Y 603 CHL 5 608	63.0924	CLA G 612 CLA G 611	64.6079
CHL n 609 CHL n 601	65.3482	CLA s 611 CLA g 602	63.0973	CLA G 611 CLA G 612	64.61
CLA N 610 CLA Y 610	65.3524	CLA 5 602 CLA Y 603	63.0982	CHL 1 608 CLA g 603	64.6157
CLA C 510 CHL r 608	65.3585	CLA b 613 CLA b 613	63.1223	CLA g 603 CHL 1 608	64.6181
CLA c 505 CLA B 617	65.3742	CLA y 603 CLA n 610	63.1224	CLA r 601 CHL S 601	64.6493
CLA G 610 CHL Y 601	65.3793	CLA G 611 CHL Y 608	63.1233	CHL S 601 CLA r 601	64.655
CLA G 612 CHL N 609	65.3859	CHL y 601 CLA n 610	63.1262	CHL Y 608 CLA r 609	64.6714
CLA B 616 CLA c 509	65.3881	CLA s 611 CLA y 602	63.1271	CLA r 609 CHL Y 608	64.6776
CLA c 505 CLA y 610	65.3985	CLA s 612 CHL g 601	63.1337	CLA R 609 CHL y 608	64.6817
CLA s 610 CLA g 610	65.3988	CHL 7 601 CLA N 602	63.139	CHL s 601 CLA R 601	64.6823
CLA N 602 CLA G 612	65.4026	CHL 5 601 CLA G 611	63.1495	CHL 5 608 CLA Y 603	64.6835
CLA Y 602 CLA G 611	65.4126	CHL Y 609 CHL 5 609	63.1551	CLA R 601 CHL s 601	64.687
CLA S 613 CHL Y 608	65.4273	CLA C 508 CLA 8 611	63.1644	CLA Y 603 CHL 5 608	64.6873
CLA c 512 CLA R 609	65.4387	CHL 5 601 CLA N 602	63.1658	CHL y 608 CLA R 609	64.6877
CHL Y 601 CLA Y 612	65.4728	CLA B 611 CLA c 511	63.1671	CLA y 603 CHL 1 608	64.7065
CLA N 603 CLA Y 610	65.4796	CHL g 608 CLA n 610	63.1758	CHL y 608 CLA g 602	64.7089
CLA n 602 CHL g 601	65.5017	CHL 8 608 CLA C 513	63.1915	CHL S 608 CLA 8 602	64.7102
CLA R 611 CLA c 508	65.5062	CLA 6 602 CLA N 612	63.1964	CHL 1 608 CLA y 603	64.7105
CLA R 610 CLA c 505	65.5129	CLA 7 610 CLA C 513	63.1982	CLA g 602 CHL y 608	64.7161
CLA N 610 CLA N 603	65.536	CLA s 602 CLA g 602	63.1982	CLA 8 602 CHL S 608	64.7165
CLA Y 610 CLA N 610	65.565	CHL G 608 CHL 7 601	63.2034	CLA s 611 CHL 4 601	64.717
CLA Y 612 CHL Y 601	65.5786	CLA n 602 CHL n 608	63.2078	CHL 4 601 CLA s 611	64.7177
CLA b 617 CLA C 508	65.5837	CHL N 608 CHL 8 608	63.2104	CHL 8 601 CLA S 611	64.718
CLA r 609 CLA C 512	65.5845	CHL N 608 CHL 6 601	63.2131	CLA S 611 CHL 8 601	64.719
CLA r 609 CLA C 505	65.5848	CLA y 603 CHL n 608	63.2138	CLA G 602 CHL Y 608	64.7214
CLA B 610 CLA c 508	65.5955	CLA G 610 CLA 6 602	63.2147	CHL Y 608 CLA G 602	64.7284
CLA Y 610 CLA N 603	65.6007	CLA S 611 CLA 8 602	63.2319	CLA 5 610 CLA G 603	64.7289
CLA B 612 CLA b 615	65.6034	CLA 7 610 CLA C 512	63.2386	CLA 4 602 CHL s 608	64.7297
CLA N 603 CHL G 608	65.6222	CLA 8 610 CLA Y 610	63.2421	CLA G 603 CLA 5 610	64.7304
CHL g 601 CHL s 601	65.6504	CHL Y 608 CLA 5 610	63.2426	CHL s 608 CLA 4 602	64.7355
CLA N 603 CHL Y 609	65.6607	CHL 6 608 CLA N 611	63.2462	CHL y 608 CLA g 611	64.7508
CLA C 505 CLA b 617	65.6655	CLA r 612 CLA Y 602	63.2591	CLA 8 610 CLA S 603	64.7583
CLA c 512 CHL y 609	65.6821	CHL G 608 CLA 5 603	63.2593	CLA g 611 CHL y 608	64.7588
CLA Y 610 CLA C 512	65.6847	CHL Y 609 CLA 5 610	63.2677	CLA g 603 CLA 1 610	64.7601
CLA c 513 CLA g 611	65.6943	CLA r 601 CLA C 505	63.2692	CLA S 603 CLA 8 610	64.7604
CLA N 612 CHL N 601	65.6958	CHL 7 608 CLA Y 610	63.2694	CLA 1 610 CLA g 603	64.7615
CLA G 611 CLA Y 602	65.6986	CHL s 608 CHL y 608	63.2714	CLA G 611 CHL Y 608	64.7654
CLA N 603 CLA N 610	65.7031	CLA 5 610 CLA Y 603	63.2756	CLA 5 612 CLA G 610	64.7684
CLA c 511 CLA B 611	65.7095	CLA n 602 CLA y 602	63.2795	CLA G 610 CLA 5 612	64.769
CLA G 612 CLA N 602	65.7127	CLA y 602 CLA s 610	63.2833	CHL Y 608 CLA G 611	64.7735
CHL G 608 CHL G 608	65.7197	CLA g 602 CLA n 612	63.2959	CLA s 603 CLA 4 610	64.7869
CLA S 611 CLA Y 610	65.7346	CHL y 609 CHL s 608	63.296	CLA 4 610 CLA s 603	64.79
CLA C 507 CLA r 612	65.7646	CLA r 612 CLA r 609	63.2968	CLA g 610 CLA 1 612	64.7971
CLA y 611 CHL n 609	65.7739	CLA b 613 CLA b 611	63.3064	CLA 1 612 CLA g 610	64.7977
CHL n 609 CLA y 611	65.8108	CLA C 511 CLA 8 610	63.3068	CHL 8 608 CLA C 512	64.8061
CHL G 609 CLA G 602	65.8322	CHL 5 601 CHL G 609	63.3091	CLA C 512 CHL 8 608	64.8152
CLA S 602 CLA G 610	65.8551	CLA 6 602 CLA G 610	63.311	CLA c 512 CHL 4 608	64.8188
CHL G 608 CLA N 603	65.8584	CHL R 608 CLA c 511	63.3205	CHL 4 608 CLA c 512	64.8259
CHL N 601 CLA N 612	65.8639	CLA s 602 CHL y 609	63.3359	CLA r 601 CLA C 509	64.8421
CHL s 601 CHL y 608	65.8757	CLA r 602 CLA Y 612	63.3377	CLA C 509 CLA r 601	64.8522
CLA S 602 CLA G 612	65.8763	CLA N 611 CLA 6 610	63.3489	CLA c 509 CLA R 601	64.8586
CLA C 509 CHL Y 608	65.8797	CLA s 610 CLA g 612	63.3534	CLA Y 611 CLA r 603	64.8609
CHL y 609 CLA c 506	65.885	CLA b 611 CLA b 611	63.3581	CLA r 603 CLA Y 611	64.8625
CHL Y 609 CLA N 603	65.8864	CLA r 616 CLA b 609	63.3619	CLA R 601 CLA c 509	64.8687
CHL y 609 CLA s 602	65.8906	CLA 8 612 CLA S 611	63.3654	CLA r 602 CLA C 505	64.8777
CLA C 513 CHL G 601	65.8933	CLA r 601 CLA r 609	63.3805	CLA R 603 CLA y 611	64.8806
CLA C 513 CLA G 611	65.8999	CLA 5 611 CLA G 612	63.3865	CLA y 611 CLA R 603	64.8831
CLA G 602 CHL G 609	65.9002	CLA 6 610 CHL G 609	63.3867	CLA C 505 CLA r 602	64.886
CLA b 615 CLA B 612	65.9382	CLA 5 603 CHL Y 608	63.4011	CLA c 505 CLA R 602	64.8935
CLA c 509 CLA B 616	65.9415	CLA N 611 CLA 6 611	63.4028	CLA R 602 CLA c 505	64.901
CLA b 610 CLA C 508	65.943	CLA r 610 CHL G 601	63.4046	CLA y 610 CHL g 601	64.9012
CHL y 609 CLA y 612	65.9477	CLA 5 610 CLA r 610	63.406	CHL g 601 CLA y 610	64.9089
CLA r 610 CLA S 613	65.9585	CLA Y 610 CHL 5 609	63.4078	CHL G 601 CLA Y 610	64.9141
CHL g 609 CLA y 602	65.96	CHL G 601 CHL Y 608	63.4266	CLA 8 603 CLA C 513	64.9168
CLA r 602 CLA S 611	65.9647	CLA 7 603 CHL N 608	63.4488	CLA Y 610 CHL G 601	64.9209
CHL Y 608 CLA S 613	65.9684	CLA y 610 CHL s 608	63.4655	CLA C 513 CLA 8 603	64.9219
CLA b 617 CLA C 505	66.0139	CLA n 611 CLA n 602	63.4658	CLA c 513 CLA 4 603	64.9264
CLA B 617 CLA c 509	66.0212	CHL R 608 CLA s 612	63.4726	CLA 4 603 CLA c 513	64.9323
CHL g 609 CLA n 603	66.0229	CHL y 608 CLA c 513	63.4759	CLA 7 610 CHL N 609	64.9525
CLA y 610 CLA n 603	66.0245	CLA 5 603 CLA Y 610	63.4884	CHL N 609 CLA 7 610	64.9566
CHL S 601 CHL r 608	66.0429	CHL 5 609 CLA G 611	63.4933	CHL n 609 CLA 3 610	64.9603
CLA G 611 CHL S 601	66.0448	CLA n 612 CLA g 610	63.503	CLA 3 610 CHL n 609	64.9657
CHL N 609 CHL N 609	66.0667	CLA N 610 CLA 7 611	63.5049	CLA N 612 CLA 7 610	64.9756
CHL N 608 CHL N 601	66.0703	CLA N 603 CHL 7 601	63.5387	CLA 7 610 CLA N 612	64.9769
CLA y 602 CHL g 609	66.0705	CLA N 602 CHL 5 608	63.5392	CHL 8 609 CLA S 602	64.9811
CHL r 608 CLA C 510	66.0728	CHL N 609 CHL 7 601	63.5404	CLA S 602 CHL 8 609	64.9827
CLA S 611 CLA G 610	66.089	CLA 8 602 CLA C 506	63.5419	CLA 3 610 CLA n 612	64.9943
CHL y 601 CHL n 608	66.1018	CLA G 611 CLA r 611	63.5441	CLA n 612 CLA 3 610	64.9959
CLA y 612 CHL y 609	66.1379	CLA R 603 CHL s 601	63.5518	CLA Y 611 CLA r 609	65.0066
CLA Y 610 CLA S 611	66.1406	CLA G 603 CLA 5 610	63.5549	CLA r 609 CLA Y 611	65.0082
CLA R 610 CLA s 611	66.1501	CLA R 611 CHL s 601	63.5564	CLA s 602 CHL 4 609	65.009
CLA c 505 CLA R 610	66.1511	CLA Y 603 CLA 7 610	63.565	CHL 4 609 CLA s 602	65.011
CLA n 603 CLA y 610	66.152	CHL 5 601 CHL N 601	63.5693	CHL 7 601 CLA Y 610	65.0156
CHL n 608 CLA n 610	66.1655	CLA 7 611 CLA Y 603	63.5696	CLA y 610 CHL 3 601	65.0174
CLA n 610 CHL n 608	66.1697	CLA 6 611 CHL N 601	63.5718	CLA r 616 CLA C 505	65.0219
CLA Y 603 CLA G 602	66.181	CLA b 612 CLA b 612	63.5725	CLA Y 610 CHL 7 601	65.0222
CHL n 608 CHL y 601	66.1868	CLA r 611 CHL G 601	63.5924	CHL 3 601 CLA y 610	65.0245
CHL Y 608 CHL Y 608	66.1893	CHL G 601 CLA r 601	63.6148	CLA C 505 CLA r 616	65.0261
CLA n 611 CLA n 612	66.1978	CLA Y 610 CLA r 609	63.6149	CLA R 609 CLA y 611	65.0327
CLA C 505 CLA b 616	66.2036	CLA y 612 CLA y 602	63.6199	CLA y 611 CLA R 609	65.0343
CLA n 603 CHL g 609	66.2184	CHL 6 608 CLA G 602	63.6212	CLA c 505 CLA R 616	65.0439
CLA g 610 CLA n 603	66.2307	CLA G 602 CLA 5 611	63.6381	CLA R 616 CLA c 505	65.048
CLA n 612 CLA n 611	66.2455	CHL G 609 CHL 5 608	63.6395	CLA 8 612 CHL S 601	65.0575
CHL y 608 CLA c 511	66.246	CHL 6 609 CHL N 601	63.6424	CHL S 601 CLA 8 612	65.066
CLA N 610 CLA N 610	66.2622	CLA c 509 CLA B 617	63.6542	CHL s 601 CLA 4 612	65.0691
CLA c 506 CHL y 609	66.2692	CHL G 609 CHL 7 601	63.6663	CLA 4 612 CHL s 601	65.0758
CHL N 609 CLA N 603	66.2737	CLA r 602 CLA b 611	63.669	CHL 7 609 CLA N 610	65.1329
CHL N 601 CHL N 608	66.2794	CLA N 610 CLA 7 603	63.6705	CLA N 610 CHL 7 609	65.1395
CLA S 602 CLA G 602	66.2813	CHL N 601 CHL 7 609	63.6765	CLA n 610 CHL 3 609	65.1551
CLA G 602 CLA Y 603	66.3101	CLA n 612 CHL g 608	63.6784	CHL 3 609 CLA n 610	65.1607
CHL N 609 CHL N 601	66.3145	CLA 7 610 CLA S 612	63.6848	CLA 5 602 CLA N 611	65.1819
CLA c 508 CLA B 610	66.3296	CHL n 608 CLA g 603	63.685	CLA N 611 CLA 5 602	65.184
CHL y 608 CLA n 602	66.3337	CLA b 617 CLA b 612	63.6919	CLA 7 611 CLA Y 611	65.1956
CLA C 506 CHL Y 609	66.3401	CLA N 603 CLA 7 611	63.6997	CLA Y 611 CLA 7 611	65.2024
CLA C 509 CLA Y 610	66.3458	CHL r 608 CLA b 611	63.7013	CLA y 611 CLA 3 611	65.203
CLA B 613 CLA b 612	66.3496	CLA s 610 CLA y 602	63.7078	CLA 3 611 CLA y 611	65.21
CLA C 513 CLA Y 610	66.3509	CLA 7 610 CLA Y 603	63.708	CLA 6 602 CHL N 601	65.217
CLA B 616 CLA c 505	66.3561	CHL n 608 CHL g 609	63.7149	CHL N 601 CLA 6 602	65.2217
CLA c 508 CLA R 611	66.3599	CLA 7 603 CLA N 610	63.7219	CLA n 611 CLA 1 602	65.2253
CHL Y 608 CLA C 509	66.3779	CHL n 608 CLA y 603	63.7331	CLA 1 602 CLA n 611	65.2268
CLA N 603 CHL N 609	66.3795	CLA 7 602 CLA G 603	63.7402	CHL n 601 CLA 2 602	65.2357
CLA C 511 CLA b 611	66.381	CHL 5 601 CHL G 601	63.7412	CLA 2 602 CHL n 601	65.2402
CLA y 602 CLA c 506	66.3925	CHL S 601 CLA 8 602	63.7414	CLA N 603 CLA r 611	65.2748
CLA C 507 CLA r 603	66.3977	CLA C 512 CLA 8 612	63.7415	CLA r 611 CLA N 603	65.2778
CHL s 601 CHL g 601	66.4082	CLA 7 610 CLA C 507	63.7499	CLA S 612 CLA 8 602	65.2823
CLA C 513 CHL Y 609	66.4398	CLA r 616 CLA r 611	63.7588	CLA 8 602 CLA S 612	65.2846
CLA C 505 CLA Y 610	66.4518	CLA Y 603 CLA r 601	63.7661	CLA 4 602 CLA s 612	65.2911
CHL N 601 CHL N 609	66.4663	CLA c 511 CHL y 608	63.7727	CLA s 612 CLA 4 602	65.2923
CLA B 612 CLA b 613	66.4697	CLA c 512 CLA R 616	63.8185	CLA R 611 CLA n 603	65.295
CLA g 611 CHL y 601	66.4821	CLA N 610 CLA 7 612	63.8204	CHL 5 601 CLA G 610	65.2984
CLA c 509 CLA B 617	66.4866	CLA 7 612 CLA Y 612	63.8344	CLA n 603 CLA R 611	65.2987
CLA B 611 CLA c 508	66.4897	CLA g 603 CLA n 610	63.8351	CLA G 610 CHL 5 601	65.302
CLA n 602 CHL y 608	66.504	CLA R 603 CLA s 602	63.8443	CHL 7 601 CLA Y 611	65.3086
CLA G 610 CLA S 602	66.5268	CLA S 610 CLA 8 610	63.8509	CLA Y 611 CHL 7 601	65.3168
CLA N 603 CHL Y 608	66.5335	CHL Y 601 CLA 8 602	63.8543	CLA g 610 CHL 1 601	65.3178
CLA B 615 CLA B 615	66.5342	CHL n 608 CHL n 601	63.8596	CLA y 611 CHL 3 601	65.3216
CLA s 602 CHL y 609	66.5423	CLA b 609 CLA b 615	63.8666	CHL 1 601 CLA g 610	65.3221
CLA S 613 CHL Y 609	66.5433	CLA b 616 CLA b 609	63.8764	CHL 3 601 CLA y 611	65.3305
CLA R 609 CLA c 505	66.5466	CHL N 609 CLA 8 610	63.8786	CHL 5 608 CLA N 610	65.3337
CHL G 601 CLA C 513	66.5589	CLA r 609 CLA b 610	63.8919	CLA N 610 CHL 5 608	65.3353
CLA r 612 CLA C 507	66.5677	CLA N 610 CLA 6 611	63.8992	CLA g 611 CHL g 608	65.3393
CLA n 603 CLA g 610	66.569	CLA b 617 CLA b 617	63.9037	CHL g 608 CLA g 611	65.3431
CLA c 506 CLA y 602	66.5729	CLA G 610 CHL 6 609	63.9136	CHL G 608 CLA G 611	65.3479
CHL g 609 CHL g 609	66.5958	CLA y 610 CLA n 602	63.9249	CLA 7 602 CLA N 603	65.3526
CLA S 603 CLA G 611	66.6109	CHL g 608 CHL n 601	63.9317	CLA G 611 CHL G 608	65.3527
CLA G 611 CLA C 513	66.6131	CLA G 610 CLA G 612	63.9334	CLA N 603 CLA 7 602	65.3582
CHL N 601 CLA G 603	66.6242	CHL N 609 CLA 7 612	63.9431	CLA n 603 CLA 3 602	65.3706
CLA b 616 CLA C 505	66.6416	CLA G 611 CLA 7 602	63.9554	CLA b 615 CLA b 615	65.3731
CLA Y 602 CHL N 601	66.6555	CLA 6 610 CLA G 610	63.957	CLA 3 602 CLA n 603	65.3749
CLA g 611 CLA n 602	66.6561	CLA s 612 CLA y 610	63.9576	CLA n 610 CHL 1 608	65.3763
CHL N 609 CHL Y 601	66.6609	CLA y 602 CLA g 602	63.9602	CHL 1 608 CLA n 610	65.377
CHL N 601 CLA Y 602	66.6711	CLA N 611 CHL 7 609	63.9679	CHL 5 609 CLA N 610	65.3878
CLA G 610 CLA S 611	66.6748	CLA g 602 CHL n 601	63.9718	CLA N 610 CHL 5 609	65.3899
CHL Y 601 CHL N 609	66.6878	CLA G 610 CHL G 601	63.9719	CLA N 611 CHL 7 608	65.3973
CLA Y 610 CLA C 505	66.7105	CLA s 609 CHL g 601	63.9748	CHL 7 608 CLA N 611	65.3987
CLA Y 610 CLA C 509	66.7126	CLA Y 603 CLA r 610	63.9796	CLA B 615 CLA B 615	65.4024
CLA C 509 CLA b 616	66.7191	CLA G 611 CLA G 612	63.9825	CLA N 610 CLA r 601	65.4113
CHL Y 609 CLA C 506	66.7199	CLA c 509 CHL y 608	63.9993	CHL 3 608 CLA n 611	65.4122
CLA G 603 CHL N 601	66.7281	CHL 5 609 CLA Y 603	64.0168	CLA n 611 CHL 3 608	65.4135
CLA G 612 CLA S 602	66.7331	CHL 6 601 CLA N 612	64.0178	CLA r 601 CLA N 610	65.4185
CLA Y 602 CHL G 608	66.7405	CLA r 602 CLA Y 611	64.0305	CLA n 610 CHL 1 609	65.4264
CLA g 612 CLA s 610	66.7516	CLA c 512 CLA R 610	64.0317	CHL 1 609 CLA n 610	65.4281
CHL r 608 CHL S 601	66.7594	CLA 5 610 CLA G 603	64.033	CLA R 601 CLA n 610	65.4352
CLA g 610 CHL y 601	66.7663	CLA y 611 CHL y 608	64.0353	CLA n 610 CLA R 601	65.4419
CHL Y 608 CLA N 603	66.7681	CLA y 610 CLA c 512	64.0417	CLA 8 603 CHL S 601	65.4601
CLA C 512 CLA r 603	66.7737	CLA G 602 CLA 6 602	64.0431	CLA 5 603 CLA N 602	65.4617
CLA Y 610 CLA C 513	66.7831	CLA y 612 CLA y 611	64.0731	CHL S 601 CLA 8 603	65.4625
CLA N 612 CLA G 611	66.7919	CLA N 612 CLA 7 610	64.0738	CLA N 602 CLA 5 603	65.4639
CLA b 612 CLA B 613	66.7928	CLA s 612 CLA g 602	64.0811	CHL s 601 CLA 4 603	65.4781
CLA R 602 CLA s 610	66.7932	CLA 8 611 CLA C 510	64.0813	CLA 4 603 CHL s 601	65.4806
CLA c 505 CLA B 616	66.7946	CHL Y 609 CHL r 608	64.0916	CHL N 609 CLA r 610	65.4816
CLA c 511 CHL y 608	66.7994	CLA B 616 CLA c 509	64.1024	CLA r 610 CHL N 609	65.4852
CHL n 601 CLA y 602	66.8131	CLA g 610 CHL s 608	64.103	CLA n 602 CLA 1 603	65.492
CLA C 508 CLA b 611	66.8181	CHL 7 601 CHL N 609	64.1103	CLA 1 603 CLA n 602	65.4942
CLA y 602 CHL n 601	66.8253	CLA b 616 CLA b 615	64.1113	CLA N 610 CLA 8 610	65.5033
CLA C 506 CLA r 602	66.8552	CLA Y 612 CLA r 610	64.1341	CLA 8 610 CLA N 610	65.509
CHL y 609 CLA c 507	66.8778	CLA b 613 CLA b 616	64.1385	CLA 4 610 CLA n 610	65.5113
CHL G 608 CLA Y 602	66.8867	CLA s 603 CLA R 610	64.1411	CLA R 610 CHL n 609	65.513
CLA G 602 CLA S 602	66.8903	CHL 8 601 CLA C 510	64.1414	CHL n 609 CLA R 610	65.5167
CLA s 611 CLA R 610	66.9019	CLA 7 612 CHL Y 608	64.1444	CLA n 610 CLA 4 610	65.5173
CLA b 613 CLA B 612	66.9125	CLA 6 603 CLA G 602	64.1486	CHL N 609 CLA r 602	65.5388
CHL y 601 CLA g 611	66.9175	CHL 6 601 CHL S 608	64.1531	CLA r 602 CHL N 609	65.544
CHL Y 609 CHL Y 608	66.92	CLA N 602 CLA 5 603	64.1614	CLA R 602 CHL n 609	65.5629
CLA n 603 CHL y 601	66.9263	CHL N 601 CHL 7 601	64.1719	CHL n 609 CLA R 602	65.5693
CHL Y 608 CHL Y 609	66.9407	CLA G 602 CHL 5 601	64.172	CLA S 603 CHL 8 601	65.5778
CLA N 603 CHL G 601	66.9485	CHL g 609 CLA n 610	64.1837	CHL 8 601 CLA S 603	65.5792
CHL g 608 CLA n 603	66.9621	CLA R 611 CLA s 603	64.197	CLA g 602 CLA g 612	65.5853
CLA y 610 CLA c 508	66.963	CLA c 511 CLA R 603	64.1985	CLA Y 603 CLA r 611	65.5865
CLA n 602 CLA g 611	66.9632	CLA R 610 CLA s 612	64.2021	CLA g 612 CLA g 602	65.5887
CHL y 609 CLA n 603	66.9798	CHL n 601 CLA n 610	64.2042	CLA r 611 CLA Y 603	65.5887
CHL y 601 CLA n 603	67.001	CHL y 608 CHL n 609	64.2093	CHL 4 601 CLA s 603	65.5929
CHL Y 609 CLA C 513	67.0074	CLA 7 611 CLA G 602	64.2117	CLA s 603 CHL 4 601	65.5934
CLA Y 610 CHL r 608	67.0443	CHL 5 608 CLA G 612	64.2137	CLA R 611 CLA y 603	65.5959
CLA B 615 CLA b 613	67.0568	CLA y 611 CHL n 609	64.2307	CLA y 603 CLA R 611	65.5972
CHL n 601 CLA n 603	67.0617	CLA 8 611 CLA S 602	64.2311	CLA G 612 CLA G 602	65.5996
CLA r 603 CLA C 507	67.0783	CLA B 612 CLA c 511	64.2352	CLA G 602 CLA G 612	65.603
CHL Y 601 CHL r 608	67.0814	CHL Y 601 CLA 8 612	64.2405	CLA G 612 CLA 5 610	65.6174
CHL Y 609 CLA S 613	67.0822	CLA 7 611 CHL N 609	64.2434	CLA 5 610 CLA G 612	65.6184
CLA b 611 CLA C 511	67.0991	CHL g 601 CLA s 602	64.2439	CLA y 611 CHL 4 608	65.6188
CLA g 612 CLA s 611	67.1022	CLA 8 610 CLA Y 612	64.2572	CHL 8 608 CLA Y 611	65.6198
CLA c 505 CLA R 609	67.1074	CHL N 609 CHL 8 608	64.2671	CHL 4 608 CLA y 611	65.6216
CLA n 602 CLA y 611	67.1175	CHL R 608 CLA s 603	64.2706	CLA Y 611 CHL 8 608	65.6235
CHL y 601 CLA g 610	67.1208	CHL N 601 CHL 6 608	64.2997	CLA 1 610 CLA g 612	65.6348
CLA n 603 CHL n 601	67.1276	CLA R 603 CLA c 513	64.3008	CLA g 612 CLA 1 610	65.6358
CLA y 610 CLA s 611	67.1319	CHL G 608 CLA 5 612	64.3047	CLA N 611 CHL 7 601	65.639
CLA G 603 CLA G 602	67.141	CLA r 601 CLA C 506	64.306	CHL 7 601 CLA N 611	65.6448
CHL Y 609 CHL Y 609	67.1419	CLA 7 602 CHL N 601	64.3064	CLA Y 602 CLA r 616	65.6452
CLA c 508 CLA B 611	67.1421	CLA R 609 CLA c 511	64.3067	CLA r 616 CLA Y 602	65.6538
CLA C 512 CHL Y 609	67.1494	CLA G 602 CLA 5 612	64.3106	CLA R 616 CLA y 602	65.6659
CHL N 608 CLA N 603	67.1558	CLA 6 602 CLA G 603	64.3177	CHL 3 601 CLA n 611	65.6701
CLA g 612 CHL n 609	67.1641	CLA b 610 CLA b 611	64.3177	CLA r 611 CLA S 611	65.6714
CLA y 611 CLA n 602	67.1727	CLA R 616 CLA c 508	64.3309	CLA y 602 CLA R 616	65.6741
CHL g 601 CLA c 512	67.1997	CLA S 602 CLA 8 612	64.3351	CLA n 611 CHL 3 601	65.6752
CLA n 603 CHL g 608	67.2003	CHL g 609 CLA n 602	64.3356	CLA S 611 CLA r 611	65.6769
CLA y 610 CLA c 511	67.2008	CHL y 601 CHL y 609	64.3392	CLA c 513 CLA 4 611	65.7037
CHL r 608 CLA Y 610	67.2042	CLA G 611 CLA 5 611	64.3557	CLA s 611 CLA R 611	65.7057
CLA n 603 CHL y 609	67.2043	CLA y 611 CLA y 612	64.3594	CLA 8 611 CLA C 513	65.7083
CLA B 617 CLA B 617	67.2146	CLA B 617 CLA c 512	64.3674	CLA R 611 CLA s 611	65.7114
CLA G 602 CLA G 603	67.2417	CLA b 613 CLA b 615	64.372	CLA 4 611 CLA c 513	65.7125
CLA b 616 CLA C 509	67.2634	CLA c 508 CLA y 610	64.3869	CLA C 513 CLA 8 611	65.7168
CLA S 611 CLA G 612	67.2675	CHL Y 608 CHL Y 608	64.3894	CLA 7 602 CLA S 610	65.7274
CHL G 601 CLA N 603	67.2721	CLA R 609 CLA s 611	64.3903	CLA S 603 CLA 8 602	65.7309
CLA N 610 CHL N 609	67.2818	CLA r 612 CHL Y 609	64.3975	CLA 8 602 CLA S 603	65.7329
CLA C 506 CLA r 609	67.2904	CLA 6 612 CLA N 610	64.4208	CLA S 610 CLA 7 602	65.7352
CLA G 611 CLA N 612	67.2923	CLA 7 611 CHL N 608	64.4208	CHL G 601 CHL r 608	65.7405
CLA c 507 CHL y 609	67.3041	CLA 8 602 CLA C 510	64.4209	CHL r 608 CHL G 601	65.7496
CLA n 603 CLA n 603	67.319	CHL G 608 CLA 6 603	64.4228	CLA G 602 CLA r 611	65.7515
CLA N 603 CHL N 608	67.3249	CHL 8 601 CHL S 601	64.4239	CLA 4 602 CLA s 603	65.7542
CLA c 508 CLA y 610	67.3252	CLA b 612 CLA b 615	64.4255	CHL R 608 CHL g 601	65.7553
CLA S 602 CLA r 602	67.3373	CLA b 615 CLA b 612	64.4394	CLA s 603 CLA 4 602	65.7553
CHL N 609 CLA N 610	67.3437	CHL N 608 CHL 7 601	64.4418	CLA R 611 CLA g 602	65.7566
CHL n 608 CHL n 608	67.3521	CLA b 610 CLA b 612	64.4429	CLA r 611 CLA G 602	65.7585
CLA g 602 CLA y 610	67.3597	CLA N 612 CHL 6 601	64.4476	CLA s 610 CLA 3 602	65.7623
CLA Y 611 CLA G 611	67.3756	CLA b 613 CLA r 616	64.4534	CLA g 602 CLA R 611	65.7634
CLA b 613 CLA B 615	67.376	CLA G 611 CLA 5 612	64.4573	CHL g 601 CHL R 608	65.764
CLA N 603 CLA G 603	67.3941	CLA r 601 CLA C 507	64.4778	CLA 3 602 CLA s 610	65.7708
CLA g 610 CLA y 602	67.4053	CLA r 610 CLA Y 612	64.4782	CLA 7 610 CHL Y 601	65.7718
CLA y 611 CHL n 608	67.4137	CHL g 608 CLA n 602	64.4899	CHL y 601 CLA 3 610	65.7756
CLA N 603 CHL N 601	67.4152	CHL g 609 CLA n 611	64.4917	CHL Y 601 CLA 7 610	65.7787
CLA S 613 CLA G 612	67.4153	CLA S 610 CLA 8 612	64.4932	CLA 3 610 CHL y 601	65.7833
CHL Y 601 CLA G 603	67.4322	CLA G 611 CLA r 612	64.4947	CLA r 616 CLA b 616	65.8046
CLA g 603 CLA n 612	67.441	CLA Y 612 CHL 7 601	64.4956	CLA b 616 CLA r 616	65.8087
CHL r 608 CHL Y 601	67.4459	CLA 7 612 CHL N 608	64.4967	CLA B 616 CLA R 616	65.8189
CLA R 603 CLA c 512	67.4468	CHL n 608 CHL y 601	64.5117	CLA R 616 CLA B 616	65.8229
CLA y 610 CLA g 602	67.4483	CLA c 511 CLA B 613	64.5208	CLA r 602 CLA S 611	65.8265
CLA b 611 CLA C 508	67.4704	CLA r 601 CLA r 610	64.5231	CLA S 611 CLA r 602	65.828
CLA N 611 CLA G 611	67.4747	CLA r 601 CHL Y 601	64.5233	CLA S 602 CLA 8 603	65.8385
CHL N 601 CLA N 603	67.4781	CLA r 609 CLA b 611	64.5301	CLA 8 603 CLA S 602	65.8395
CLA s 610 CLA g 612	67.4874	CHL 7 608 CHL S 601	64.5379	CHL y 608 CLA y 602	65.8456
CLA C 511 CLA b 617	67.4949	CLA N 610 CHL 7 601	64.5438	CLA y 602 CHL y 608	65.8462
CLA y 602 CLA s 610	67.4989	CLA C 512 CHL 8 608	64.5472	CLA Y 602 CHL Y 608	65.8577
CLA Y 603 CHL Y 609	67.5021	CLA 5 603 CLA G 610	64.5496	CHL Y 608 CLA Y 602	65.8584
CHL n 608 CLA y 611	67.505	CLA c 513 CLA B 617	64.5664	CLA s 602 CLA 4 603	65.8615
CLA s 611 CLA y 610	67.5291	CLA S 611 CLA 7 610	64.5684	CLA 4 603 CLA s 602	65.863
CLA r 603 CLA C 512	67.5386	CLA 5 603 CLA N 602	64.57	CLA s 611 CLA R 602	65.8643
CLA C 510 CLA r 612	67.5393	CLA b 612 CLA b 613	64.5735	CLA R 602 CLA s 611	65.8651
CLA r 602 CLA C 506	67.5397	CHL y 601 CLA y 603	64.5746	CLA r 602 CLA C 508	65.8909
CLA Y 603 CHL Y 608	67.5508	CHL 5 609 CLA G 610	64.5749	CLA S 610 CHL 8 609	65.8986
CLA R 602 CLA c 505	67.5532	CLA c 508 CHL R 608	64.5819	CHL 8 609 CLA S 610	65.9011
CLA s 610 CLA R 602	67.5588	CLA r 602 CLA b 610	64.5819	CLA C 508 CLA r 602	65.9012
CLA G 603 CLA N 603	67.5769	CLA N 612 CLA 6 602	64.5845	CLA 7 610 CLA S 602	65.9014
CLA R 602 CLA s 602	67.5884	CLA r 610 CLA Y 602	64.5899	CHL r 608 CLA r 609	65.9061
CHL Y 609 CLA Y 603	67.5955	CLA 8 611 CLA C 506	64.6085	CLA r 609 CHL r 608	65.9082
CHL R 608 CLA s 602	67.6042	CLA C 508 CLA 8 610	64.6142	CLA 6 602 CLA N 602	65.9112
CHL n 609 CLA g 612	67.6127	CLA 8 611 CLA C 505	64.6225	CLA S 602 CLA 7 610	65.9113
CLA B 612 CLA b 609	67.6228	CLA 8 610 CLA Y 602	64.6237	CLA c 508 CLA R 602	65.9131
CLA y 602 CLA g 610	67.625	CLA 5 611 CLA 5 610	64.6361	CLA N 602 CLA 6 602	65.918
CLA c 511 CLA y 610	67.6295	CLA g 610 CLA n 602	64.6515	CLA R 602 CLA c 508	65.9219
CHL N 609 CLA Y 611	67.6299	CLA R 602 CLA s 611	64.6876	CHL 4 609 CLA s 610	65.9228
CLA R 610 CLA y 611	67.6318	CLA G 612 CHL G 601	64.7041	CLA R 609 CHL R 608	65.9258
CLA Y 612 CHL r 608	67.6408	CHL s 601 CHL y 609	64.7053	CLA s 610 CHL 4 609	65.9264
CLA g 603 CHL y 601	67.6475	CHL Y 608 CLA 7 610	64.7111	CLA n 602 CLA 2 602	65.927
CHL Y 609 CLA C 512	67.6617	CLA G 610 CHL 6 608	64.7126	CLA s 602 CLA 3 610	65.9282
CHL Y 608 CLA Y 603	67.6629	CHL Y 608 CLA 7 612	64.714	CHL R 608 CLA R 609	65.9283
CLA Y 611 CHL N 609	67.667	CLA y 610 CLA y 610	64.7204	CLA 2 602 CLA n 602	65.9347
CLA G 603 CHL Y 601	67.6701	CLA G 602 CLA 7 612	64.7206	CLA 5 610 CHL Y 609	65.9398
CLA b 615 CLA b 617	67.6844	CLA 7 611 CHL G 601	64.7289	CLA 3 610 CLA s 602	65.9404
CLA g 603 CHL n 601	67.6849	CLA 6 612 CLA N 602	64.7398	CHL Y 609 CLA 5 610	65.9468
CHL y 601 CLA n 610	67.7122	CLA b 617 CLA r 603	64.7425	CHL y 609 CLA 1 610	65.9593
CLA S 602 CHL Y 608	67.7152	CLA n 610 CLA g 612	64.7547	CLA 1 610 CHL y 609	65.9664
CHL S 601 CHL G 601	67.7172	CLA Y 611 CLA 8 611	64.7552	CLA 8 612 CLA S 609	65.9785
CLA N 603 CLA Y 603	67.7277	CLA N 602 CLA 5 610	64.76	CLA S 609 CLA 8 612	65.9795
CLA n 612 CLA g 603	67.7336	CLA r 609 CLA r 601	64.7634	CHL 7 608 CLA N 602	65.9898
CLA b 617 CLA b 615	67.7342	CLA C 506 CLA 8 611	64.7668	CLA N 602 CHL 7 608	65.9917
CLA C 505 CLA r 603	67.7441	CHL 7 608 CLA C 513	64.7703	CLA n 602 CHL 3 608	65.994
CLA G 611 CLA Y 611	67.7667	CLA c 513 CLA R 603	64.7777	CHL 3 608 CLA n 602	65.996
CHL n 601 CLA g 603	67.7839	CLA 7 611 CHL r 608	64.782	CLA s 609 CLA 4 612	66.0025
CLA n 610 CHL y 601	67.7925	CHL 8 601 CLA C 505	64.787	CLA 4 612 CLA s 609	66.0027
CHL y 609 CHL s 601	67.7944	CLA r 611 CLA Y 603	64.7882	CHL 5 608 CLA N 603	66.0086
CLA N 611 CLA G 612	67.8125	CHL Y 601 CLA 8 611	64.7963	CHL N 608 CLA r 612	66.0089
CLA c 512 CHL g 601	67.8155	CLA n 602 CLA g 603	64.7991	CHL N 601 CHL 5 609	66.0107
CHL g 608 CHL g 609	67.8218	CLA r 612 CLA r 602	64.8056	CLA 7 603 CLA N 610	66.0108
CLA g 602 CLA g 602	67.8279	CLA S 612 CLA 8 611	64.8063	CLA r 612 CHL N 608	66.011
CLA s 610 CLA y 602	67.8346	CLA Y 602 CLA 7 603	64.8074	CLA N 603 CHL 5 608	66.012
CLA r 609 CLA C 506	67.8347	CLA 7 602 CLA G 610	64.8088	CHL 5 609 CHL N 601	66.0132
CLA s 611 CLA g 612	67.856	CLA 7 610 CLA G 602	64.8111	CLA N 610 CLA 7 603	66.0156
CLA Y 610 CHL G 601	67.8627	CLA Y 612 CLA 7 610	64.8224	CLA 6 602 CLA N 610	66.0194
CLA G 611 CLA N 611	67.8685	CHL s 608 CHL g 608	64.8232	CLA N 610 CLA 6 602	66.0281
CHL g 609 CHL g 608	67.8698	CLA R 611 CLA s 609	64.8326	CLA n 610 CLA 3 603	66.0372
CLA Y 603 CLA N 603	67.8734	CLA Y 611 CLA 8 612	64.8342	CHL 1 609 CHL n 601	66.0417
CHL y 601 CLA g 603	67.883	CLA b 613 CLA b 609	64.8431	CLA 3 603 CLA n 610	66.0419
CLA N 612 CLA G 603	67.8932	CLA 5 610 CHL r 608	64.8457	CLA n 603 CHL 1 608	66.0435
CLA y 602 CLA n 611	67.896	CLA y 602 CHL n 601	64.8489	CLA n 610 CLA 2 602	66.0436
CLA C 507 CHL Y 609	67.9061	CHL N 601 CLA 6 611	64.8539	CLA R 612 CHL n 608	66.044
CLA g 602 CLA c 513	67.9276	CLA s 610 CHL R 608	64.8539	CHL 1 608 CLA n 603	66.0451
CHL Y 601 CLA r 610	67.9387	CLA N 602 CLA 6 611	64.8599	CHL n 601 CHL 1 609	66.0452
CLA n 612 CLA n 610	67.9404	CHL 5 609 CHL Y 601	64.8641	CHL n 608 CLA R 612	66.0452
CHL r 608 CLA Y 612	67.9464	CLA G 602 CLA 7 603	64.8651	CLA 8 612 CLA S 611	66.0503
CLA n 611 CLA y 602	67.9678	CHL 6 601 CLA N 603	64.8795	CLA 2 602 CLA n 610	66.0536
CHL y 608 CLA n 603	67.9872	CHL N 601 CLA 7 603	64.8797	CLA S 611 CLA 8 612	66.0561
CHL G 601 CLA Y 610	67.9952	CLA 6 611 CLA N 612	64.8897	CLA s 611 CLA 4 612	66.058
CLA N 603 CLA N 603	67.9972	CLA C 506 CLA r 601	64.894	CLA 4 612 CLA s 611	66.0627
CLA G 612 CLA S 611	67.9981	CLA R 602 CLA s 603	64.8945	CLA b 617 CLA b 615	66.0673
CLA B 612 CLA b 611	68.0014	CLA b 615 CLA b 609	64.8951	CLA 7 612 CHL S 608	66.0714
CHL G 609 CLA G 610	68.0083	CLA B 616 CLA c 508	64.9029	CLA b 615 CLA b 617	66.0728
CLA n 610 CLA n 612	68.009	CLA n 602 CLA n 612	64.9084	CHL S 608 CLA 7 612	66.0754
CLA b 617 CLA C 511	68.022	CHL s 608 CHL y 609	64.9117	CLA S 612 CLA r 601	66.0769
CLA B 613 CLA b 615	68.0284	CHL G 601 CLA 5 603	64.9141	CLA r 601 CLA S 612	66.077
CHL Y 609 CLA G 602	68.0298	CLA g 610 CLA n 612	64.9191	CLA r 611 CLA C 506	66.0886
CLA n 603 CLA n 611	68.0585	CLA r 611 CLA b 616	64.9228	CLA C 506 CLA r 611	66.0967
CLA B 617 CLA c 507	68.0612	CLA 7 611 CLA C 506	64.9238	CLA B 615 CLA B 617	66.0989
CLA G 602 CHL Y 609	68.0684	CLA y 612 CHL n 608	64.9247	CLA B 617 CLA B 615	66.1047
CHL Y 601 CHL G 609	68.0687	CHL 7 601 CLA G 611	64.9278	CLA s 612 CLA R 601	66.1055
CLA y 611 CLA R 610	68.0716	CLA 7 603 CLA Y 610	64.9392	CLA R 601 CLA s 612	66.1064
CHL N 608 CHL N 609	68.0717	CLA B 617 CHL s 601	64.94	CLA c 506 CLA R 611	66.1067
CLA Y 611 CLA N 602	68.084	CLA S 602 CHL 8 601	64.9543	CHL s 608 CLA 3 612	66.1102
CLA R 603 CLA c 507	68.0901	CLA Y 602 CHL 8 609	64.956	CLA 3 612 CHL s 608	66.1132
CLA C 509 CLA b 617	68.1047	CLA s 611 CLA g 611	64.958	CLA r 616 CLA C 507	66.1146
CLA n 611 CLA n 603	68.1078	CLA 6 610 CLA N 612	64.9607	CLA R 611 CLA c 506	66.1152
CHL S 601 CHL Y 608	68.1154	CLA b 613 CLA b 610	64.977	CLA C 507 CLA r 616	66.1167
CLA r 602 CLA S 602	68.1315	CLA 7 610 CHL Y 609	64.9815	CHL Y 609 CLA r 611	66.1184
CHL N 609 CHL N 608	68.1317	CHL y 601 CLA n 603	64.9871	CLA r 611 CHL Y 609	66.12
CLA N 602 CLA Y 611	68.1343	CLA N 602 CLA 6 610	64.9941	CLA R 611 CHL y 609	66.1208
CLA C 512 CHL G 601	68.1386	CLA 5 610 CLA N 602	64.9993	CHL y 609 CLA R 611	66.123
CLA G 610 CHL G 609	68.1501	CLA n 611 CLA g 602	65.0004	CLA c 507 CLA R 616	66.1419
CLA G 612 CLA S 613	68.1627	CHL 8 609 CLA C 508	65.001	CLA R 616 CLA c 507	66.1442
CLA N 603 CLA G 611	68.1632	CLA n 611 CHL g 609	65.0152	CLA 5 610 CHL Y 608	66.1684
CLA g 603 CLA n 603	68.1646	CLA B 616 CHL s 601	65.0175	CHL Y 608 CLA 5 610	66.1775
CLA G 603 CLA N 612	68.1844	CLA n 610 CHL y 609	65.0186	CHL y 608 CLA 1 610	66.1821
CHL Y 601 CLA N 603	68.1918	CLA 8 603 CLA C 511	65.025	CHL N 608 CLA r 610	66.1882
CLA G 612 CLA N 611	68.2069	CLA g 603 CLA n 602	65.0292	CLA 1 610 CHL y 608	66.191
CLA c 512 CLA R 603	68.2076	CLA c 507 CHL y 608	65.0325	CLA r 610 CHL N 608	66.1915
CLA g 602 CHL s 601	68.2215	CLA Y 602 CHL 7 609	65.0379	CLA b 610 CLA C 508	66.2065
CLA n 603 CHL y 608	68.2218	CLA r 609 CLA r 611	65.0443	CLA C 508 CLA b 610	66.2094
CLA b 609 CLA B 612	68.2322	CLA r 612 CLA Y 612	65.0449	CLA 5 611 CLA G 602	66.2104
CLA Y 612 CLA G 602	68.2365	CLA G 602 CHL G 601	65.051	CHL y 609 CLA g 611	66.2169
CLA c 505 CLA R 602	68.2479	CLA r 602 CLA b 615	65.0608	CLA G 602 CLA 5 611	66.2175
CLA N 603 CHL Y 601	68.2665	CHL y 601 CHL g 601	65.0625	CLA Y 602 CLA r 609	66.2196
CLA n 611 CHL n 609	68.2728	CLA r 612 CLA Y 611	65.0639	CLA g 611 CHL y 609	66.223
CLA y 603 CLA n 603	68.2934	CHL 7 609 CLA S 610	65.0704	CLA R 610 CHL n 608	66.2243
CLA s 602 CHL R 608	68.2976	CLA n 602 CLA n 603	65.0724	CLA c 508 CLA B 610	66.2255
CHL G 609 CHL Y 601	68.2988	CHL Y 601 CHL 8 609	65.0797	CLA r 609 CLA Y 602	66.2258
CHL n 609 CLA n 611	68.3149	CHL 5 609 CLA N 602	65.0865	CLA 7 602 CLA G 602	66.2276
CHL Y 609 CLA C 507	68.3263	CHL g 609 CHL n 601	65.0871	CLA g 602 CLA 3 602	66.2276
CHL Y 608 CLA S 602	68.3345	CLA r 612 CHL G 601	65.1002	CHL n 608 CLA R 610	66.2279
CHL y 608 CLA c 508	68.3379	CLA G 612 CLA G 610	65.1026	CLA B 610 CLA c 508	66.2283
CLA b 615 CLA B 613	68.3413	CHL S 608 CLA 7 610	65.1079	CLA G 602 CLA 7 602	66.2289
CLA n 603 CLA g 603	68.3457	CHL Y 601 CLA r 602	65.1158	CLA 3 602 CLA g 602	66.2291
CHL G 608 CLA G 602	68.352	CLA G 603 CHL 5 609	65.1187	CLA G 611 CHL Y 609	66.2311
CLA R 609 CLA c 510	68.3529	CLA b 617 CLA r 601	65.1216	CLA g 602 CLA 1 611	66.2346
CLA G 602 CHL G 608	68.3732	CLA 5 610 CHL G 609	65.1282	CHL Y 609 CLA G 611	66.2368
CLA r 603 CLA C 505	68.3764	CHL G 609 CHL 5 609	65.1299	CLA 1 611 CLA g 602	66.2422
CLA N 612 CLA G 612	68.3899	CLA c 513 CHL y 609	65.1305	CLA R 609 CLA y 602	66.2426
CHL g 609 CHL y 601	68.3918	CLA c 506 CLA y 611	65.133	CLA y 602 CLA R 609	66.2491
CLA s 602 CLA R 602	68.3939	CLA g 602 CHL n 609	65.137	CHL g 601 CLA g 612	66.2841
CLA r 610 CHL Y 601	68.4057	CLA R 612 CHL s 601	65.1421	CLA g 612 CHL g 601	66.2895
CLA C 506 CLA Y 602	68.4067	CLA 7 603 CLA G 602	65.1424	CLA G 612 CHL G 601	66.2953
CHL s 601 CHL y 609	68.4237	CLA 6 603 CHL N 601	65.1531	CLA r 601 CLA S 602	66.2953
CLA g 612 CLA n 602	68.4334	CHL 5 601 CLA G 612	65.1534	CLA S 602 CLA r 601	66.2973
CLA n 603 CLA y 603	68.4369	CLA y 611 CLA n 602	65.1567	CHL G 601 CLA G 612	66.3006
CLA G 602 CLA Y 612	68.4406	CLA 6 610 CLA G 602	65.1611	CLA r 611 CLA S 610	66.3022
CLA c 507 CLA B 617	68.4444	CHL N 601 CHL 5 601	65.1639	CLA S 610 CLA r 611	66.3027
CHL G 601 CHL S 601	68.4496	CHL R 608 CLA s 609	65.1687	CLA s 602 CLA R 601	66.3309
CLA c 513 CLA g 602	68.4537	CLA C 513 CHL 8 608	65.1694	CLA r 612 CLA Y 612	66.3326
CLA G 603 CHL G 609	68.4701	CLA G 602 CLA r 601	65.1732	CLA R 601 CLA s 602	66.3343
CHL G 609 CLA G 603	68.4969	CLA n 603 CLA n 610	65.1758	CLA Y 612 CLA r 612	66.3355
CLA n 611 CHL n 608	68.5227	CHL 7 609 CLA Y 611	65.1807	CHL 5 608 CHL N 609	66.3377
CLA r 612 CLA C 510	68.5417	CLA n 612 CLA g 602	65.1832	CLA s 610 CLA R 611	66.3408
CLA b 611 CLA B 612	68.5468	CLA c 511 CLA B 611	65.1915	CLA R 611 CLA s 610	66.3413
CHL g 608 CLA y 602	68.5514	CLA 7 610 CHL S 601	65.1928	CHL N 609 CHL 5 608	66.3427
CLA b 617 CLA C 509	68.5562	CLA n 610 CLA n 610	65.1958	CLA y 612 CLA R 612	66.3463
CLA G 611 CLA N 603	68.5667	CHL Y 609 CLA 7 610	65.1976	CLA b 617 CLA b 613	66.3471
CLA s 603 CLA g 610	68.5718	CHL 7 601 CLA r 610	65.2031	CLA R 612 CLA y 612	66.3504
CLA Y 602 CLA C 506	68.5754	CLA c 506 CLA y 602	65.2039	CLA b 613 CLA b 617	66.3504
CLA y 612 CHL n 609	68.6001	CLA Y 603 CLA r 602	65.2098	CLA 7 611 CHL S 608	66.3605
CHL n 608 CLA n 611	68.6208	CLA 5 603 CHL Y 609	65.2127	CHL S 608 CLA 7 611	66.3628
CHL y 601 CHL g 609	68.6235	CLA c 507 CLA y 611	65.2255	CLA B 613 CLA B 617	66.3731
CLA S 613 CLA r 612	68.6649	CLA 8 603 CLA C 508	65.2279	CHL n 609 CHL 1 608	66.3733
CLA y 611 CLA c 506	68.6777	CHL g 601 CLA s 609	65.2349	CLA B 617 CLA B 613	66.376
CLA y 602 CHL g 608	68.6935	CHL N 608 CLA 8 612	65.2441	CHL 1 608 CHL n 609	66.3774
CHL N 608 CHL Y 601	68.6964	CLA C 511 CLA 8 612	65.2504	CHL s 608 CLA 3 611	66.4006
CLA N 612 CLA N 611	68.7106	CHL n 609 CLA y 610	65.2551	CLA 3 611 CHL s 608	66.4023
CLA B 609 CLA b 609	68.7188	CLA Y 603 CLA r 612	65.2715	CHL S 608 CHL 8 601	66.4058
CLA n 602 CLA g 612	68.7231	CHL y 608 CLA s 609	65.2861	CHL 8 601 CHL S 608	66.4114
CHL n 609 CLA y 612	68.7242	CLA S 612 CLA 8 610	65.2888	CLA r 616 CLA C 506	66.4143
CLA N 611 CLA Y 602	68.7259	CHL 7 601 CHL N 608	65.2993	CLA C 506 CLA r 616	66.4144
CHL Y 608 CHL S 601	68.728	CHL n 609 CHL y 601	65.3102	CLA 5 612 CLA G 602	66.4161
CHL G 601 CLA C 512	68.7456	CLA g 611 CHL n 608	65.3159	CHL 4 601 CHL s 608	66.4163
CHL y 609 CLA c 509	68.7469	CHL 5 609 CLA Y 611	65.3189	CLA G 602 CLA 5 612	66.4207
CLA Y 603 CLA Y 603	68.7472	CLA N 612 CLA 7 602	65.322	CHL s 608 CHL 4 601	66.4215
CLA N 611 CLA N 612	68.7539	CHL N 601 CLA 6 603	65.3243	CLA c 506 CLA R 616	66.4408
CLA c 507 CLA R 603	68.7566	CLA 7 602 CHL G 609	65.3266	CLA R 616 CLA c 506	66.441
CLA g 611 CLA n 612	68.7628	CLA r 610 CLA b 610	65.3299	CLA g 602 CLA 1 612	66.4436
CLA R 609 CLA c 506	68.7645	CLA n 610 CLA n 611	65.335	CHL 5 608 CHL N 608	66.4444
CLA c 506 CLA y 611	68.7706	CLA N 602 CLA 6 603	65.3352	CLA N 603 CLA 7 611	66.447
CLA Y 612 CLA Y 603	68.7734	CLA r 611 CLA r 602	65.336	CLA 7 611 CLA N 603	66.4471
CHL Y 601 CHL N 608	68.7818	CHL 6 609 CHL G 609	65.3429	CLA 1 612 CLA g 602	66.4484
CLA Y 602 CLA N 611	68.7945	CHL G 609 CHL 5 601	65.3687	CHL N 608 CHL 5 608	66.4497
CLA c 508 CHL y 608	68.814	CLA C 506 CHL 8 601	65.3788	CLA r 601 CLA C 511	66.46
CHL s 601 CLA g 602	68.8183	CLA B 610 CLA c 511	65.3894	CLA 3 611 CLA n 603	66.4623
CLA C 510 CLA r 609	68.8369	CLA r 610 CHL 5 608	65.3902	CLA n 603 CLA 3 611	66.4633
CLA C 511 CHL Y 608	68.8533	CHL 8 609 CLA C 505	65.3923	CLA N 602 CLA 7 612	66.4704
CLA B 616 CLA c 507	68.8636	CLA C 509 CHL 8 608	65.4014	CLA C 511 CLA r 601	66.4723
CLA C 509 CLA b 610	68.8752	CLA C 509 CLA 8 612	65.4089	CLA 7 612 CLA N 602	66.4726
CLA Y 603 CLA Y 612	68.8792	CHL n 609 CLA n 610	65.4123	CLA c 511 CLA R 601	66.4785
CLA G 612 CLA N 612	68.888	CLA b 615 CLA b 611	65.4133	CHL N 609 CHL 8 608	66.4808
CLA g 602 CLA y 603	68.8957	CLA S 602 CLA 8 610	65.419	CLA 3 612 CLA n 602	66.4824
CLA g 611 CLA y 602	68.9068	CLA Y 611 CHL 7 608	65.4226	CHL 8 608 CHL N 609	66.4827
CLA Y 602 CHL r 608	68.9253	CLA y 603 CLA n 602	65.4267	CHL n 608 CHL 1 608	66.4844
CLA R 611 CLA c 507	68.926	CHL y 601 CLA y 612	65.4279	CLA n 602 CLA 3 612	66.4853
CLA g 602 CHL g 609	68.9456	CLA c 513 CLA y 602	65.4317	CHL 4 608 CHL n 609	66.4881
CHL y 608 CLA c 505	68.9604	CLA 5 612 CLA 5 610	65.4446	CHL 1 608 CHL n 608	66.4884
CLA B 611 CLA b 612	68.9664	CLA G 612 CHL 5 609	65.447	CLA R 601 CLA c 511	66.4902
CHL g 609 CLA g 602	69.0126	CHL 8 608 CHL Y 608	65.4476	CHL n 609 CHL 4 608	66.4908
CLA C 510 CLA r 603	69.0137	CLA G 603 CLA 7 610	65.4576	CLA N 602 CLA r 610	66.5395
CLA y 603 CLA g 602	69.028	CLA c 513 CLA R 611	65.4593	CLA r 610 CLA N 602	66.5486
CLA B 609 CLA b 612	69.0361	CLA 5 602 CLA N 603	65.4636	CLA 5 602 CLA N 610	66.5662
CLA y 602 CLA n 612	69.0365	CLA n 602 CHL n 609	65.464	CLA r 602 CLA C 511	66.5689
CHL R 608 CHL y 601	69.0676	CHL N 601 CHL 6 609	65.4711	CLA R 610 CLA n 602	66.5692
CLA n 603 CLA y 611	69.1101	CLA c 508 CLA B 616	65.4734	CLA N 610 CLA 5 602	66.5732
CHL g 608 CHL g 608	69.1196	CLA b 616 CLA r 609	65.4752	CLA n 602 CLA R 610	66.5776
CLA c 510 CLA R 609	69.1344	CLA b 609 CLA b 613	65.4838	CLA C 511 CLA r 602	66.5794
CHL r 608 CLA Y 602	69.1481	CLA b 613 CLA b 617	65.485	CLA c 511 CLA R 602	66.5968
CLA n 612 CLA y 602	69.1597	CLA Y 611 CLA r 610	65.4973	CLA R 602 CLA c 511	66.6063
CLA y 611 CLA n 603	69.1628	CLA G 612 CLA 5 611	65.5072	CLA n 610 CLA 1 602	66.6064
CLA B 610 CLA c 509	69.1719	CLA y 602 CLA n 611	65.5126	CLA 1 602 CLA n 610	66.6129
CLA y 602 CLA g 611	69.1766	CHL 8 609 CLA C 507	65.5132	CLA b 610 CLA C 511	66.6244
CLA S 602 CHL Y 609	69.1921	CLA 7 603 CHL N 609	65.5158	CLA 8 610 CLA C 512	66.627
CLA g 611 CLA c 512	69.1942	CLA 6 612 CLA N 611	65.5179	CLA C 511 CLA b 610	66.6283
CHL g 601 CLA n 603	69.208	CLA c 513 CHL g 601	65.52	CLA c 512 CLA 4 610	66.632
CLA c 509 CHL y 609	69.2279	CLA b 616 CLA r 603	65.5208	CHL G 608 CLA 5 612	66.6334
CLA C 507 CLA b 617	69.2439	CLA 6 603 CHL G 608	65.5229	CLA 5 612 CHL G 608	66.6346
CLA y 612 CLA c 506	69.2471	CHL 5 608 CLA Y 612	65.5244	CLA C 512 CLA 8 610	66.6354
CLA n 612 CLA g 611	69.2539	CHL 7 601 CLA N 603	65.525	CLA 4 610 CLA c 512	66.6395
CLA b 617 CLA b 616	69.2684	CHL 5 608 CLA Y 611	65.5276	CLA c 511 CLA B 610	66.6495
CLA R 611 CLA c 510	69.2749	CHL N 608 CLA 6 602	65.5455	CLA B 610 CLA c 511	66.6537
CLA C 505 CHL Y 608	69.2904	CHL n 601 CHL g 609	65.5456	CLA N 602 CLA r 612	66.6541
CLA C 507 CLA b 616	69.2909	CLA R 601 CHL s 601	65.5515	CLA r 612 CLA N 602	66.6616
CLA c 506 CLA R 609	69.3019	CLA Y 603 CHL 5 609	65.553	CLA 1 612 CHL g 608	66.6712
CLA c 507 CLA B 616	69.326	CLA g 610 CHL n 601	65.5566	CHL g 608 CLA 1 612	66.6715
CLA R 603 CLA c 510	69.3262	CLA Y 602 CLA 5 610	65.5587	CLA R 612 CLA n 602	66.6827
CLA C 512 CLA G 611	69.3344	CHL n 601 CLA g 610	65.5602	CLA n 602 CLA R 612	66.6893
CLA b 616 CLA b 617	69.3378	CLA r 603 CLA r 603	65.5711	CLA G 602 CLA r 612	66.6919
CLA c 505 CHL y 608	69.3378	CHL 5 601 CLA G 603	65.5877	CLA g 610 CHL g 608	66.6937
CHL Y 601 CHL G 608	69.3525	CLA b 611 CLA b 610	65.5924	CHL g 608 CLA g 610	66.6946
CLA y 612 CHL n 608	69.3633	CLA Y 611 CLA r 612	65.5965	CLA r 612 CLA G 602	66.6995
CLA y 603 CLA s 610	69.3682	CLA n 603 CLA y 602	65.6014	CHL G 608 CLA G 610	66.7049
CHL Y 608 CLA C 511	69.3903	CLA 6 603 CLA G 610	65.6042	CLA R 612 CLA g 602	66.705
CLA N 611 CLA N 603	69.4046	CLA y 611 CLA n 610	65.612	CLA G 610 CHL G 608	66.7066
CHL y 601 CHL R 608	69.4287	CLA G 612 CHL 7 601	65.6231	CLA g 602 CLA R 612	66.7118
CLA Y 611 CLA r 609	69.4373	CLA S 611 CHL 8 608	65.6252	CLA G 610 CHL 5 609	66.7351
CLA c 506 CLA y 612	69.4472	CHL N 601 CLA 5 610	65.6273	CHL 5 609 CLA G 610	66.7393
CLA N 603 CLA N 611	69.4561	CHL y 608 CLA y 602	65.645	CLA S 609 CLA 8 602	66.7394
CLA N 612 CHL G 601	69.4644	CLA C 505 CLA 8 610	65.6798	CLA 7 610 CLA S 609	66.7407
CLA y 602 CLA s 611	69.4755	CLA c 513 CLA B 616	65.6859	CLA 8 602 CLA S 609	66.744
CLA y 602 CLA c 507	69.4844	CLA R 611 CHL s 608	65.6923	CLA S 609 CLA 7 610	66.7466
CLA b 609 CLA B 609	69.4986	CLA G 610 CLA 6 603	65.6941	CHL 1 609 CLA g 610	66.7487
CLA b 612 CLA B 611	69.5044	CLA s 602 CLA R 609	65.7092	CLA r 610 CLA C 506	66.7502
CLA n 603 CHL g 601	69.5241	CLA g 610 CHL n 608	65.7226	CLA g 610 CHL 1 609	66.7529
CLA S 602 CHL r 608	69.5275	CHL G 609 CLA 7 610	65.7267	CLA C 506 CLA r 610	66.7565
CLA r 612 CLA S 613	69.5383	CLA Y 610 CLA 8 602	65.727	CLA 4 602 CLA s 609	66.7626
CLA N 610 CHL N 608	69.5396	CLA N 602 CLA r 611	65.733	CLA s 609 CLA 4 602	66.7668
CHL n 608 CLA y 612	69.5438	CLA c 509 CLA R 610	65.7336	CLA S 609 CHL 8 601	66.7742
CHL N 608 CLA N 610	69.5449	CHL R 608 CLA c 509	65.7394	CLA s 609 CLA 3 610	66.776
CLA C 508 CLA Y 610	69.5549	CLA n 610 CHL y 608	65.7464	CLA c 506 CLA R 610	66.7774
CLA b 610 CLA C 509	69.5827	CLA s 602 CLA R 616	65.7502	CHL 8 601 CLA S 609	66.7782
CLA y 603 CLA y 612	69.5885	CLA 8 612 CLA C 506	65.7566	CLA 3 610 CLA s 609	66.7828
CLA r 609 CLA C 510	69.6031	CLA b 609 CLA b 612	65.7568	CLA R 610 CLA c 506	66.7832
CHL y 608 CHL y 608	69.6076	CLA c 512 CLA y 602	65.7601	CHL 4 601 CLA s 609	66.7893
CHL G 608 CHL Y 601	69.6128	CLA Y 602 CLA 5 602	65.7735	CLA s 609 CHL 4 601	66.7929
CLA b 617 CLA C 507	69.6185	CLA s 602 CLA R 601	65.7775	CLA 7 602 CHL S 608	66.7935
CLA b 612 CLA B 609	69.631	CHL n 608 CLA n 603	65.7795	CHL S 608 CLA 7 602	66.8004
CLA B 612 CLA b 616	69.6519	CLA 8 610 CLA C 510	65.7904	CHL 7 608 CLA N 612	66.8075
CHL Y 608 CLA C 505	69.6628	CHL 5 608 CLA G 603	65.7995	CLA N 612 CHL 7 608	66.8094
CHL N 609 CLA Y 612	69.6677	CHL N 608 CLA 7 603	65.8093	CLA n 612 CHL 3 608	66.8243
CHL Y 608 CLA G 602	69.6801	CHL 7 609 CLA N 603	65.8105	CHL 3 608 CLA n 612	66.8254
CLA B 613 CLA c 508	69.6855	CLA R 612 CLA s 610	65.8263	CHL s 608 CLA 3 602	66.8351
CLA y 612 CLA y 603	69.6909	CLA C 510 CHL 8 601	65.8267	CLA 3 602 CHL s 608	66.8421
CLA G 602 CHL Y 608	69.6984	CLA 5 611 CHL G 609	65.8272	CLA Y 612 CLA r 609	66.8652
CLA g 602 CLA c 512	69.6992	CLA 7 612 CHL N 609	65.8301	CLA r 609 CLA Y 612	66.8673
CLA c 507 CLA R 611	69.7011	CLA 7 610 CLA S 602	65.8358	CLA 7 612 CHL Y 601	66.8793
CLA c 507 CLA y 602	69.7045	CLA G 611 CLA 5 603	65.8386	CLA R 609 CLA y 612	66.8841
CLA B 616 CLA b 612	69.7112	CLA C 505 CHL 8 601	65.841	CHL Y 601 CLA 7 612	66.8856
CLA S 613 CLA Y 610	69.7235	CLA c 513 CLA R 612	65.8421	CLA y 612 CLA R 609	66.8864
CLA y 610 CHL s 601	69.7353	CHL y 608 CLA y 611	65.8449	CHL y 601 CLA 3 612	66.8896
CLA G 603 CHL G 608	69.7382	CLA S 612 CLA 7 610	65.8466	CLA 3 612 CHL y 601	66.8945
CLA b 616 CLA C 507	69.75	CLA n 611 CLA n 611	65.8515	CLA 7 611 CLA S 611	66.9149
CHL N 608 CLA Y 611	69.7601	CHL n 608 CLA n 610	65.8567	CHL G 609 CLA 7 602	66.9155
CLA s 611 CLA y 602	69.7889	CLA Y 612 CLA r 612	65.8606	CLA 7 610 CLA S 611	66.9168
CLA B 613 CLA b 613	69.7912	CHL 7 608 CLA C 512	65.8741	CHL 4 608 CLA y 602	66.9169
CLA Y 612 CHL N 609	69.7928	CHL g 601 CLA n 602	65.8747	CLA 7 602 CHL G 609	66.9171
CLA r 609 CLA Y 611	69.7955	CLA b 617 CLA r 609	65.8772	CLA y 602 CHL 4 608	66.9187
CHL G 608 CLA G 603	69.8151	CLA y 612 CLA y 610	65.8793	CHL N 609 CLA r 612	66.9212
CHL Y 609 CLA S 602	69.8162	CLA G 603 CLA 7 611	65.8961	CLA Y 602 CHL 8 608	66.9217
CLA Y 611 CHL N 608	69.8502	CHL 8 609 CLA C 509	65.915	CLA S 611 CLA 7 611	66.9229
CLA N 611 CHL G 601	69.8515	CLA B 615 CLA c 508	65.9151	CHL 8 608 CLA Y 602	66.9229
CLA c 512 CLA g 611	69.8572	CLA G 611 CHL r 608	65.9168	CLA r 612 CHL N 609	66.9234
CHL y 609 CLA y 603	69.8682	CLA s 612 CLA g 611	65.9189	CLA 3 602 CHL g 609	66.9265
CHL G 601 CLA N 612	69.8682	CLA s 610 CLA y 603	65.9251	CLA S 611 CLA 7 610	66.9273
CLA s 610 CLA y 603	69.871	CLA R 611 CLA s 610	65.9291	CHL g 609 CLA 3 602	66.9281
CLA c 509 CLA B 610	69.8728	CHL y 609 CHL y 601	65.9342	CLA S 611 CLA 8 603	66.9284
CLA r 603 CLA C 510	69.8749	CLA R 612 CHL s 608	65.9432	CHL N 601 CLA 7 610	66.9287
CLA b 615 CLA b 613	69.888	CLA y 610 CLA c 506	65.9514	CLA 8 603 CLA S 611	66.9287
CLA g 611 CLA n 611	69.8947	CHL N 608 CLA 8 611	65.9639	CLA 7 610 CHL N 601	66.9325
CLA Y 610 CLA C 508	69.9012	CLA s 610 CHL g 608	65.9666	CLA s 611 CLA 3 610	66.9356
CLA C 508 CHL Y 608	69.9529	CHL 5 609 CHL r 608	65.9669	CLA 3 610 CHL n 601	66.9368
CLA B 611 CLA b 609	69.957	CHL s 601 CLA R 603	65.9682	CHL n 601 CLA 3 610	66.941
CLA y 603 CHL y 609	69.9619	CHL 5 608 CHL Y 601	65.9772	CLA s 611 CLA 3 611	66.9426
CLA b 613 CLA b 615	69.9819	CHL N 609 CHL 7 609	65.9875	CLA s 611 CLA 4 603	66.9426
CLA R 603 CLA c 505	69.9877	CHL 7 608 CLA Y 612	65.9934	CLA 4 603 CLA s 611	66.9434
CLA G 611 CLA C 512	69.9928	CLA 6 611 CHL S 608	65.9936	CLA 3 610 CLA s 611	66.9474
CHL Y 601 CLA G 612	70.0204	CLA 7 611 CLA N 602	65.9943	CLA 3 611 CLA s 611	66.9508
CHL G 608 CLA G 610	70.0226	CLA Y 612 CHL 8 609	66.0006	CLA R 612 CHL n 609	66.951
CLA B 617 CLA B 615	70.0239	CLA N 611 CLA 5 602	66.0063	CHL n 609 CLA R 612	66.9523
CLA g 612 CLA n 611	70.028	CHL 8 609 CLA Y 611	66.0079	CLA 7 610 CLA S 612	66.9692
CLA g 611 CLA y 611	70.0405	CLA b 615 CLA b 613	66.0229	CLA S 612 CLA 7 610	66.9765
CHL y 608 CLA y 603	70.0549	CLA S 611 CHL 7 608	66.0254	CLA s 612 CLA 3 610	66.9896
CLA g 602 CLA g 603	70.0592	CLA G 611 CHL Y 609	66.0279	CLA 3 610 CLA s 612	66.9992
CLA B 615 CLA B 617	70.0725	CLA G 602 CLA r 602	66.0305	CLA Y 602 CLA r 603	67.0176
CLA b 616 CLA B 612	70.079	CLA c 509 CLA R 609	66.0326	CLA r 603 CLA Y 602	67.0236
CLA g 602 CLA y 612	70.0877	CHL 8 609 CLA C 511	66.0341	CHL 5 609 CHL N 608	67.0257
CHL g 608 CHL y 601	70.0955	CLA 5 602 CHL Y 601	66.035	CHL N 608 CHL 5 609	67.0313
CLA Y 610 CLA S 613	70.0998	CLA n 610 CLA y 603	66.0371	CLA R 603 CLA y 602	67.0346
CLA Y 611 CLA N 603	70.1081	CLA 5 603 CLA G 611	66.0424	CLA c 509 CLA 4 602	67.0399
CLA R 602 CLA c 506	70.1127	CLA c 510 CLA R 616	66.0432	CLA y 602 CLA R 603	67.0417
CLA G 610 CHL G 608	70.114	CLA C 505 CHL 8 608	66.0444	CLA 8 602 CLA C 509	67.0443
CHL N 608 CLA r 610	70.1202	CLA 7 602 CLA G 611	66.0455	CHL r 608 CLA b 617	67.0472
CLA g 612 CLA n 612	70.1224	CLA 7 603 CLA Y 611	66.0479	CLA 4 602 CLA c 509	67.0478
CLA C 506 CLA r 612	70.1312	CLA G 602 CHL 7 608	66.058	CLA C 509 CLA 8 602	67.0523
CLA b 612 CLA B 616	70.1394	CLA s 612 CHL y 609	66.0595	CLA b 617 CHL r 608	67.0554
CHL y 608 CHL y 609	70.1538	CLA 6 612 CHL N 601	66.0645	CHL n 608 CHL 1 609	67.0612
CLA g 603 CLA g 602	70.1624	CHL 7 608 CLA N 612	66.0653	CHL 1 609 CHL n 608	67.0664
CHL G 601 CLA N 611	70.1627	CLA y 602 CLA y 603	66.0729	CLA y 610 CHL y 609	67.0688
CLA N 603 CLA Y 611	70.1631	CLA C 507 CLA 8 612	66.0773	CHL 8 609 CLA C 512	67.0712
CLA y 603 CHL y 608	70.1683	CLA b 612 CLA b 611	66.0827	CHL y 609 CLA y 610	67.073
CHL y 609 CHL y 608	70.1755	CLA R 602 CLA s 610	66.0834	CLA B 617 CHL R 608	67.076
CLA c 512 CLA g 602	70.1799	CHL 5 608 CLA N 602	66.1042	CLA C 512 CHL 8 609	67.0776
CLA c 510 CLA R 603	70.192	CLA c 511 CLA B 610	66.1167	CHL Y 609 CLA Y 610	67.0817
CHL r 608 CLA S 602	70.1933	CLA n 612 CLA n 602	66.1187	CLA c 512 CHL 4 609	67.0822
CLA b 613 CLA B 613	70.2032	CLA r 610 CLA Y 611	66.1203	CHL R 608 CLA B 617	67.0845
CHL s 601 CLA y 610	70.2049	CLA s 609 CLA g 602	66.1222	CLA Y 610 CHL Y 609	67.0854
CLA c 508 CLA B 613	70.2052	CLA g 612 CHL s 608	66.1323	CHL 4 609 CLA c 512	67.0867
CHL y 609 CHL y 609	70.2205	CHL s 601 CLA R 601	66.1325	CHL G 608 CHL 5 609	67.1173
CLA b 615 CLA b 612	70.2516	CLA b 609 CLA b 617	66.1359	CHL 5 609 CHL G 608	67.1231
CLA B 613 CLA b 609	70.2519	CHL n 608 CLA g 612	66.1484	CHL 6 601 CLA N 610	67.1356
CLA N 610 CHL Y 601	70.2661	CHL n 609 CHL n 608	66.1631	CHL 1 609 CHL g 608	67.1401
CLA c 510 CLA R 611	70.2677	CLA n 603 CLA g 602	66.1676	CLA N 610 CHL 6 601	67.1447
CLA n 611 CLA g 611	70.2748	CLA 5 602 CLA N 610	66.1838	CHL g 608 CHL 1 609	67.1455
CLA y 612 CLA g 602	70.2925	CLA N 610 CLA 8 610	66.1856	CLA 7 603 CLA N 602	67.1506
CLA s 603 CHL g 601	70.2988	CLA c 506 CHL y 608	66.1889	CLA n 610 CHL 2 601	67.1532
CLA C 506 CHL G 601	70.3039	CLA B 617 CLA c 507	66.1894	CLA N 602 CLA 7 603	67.1534
CHL N 609 CLA N 611	70.3266	CHL N 601 CHL 5 609	66.1943	CHL 2 601 CLA n 610	67.1623
CLA N 612 CLA Y 602	70.3406	CLA r 602 CLA Y 602	66.2111	CLA n 602 CLA 3 603	67.1679
CHL Y 601 CLA N 610	70.3489	CLA 8 602 CLA Y 611	66.2319	CLA 3 603 CLA n 602	67.1705
CLA C 513 CLA G 602	70.349	CHL y 609 CLA n 602	66.2348	CLA b 616 CLA b 616	67.1756
CLA b 612 CLA b 615	70.3547	CHL N 609 CLA r 611	66.2408	CLA Y 603 CHL r 608	67.1781
CHL y 601 CHL g 608	70.357	CLA 8 612 CLA Y 611	66.2427	CHL r 608 CLA Y 603	67.1843
CLA N 611 CHL N 609	70.3692	CLA g 611 CLA s 609	66.2435	CLA r 609 CLA r 616	67.1934
CLA s 603 CLA g 612	70.3705	CHL N 601 CLA 5 603	66.2494	CLA B 616 CLA B 616	67.1944
CLA B 609 CLA b 611	70.3917	CLA Y 602 CLA 5 603	66.2673	CLA r 616 CLA r 609	67.1947
CLA y 603 CLA y 603	70.3939	CHL 7 608 CLA N 611	66.2771	CHL R 608 CLA y 603	67.2016
CLA n 611 CLA g 612	70.4056	CLA y 602 CLA s 611	66.2823	CLA R 616 CLA R 609	67.2067
CHL Y 608 CLA C 508	70.4183	CLA r 611 CLA G 602	66.2874	CLA y 603 CHL R 608	67.2074
CLA y 611 CLA g 611	70.4184	CLA r 603 CLA b 611	66.2881	CLA R 609 CLA R 616	67.2084
CLA G 612 CHL Y 601	70.4344	CHL g 608 CLA n 612	66.293	CHL Y 601 CLA r 616	67.2464
CLA Y 612 CHL G 601	70.4438	CLA b 616 CHL r 608	66.2985	CLA r 616 CHL Y 601	67.2535
CLA Y 602 CLA N 612	70.4556	CLA 6 603 CLA N 610	66.3058	CHL G 608 CLA 7 602	67.2646
CLA y 602 CLA c 512	70.4957	CHL 6 608 CLA N 610	66.3091	CLA 7 602 CHL G 608	67.269
CHL R 608 CLA s 611	70.5076	CLA s 609 CLA g 610	66.3131	CLA 3 602 CHL g 608	67.2731
CLA B 613 CLA c 511	70.5139	CHL y 608 CLA n 602	66.315	CLA R 616 CHL y 601	67.274
CHL g 601 CLA n 612	70.5168	CLA G 610 CLA 7 611	66.3166	CHL g 608 CLA 3 602	67.2777
CLA B 617 CLA b 612	70.5296	CLA c 509 CLA B 616	66.3167	CHL y 601 CLA R 616	67.2802
CLA C 509 CHL Y 609	70.538	CHL G 608 CLA G 611	66.3229	CHL 6 601 CLA N 611	67.2824
CLA Y 602 CLA G 612	70.5561	CHL G 609 CLA 5 603	66.3317	CLA N 611 CHL 6 601	67.2861
CLA S 603 CLA G 610	70.5939	CLA r 616 CLA r 612	66.3422	CHL Y 609 CLA r 612	67.2875
CLA c 505 CLA R 603	70.6025	CLA c 507 CLA y 602	66.3436	CLA r 612 CHL Y 609	67.2899
CLA r 610 CHL N 608	70.6045	CLA n 610 CLA n 603	66.3543	CLA R 612 CHL y 609	67.2977
CLA n 612 CLA g 612	70.6087	CLA S 612 CHL 7 608	66.3563	CHL y 609 CLA R 612	67.2998
CLA R 609 CLA s 610	70.6117	CHL y 609 CLA s 602	66.3569	CLA n 611 CHL 2 601	67.3018
CHL N 608 CHL N 608	70.6388	CLA c 513 CLA y 612	66.3806	CHL 2 601 CLA n 611	67.3057
CLA B 611 CLA c 509	70.6394	CLA C 507 CHL 8 609	66.3853	CHL y 601 CLA 4 610	67.3403
CLA b 609 CLA B 611	70.652	CLA s 603 CLA R 611	66.3864	CLA 4 610 CHL y 601	67.3404
CHL R 608 CLA y 612	70.6704	CLA s 612 CLA R 610	66.3998	CLA 8 610 CHL Y 601	67.3432
CHL g 609 CLA g 603	70.6968	CLA 5 612 CHL G 608	66.4054	CHL Y 601 CLA 8 610	67.3437
CLA C 511 CLA Y 610	70.7045	CHL n 608 CHL n 609	66.406	CHL 7 601 CLA Y 603	67.3679
CHL G 601 CLA Y 612	70.7139	CLA n 612 CHL n 601	66.415	CLA Y 603 CHL 7 601	67.3695
CHL S 601 CHL Y 609	70.7153	CLA r 609 CLA b 613	66.4163	CLA R 610 CLA R 610	67.374
CLA g 603 CHL g 609	70.7272	CLA s 603 CHL g 601	66.4236	CLA y 603 CHL 3 601	67.3764
CHL G 601 CLA C 506	70.7647	CHL 8 609 CLA Y 610	66.427	CLA r 610 CLA r 610	67.3766
CLA c 506 CLA R 602	70.7759	CLA 6 603 CLA Y 602	66.4271	CHL 3 601 CLA y 603	67.38
CLA c 512 CLA y 602	70.7899	CHL n 609 CLA g 610	66.4337	CLA 5 602 CLA G 603	67.3888
CLA G 602 CLA G 610	70.8112	CLA y 610 CLA n 603	66.4379	CLA G 603 CLA 5 602	67.3935
CLA G 612 CLA Y 602	70.8119	CHL Y 601 CHL 7 609	66.4405	CLA b 610 CLA C 509	67.4115
CLA y 612 CLA c 507	70.8227	CLA r 603 CLA b 613	66.441	CLA C 509 CLA b 610	67.4125
CLA y 610 CLA s 602	70.8241	CHL Y 609 CHL 8 608	66.4498	CLA 8 611 CLA S 612	67.4128
CLA b 609 CLA B 613	70.8287	CLA r 611 CLA C 506	66.458	CLA s 612 CLA 4 611	67.4133
CLA S 611 CLA r 609	70.8392	CLA 8 612 CLA S 602	66.4607	CLA S 612 CLA 8 611	67.4138
CLA R 611 CLA s 611	70.8544	CHL y 608 CLA c 512	66.4641	CLA g 603 CLA 1 602	67.4146
CHL g 601 CLA c 506	70.8548	CLA s 612 CLA y 602	66.4656	CLA 4 611 CLA s 612	67.4153
CLA G 602 CLA C 513	70.8566	CLA 6 610 CHL N 608	66.4681	CLA 1 602 CLA g 603	67.418
CLA r 612 CLA C 506	70.8568	CHL n 609 CHL g 601	66.4687	CLA c 509 CLA B 610	67.4328
CLA b 612 CLA B 617	70.8732	CLA N 603 CLA 7 612	66.4715	CLA B 610 CLA c 509	67.435
CLA G 610 CLA G 602	70.8758	CHL 5 608 CLA r 612	66.472	CLA y 602 CHL g 601	67.4372
CHL R 608 CLA y 610	70.9005	CLA r 612 CLA b 617	66.4745	CLA 8 612 CLA S 603	67.4394
CLA S 613 CHL r 608	70.9028	CLA 8 603 CLA C 509	66.4762	CHL 5 601 CHL N 601	67.4412
CLA n 612 CHL g 601	70.917	CLA G 610 CLA G 602	66.4798	CHL g 601 CLA y 602	67.4418
CLA B 615 CLA b 609	70.9226	CLA r 610 CLA b 611	66.4886	CLA S 603 CLA 8 612	67.4428
CHL N 608 CLA Y 612	70.9486	CHL y 609 CLA s 611	66.5094	CHL N 601 CHL 5 601	67.4464
CHL g 608 CLA s 611	70.9685	CLA C 510 CLA 8 602	66.5098	CHL G 601 CLA Y 602	67.45
CLA y 612 CHL R 608	70.9696	CLA R 612 CLA s 609	66.5213	CLA Y 602 CHL G 601	67.4541
CLA R 609 CHL s 601	70.9713	CLA 7 610 CLA C 509	66.5239	CLA s 603 CLA 4 612	67.4623
CLA B 615 CLA b 611	70.9874	CLA 6 611 CLA S 610	66.5263	CHL G 609 CHL 7 601	67.4645
CLA S 611 CLA Y 602	70.9994	CLA Y 612 CLA 8 602	66.529	CLA 4 612 CLA s 603	67.4656
CHL Y 609 CLA C 509	71.009	CHL N 601 CHL 5 608	66.5341	CHL 7 601 CHL G 609	67.47
CLA C 509 CLA b 611	71.0179	CLA y 603 CHL y 601	66.5407	CHL n 601 CHL 1 601	67.4786
CLA B 612 CLA b 610	71.0249	CLA s 603 CLA g 611	66.5545	CHL 3 601 CHL g 609	67.4806
CHL S 601 CLA G 602	71.0353	CLA y 610 CLA c 507	66.5555	CHL 5 608 CLA Y 611	67.4829
CLA Y 611 CLA G 610	71.0365	CLA C 507 CLA r 601	66.5557	CHL 1 601 CHL n 601	67.484
CLA N 610 CLA N 612	71.0411	CLA c 507 CHL R 608	66.5623	CHL g 609 CHL 3 601	67.4849
CLA y 610 CHL R 608	71.0523	CLA Y 612 CLA 7 612	66.5627	CLA Y 611 CHL 5 608	67.4932
CLA C 508 CLA b 613	71.0534	CHL s 608 CLA R 610	66.5751	CLA y 611 CHL 1 608	67.5085
CLA s 603 CLA g 602	71.0588	CLA c 511 CLA B 615	66.5767	CHL 1 608 CLA y 611	67.5177
CHL N 608 CLA N 611	71.0742	CLA y 602 CLA n 612	66.5782	CLA 5 610 CLA Y 603	67.5354
CLA c 507 CLA y 612	71.079	CLA Y 612 CLA 7 602	66.5802	CLA Y 603 CLA 5 610	67.5418
CLA b 611 CLA B 609	71.0809	CHL 7 609 CLA Y 610	66.5804	CLA 5 610 CLA Y 610	67.5443
CLA c 511 CLA B 613	71.0978	CLA y 603 CLA s 610	66.5841	CLA Y 610 CLA 5 610	67.5553
CLA C 506 CLA r 603	71.1082	CHL g 601 CLA s 611	66.6016	CLA y 603 CLA 1 610	67.5607
CLA s 611 CHL R 608	71.1136	CLA R 602 CLA c 511	66.6021	CLA y 610 CLA 1 610	67.5627
CLA Y 610 CLA C 511	71.1136	CLA 5 612 CLA G 612	66.6126	CHL y 609 CLA g 602	67.5659
CLA N 612 CLA N 610	71.1139	CLA s 609 CLA R 610	66.6194	CLA 1 610 CLA y 603	67.5682
CLA Y 611 CLA G 603	71.1166	CLA 7 612 CLA C 506	66.6248	CLA g 602 CHL y 609	67.5711
CLA b 615 CLA b 616	71.1232	CLA 7 610 CHL S 608	66.6257	CLA 1 610 CLA y 610	67.5738
CLA Y 612 CHL N 608	71.1286	CLA Y 603 CHL 8 608	66.6291	CLA G 602 CHL Y 609	67.5788
CHL g 601 CLA y 610	71.1694	CLA G 612 CLA G 602	66.6303	CHL Y 609 CLA G 602	67.583
CLA N 611 CHL N 608	71.1718	CLA G 603 CLA 6 602	66.6363	CHL Y 609 CLA r 602	67.5933
CLA y 611 CLA n 610	71.1724	CHL n 609 CHL n 601	66.637	CLA R 602 CHL y 609	67.597
CLA R 610 CHL y 601	71.1974	CLA R 612 CLA s 603	66.6371	CLA r 602 CHL Y 609	67.5985
CLA B 612 CLA b 617	71.2085	CLA 7 611 CLA C 507	66.6497	CLA y 610 CLA 3 611	67.5997
CLA g 611 CLA n 603	71.2226	CHL G 601 CLA G 602	66.6521	CLA 7 611 CLA Y 610	67.6034
CLA B 615 CLA b 616	71.2293	CLA b 610 CLA b 610	66.6728	CHL y 609 CLA R 602	67.6038
CLA C 506 CLA Y 612	71.2378	CHL n 609 CHL y 608	66.6971	CLA 3 611 CLA y 610	67.6047
CLA b 616 CLA b 615	71.2435	CLA n 610 CLA y 610	66.7015	CLA Y 610 CLA 7 611	67.6083
CLA n 610 CLA y 611	71.2549	CLA g 603 CLA n 611	66.7085	CHL 5 609 CHL Y 601	67.6117
CLA c 509 CLA B 611	71.2583	CLA b 617 CLA b 615	66.7086	CHL Y 601 CHL 5 609	67.6197
CLA s 610 CLA R 609	71.2707	CLA n 602 CHL y 601	66.7181	CHL y 601 CHL 1 609	67.6382
CLA y 610 CHL g 601	71.2916	CHL r 608 CHL 5 608	66.7223	CHL 1 609 CHL y 601	67.6463
CLA s 602 CLA y 610	71.2986	CLA Y 603 CLA 7 612	66.7236	CLA b 610 CLA C 505	67.6467
CLA c 506 CHL g 601	71.3142	CLA 5 602 CLA 5 610	66.7256	CLA C 505 CLA b 610	67.6472
CLA G 603 CLA Y 611	71.3162	CLA R 616 CLA s 610	66.7284	CLA c 505 CLA B 610	67.6585
CLA Y 602 CLA S 611	71.3171	CLA 7 602 CHL G 608	66.7326	CLA B 610 CLA c 505	67.66
CHL Y 609 CHL S 601	71.3189	CLA b 612 CLA b 609	66.7397	CLA r 611 CLA C 507	67.6661
CLA G 610 CLA Y 611	71.3359	CLA Y 611 CLA 8 603	66.7482	CLA C 507 CLA r 611	67.6762
CHL g 601 CLA n 611	71.3459	CLA B 616 CLA c 512	66.7514	CLA c 507 CLA R 611	67.6849
CLA G 603 CLA G 603	71.3473	CLA N 612 CHL 7 609	66.7604	CLA R 611 CLA c 507	67.6954
CLA C 512 CLA G 602	71.3575	CLA r 603 CLA b 610	66.7659	CLA N 612 CHL 7 601	67.7114
CLA B 615 CLA b 617	71.3619	CLA C 506 CHL 8 609	66.7748	CHL 7 601 CLA N 612	67.7139
CHL y 609 CLA c 511	71.3742	CLA Y 603 CLA 5 610	66.7908	CHL N 601 CLA 5 603	67.7155
CLA b 609 CLA B 615	71.379	CLA s 611 CLA R 616	66.7984	CLA 5 603 CHL N 601	67.7158
CLA G 603 CLA G 610	71.3812	CLA b 615 CLA b 610	66.8008	CHL 3 601 CLA n 612	67.743
CLA g 602 CHL y 609	71.3847	CHL G 601 CLA 7 610	66.8028	CLA n 612 CHL 3 601	67.7457
CLA C 506 CLA Y 611	71.393	CLA n 603 CHL n 601	66.8079	CLA 1 603 CHL n 601	67.7467
CLA b 611 CLA B 615	71.3946	CLA N 611 CLA 7 603	66.8137	CHL n 601 CLA 1 603	67.7479
CLA y 611 CLA c 507	71.4156	CHL 5 609 CLA Y 612	66.8142	CLA G 602 CHL r 608	67.7575
CHL y 609 CLA g 602	71.4254	CLA G 611 CLA 7 611	66.8176	CLA b 611 CLA C 508	67.7615
CLA Y 612 CLA C 506	71.4313	CLA y 610 CLA y 612	66.8235	CLA C 508 CLA b 611	67.7622
CLA g 602 CLA c 506	71.44	CHL 7 601 CLA G 603	66.8401	CHL r 608 CLA G 602	67.7682
CLA s 611 CHL g 608	71.4772	CLA c 505 CLA y 610	66.8481	CHL R 608 CLA g 602	67.7772
CLA Y 611 CLA C 506	71.4786	CLA g 602 CHL y 601	66.8518	CLA B 611 CLA c 508	67.7838
CLA r 609 CLA S 611	71.4907	CLA B 611 CLA c 513	66.8646	CLA c 508 CLA B 611	67.784
CHL r 608 CLA S 613	71.4933	CHL s 601 CLA g 611	66.8667	CLA g 602 CHL R 608	67.788
CLA C 507 CHL G 601	71.5197	CHL 7 609 CHL N 601	66.8705	CLA y 602 CLA 3 610	67.7975
CHL g 601 CLA c 507	71.5258	CHL Y 609 CLA 7 612	66.8723	CLA r 616 CLA C 508	67.7986
CLA b 616 CLA B 615	71.5419	CLA s 612 CHL R 608	66.8927	CLA 7 610 CLA Y 602	67.8026
CLA b 617 CLA B 612	71.5463	CLA G 612 CLA 5 612	66.9001	CLA 3 610 CLA y 602	67.8031
CLA G 610 CLA G 603	71.5584	CLA R 610 CLA c 512	66.9024	CLA C 508 CLA r 616	67.8046
CLA g 610 CHL s 601	71.5601	CHL G 601 CLA 5 612	66.9031	CLA Y 602 CLA 7 610	67.8071
CLA c 507 CLA y 611	71.561	CLA y 602 CHL s 608	66.9033	CLA c 508 CLA R 616	67.8264
CLA b 613 CLA C 508	71.5658	CLA y 602 CHL y 608	66.906	CLA R 616 CLA c 508	67.8318
CLA y 603 CLA s 611	71.5737	CHL 7 601 CLA G 610	66.907	CHL 7 601 CLA S 610	67.8376
CLA B 617 CLA c 506	71.5759	CLA r 601 CLA C 508	66.9119	CLA r 601 CLA C 508	67.8393
CLA y 602 CLA c 513	71.5764	CHL 7 608 CLA C 506	66.9122	CLA Y 603 CLA r 602	67.8398
CLA g 603 CLA y 611	71.5798	CLA g 612 CLA n 610	66.9125	CLA S 610 CHL 7 601	67.8416
CLA B 609 CLA b 610	71.5901	CLA b 611 CLA b 609	66.9181	CLA r 602 CLA Y 603	67.8456
CLA n 603 CLA n 612	71.5952	CHL Y 609 CLA 5 602	66.9394	CLA R 602 CLA y 603	67.8501
CLA b 617 CLA B 615	71.5981	CLA c 512 CLA y 611	66.9449	CLA C 508 CLA r 601	67.8512
CLA G 602 CHL S 601	71.6033	CLA n 603 CHL n 608	66.9483	CLA c 508 CLA R 601	67.8517
CLA n 603 CLA g 611	71.6143	CLA 8 602 CHL S 601	66.9548	CLA G 612 CHL 5 608	67.854
CLA b 610 CLA B 612	71.618	CHL g 601 CLA s 612	66.9576	CLA y 603 CLA R 602	67.8563
CLA Y 612 CLA r 610	71.6242	CLA r 611 CLA r 603	66.9589	CHL 5 608 CLA G 612	67.8579
CLA C 506 CLA G 602	71.6313	CHL 7 608 CHL N 601	66.9639	CHL Y 601 CLA r 603	67.8587
CLA b 611 CLA C 509	71.6364	CHL n 608 CHL n 608	66.9703	CLA R 601 CLA c 508	67.8623
CLA n 611 CHL g 601	71.6483	CLA y 602 CLA y 612	66.9789	CLA r 603 CHL Y 601	67.863
CHL y 601 CLA R 610	71.6517	CHL G 608 CLA 7 603	66.9815	CLA G 603 CHL 7 601	67.8637
CHL n 601 CHL y 601	71.6875	CHL y 609 CHL n 609	66.9912	CHL 1 608 CLA g 612	67.8668
CLA n 612 CLA n 603	71.7015	CHL r 608 CLA b 613	67.0094	CHL 7 601 CLA G 603	67.8671
CLA r 603 CLA C 506	71.7045	CLA r 603 CLA Y 610	67.018	CLA g 612 CHL 1 608	67.8719
CLA s 611 CLA R 611	71.7165	CLA y 603 CLA y 602	67.0242	CLA r 611 CLA C 512	67.875
CLA B 617 CLA b 615	71.7187	CHL G 608 CHL 6 601	67.0322	CLA s 610 CHL 3 601	67.8757
CLA B 609 CLA b 613	71.7247	CLA G 612 CLA 7 602	67.036	CHL 7 609 CLA N 611	67.8778
CLA y 612 CLA n 602	71.7317	CLA R 609 CLA c 512	67.0394	CHL 3 601 CLA g 603	67.8779
CHL s 601 CLA R 609	71.7384	CLA N 611 CHL 6 608	67.0424	CLA N 611 CHL 7 609	67.8791
CLA n 602 CLA y 612	71.7428	CLA G 602 CHL 7 609	67.0463	CLA g 603 CHL 3 601	67.8802
CLA Y 610 CLA G 603	71.7642	CHL 7 609 CLA G 602	67.0464	CHL 3 601 CLA s 610	67.881
CLA y 611 CLA g 603	71.7752	CLA b 612 CLA b 616	67.0614	CLA R 603 CHL y 601	67.8831
CLA G 603 CLA Y 610	71.7804	CLA y 611 CLA g 602	67.0767	CLA C 512 CLA r 611	67.8843
CLA g 602 CHL g 608	71.7953	CLA Y 602 CLA 8 602	67.0927	CLA C 507 CLA b 610	67.8852
CLA c 506 CLA g 602	71.8008	CLA B 613 CLA c 513	67.0944	CLA b 610 CLA C 507	67.8864
CHL y 601 CHL n 601	71.8057	CHL 5 608 CHL G 608	67.0961	CHL y 601 CLA R 603	67.8881
CLA B 616 CLA c 513	71.8132	CLA S 612 CLA 8 612	67.1028	CHL 3 609 CLA n 611	67.901
CHL g 608 CLA g 602	71.8164	CLA 5 602 CHL N 609	67.1034	CLA n 611 CHL 3 609	67.901
CLA g 610 CHL g 609	71.8187	CLA G 612 CLA G 612	67.1081	CLA c 512 CLA R 611	67.9011
CHL g 609 CLA s 611	71.8212	CLA 5 602 CLA N 611	67.1119	CLA B 610 CLA c 507	67.9036
CLA S 603 CLA G 612	71.8223	CHL Y 608 CHL G 601	67.1194	CLA c 507 CLA B 610	67.9038
CLA G 602 CLA C 512	71.8227	CLA 8 612 CLA C 505	67.1243	CLA R 611 CLA c 512	67.9097
CLA B 610 CLA b 609	71.8291	CLA y 611 CLA y 603	67.1253	CLA N 611 CLA 7 611	67.9193
CLA R 609 CLA y 611	71.8541	CLA R 616 CLA c 507	67.1289	CLA 7 611 CLA N 611	67.9261
CLA C 505 CLA r 612	71.8615	CLA g 610 CLA s 610	67.1295	CLA Y 612 CLA r 603	67.9332
CHL R 608 CLA y 602	71.8687	CLA B 610 CLA c 513	67.1307	CLA r 603 CLA Y 612	67.9353
CLA N 603 CLA G 612	71.8715	CLA B 613 CLA c 508	67.1381	CLA b 615 CLA B 615	67.9367
CLA g 612 CHL s 601	71.8847	CLA g 603 CHL n 608	67.1437	CLA N 603 CLA r 610	67.9391
CLA c 506 CLA B 617	71.8946	CHL G 609 CLA 5 611	67.1462	CLA 3 611 CLA n 611	67.9432
CLA c 511 CHL y 609	71.8983	CHL G 609 CLA 6 610	67.154	CLA B 615 CLA b 615	67.9433
CLA b 617 CLA b 613	71.9137	CHL Y 601 CLA r 612	67.1625	CLA N 602 CLA r 601	67.9443
CLA c 513 CLA y 602	71.9245	CLA b 617 CHL r 608	67.1644	CLA r 610 CLA N 603	67.9445
CLA b 613 CLA b 617	71.9508	CHL N 601 CLA 7 611	67.1664	CLA R 603 CLA y 612	67.9454
CLA b 615 CLA B 617	71.9549	CLA 5 612 CHL 5 608	67.1728	CLA y 612 CLA R 603	67.9485
CHL g 609 CLA g 610	71.9559	CLA 6 602 CLA Y 603	67.1733	CLA n 611 CLA 3 611	67.9506
CLA N 602 CLA Y 612	71.9622	CLA c 512 CLA R 609	67.1758	CLA r 601 CLA N 602	67.9533
CLA C 507 CLA Y 602	71.9686	CLA b 609 CLA b 616	67.1764	CLA R 601 CLA n 602	67.9588
CLA Y 612 CLA N 602	71.9791	CLA 5 603 CLA Y 603	67.18	CLA Y 603 CLA r 612	67.9617
CLA G 602 CLA C 506	71.9843	CHL s 601 CLA g 602	67.1805	CLA r 612 CLA Y 603	67.9647
CLA S 611 CLA Y 603	72.0155	CLA c 507 CLA y 612	67.1827	CLA n 602 CLA R 601	67.9669
CLA B 613 CLA b 611	72.0159	CLA G 610 CLA 6 610	67.1851	CLA R 610 CLA n 603	67.9674
CHL G 601 CLA C 507	72.0164	CHL 8 608 CLA S 611	67.1861	CLA n 603 CLA R 610	67.973
CLA c 507 CHL g 601	72.023	CHL 5 609 CLA r 610	67.1865	CLA R 612 CLA y 603	67.9787
CLA Y 602 CLA r 610	72.0246	CLA r 601 CHL Y 609	67.1867	CLA y 603 CLA R 612	67.9801
CLA r 610 CLA Y 612	72.0299	CLA R 609 CLA s 610	67.1907	CLA 7 612 CHL N 609	67.9824
CLA s 611 CLA y 603	72.0543	CLA N 602 CHL 6 609	67.1942	CHL N 609 CLA 7 612	67.9859
CLA y 602 CHL R 608	72.0834	CLA c 513 CLA y 611	67.1944	CHL n 609 CLA 3 612	67.9965
CHL S 601 CLA r 609	72.0847	CHL 7 609 CLA N 611	67.1977	CLA 3 612 CHL n 609	67.999
CHL N 608 CHL r 608	72.089	CLA y 611 CHL y 609	67.1979	CLA S 609 CHL 8 608	68.0429
CLA n 612 CHL n 609	72.1226	CHL R 608 CHL n 608	67.2	CHL 8 608 CLA S 609	68.0433
CHL n 609 CLA n 612	72.123	CHL n 609 CHL n 609	67.2032	CLA 5 603 CLA G 602	68.0657
CLA C 506 CLA b 617	72.1317	CHL n 601 CLA g 602	67.2036	CLA G 602 CLA 5 603	68.0675
CLA Y 602 CLA C 507	72.1771	CHL 6 608 CLA G 603	67.2061	CHL 4 608 CLA s 609	68.0775
CLA C 505 CLA b 611	72.1779	CLA 5 610 CLA 5 612	67.2128	CLA s 609 CHL 4 608	68.0787
CHL s 601 CLA g 610	72.1966	CLA 7 611 CLA N 603	67.2145	CLA g 602 CLA 1 603	68.0793
CLA y 611 CLA R 609	72.2005	CLA c 506 CHL y 601	67.2204	CLA 1 603 CLA g 602	68.0814
CLA g 612 CHL y 601	72.2153	CHL n 608 CLA y 611	67.2383	CHL 7 609 CLA N 602	68.1225
CLA G 612 CLA N 603	72.2482	CLA c 509 CLA y 611	67.2397	CLA N 602 CHL 7 609	68.1269
CLA B 616 CLA c 510	72.2583	CLA 5 611 CLA G 603	67.2489	CHL G 609 CHL 5 609	68.1324
CLA C 505 CLA b 610	72.2595	CLA C 505 CLA r 601	67.2508	CHL y 608 CHL 3 601	68.134
CLA b 613 CLA B 609	72.288	CLA s 611 CLA y 603	67.252	CHL 5 609 CHL G 609	68.1353
CLA s 611 CHL g 609	72.2995	CLA N 603 CHL 7 609	67.2839	CLA n 602 CHL 3 609	68.1353
CLA B 616 CLA b 615	72.3127	CLA Y 610 CLA 5 610	67.2873	CHL 7 601 CHL Y 608	68.1368
CLA N 612 CHL Y 609	72.3211	CLA C 506 CLA 8 612	67.2933	CHL 3 609 CLA n 602	68.1384
CLA r 610 CLA Y 602	72.329	CLA r 609 CHL Y 608	67.3024	CHL 3 601 CHL y 608	68.1386
CLA b 610 CLA B 609	72.3432	CLA N 602 CHL 5 601	67.3079	CHL Y 608 CHL 7 601	68.1407
CLA S 603 CHL G 601	72.3492	CHL 6 609 CLA N 611	67.3114	CHL 1 609 CHL g 609	68.157
CHL g 608 CLA g 603	72.3569	CLA 7 602 CLA N 611	67.3137	CHL g 609 CHL 1 609	68.1597
CLA c 513 CLA B 616	72.3734	CHL 6 601 CLA G 602	67.321	CHL 8 609 CLA C 511	68.1737
CLA g 603 CHL g 608	72.4366	CHL y 608 CLA s 603	67.3243	CLA c 511 CHL 4 609	68.1824
CLA Y 603 CHL G 609	72.4431	CLA C 508 CHL 8 608	67.3292	CLA r 611 CLA C 513	68.1841
CLA b 617 CLA C 506	72.4444	CHL G 609 CHL 6 608	67.3409	CLA C 511 CHL 8 609	68.1848
CHL y 609 CLA n 612	72.4619	CLA N 603 CLA r 611	67.3413	CHL G 608 CHL 7 601	68.1873
CHL N 609 CLA r 610	72.4664	CLA s 610 CLA g 603	67.3436	CHL N 601 CLA 7 611	68.1896
CHL r 608 CHL N 608	72.4721	CLA R 602 CLA s 609	67.3585	CHL 4 609 CLA c 511	68.1928
CLA Y 603 CHL G 601	72.4799	CLA 5 612 CHL Y 608	67.3586	CLA C 513 CLA r 611	68.1948
CHL N 601 CLA G 611	72.485	CHL G 609 CHL 7 608	67.3636	CHL 7 601 CHL G 608	68.1952
CLA Y 603 CLA G 603	72.4861	CLA R 603 CLA c 511	67.3689	CLA 7 611 CHL N 601	68.196
CLA y 603 CLA n 611	72.4863	CLA C 507 CLA 8 603	67.3799	CHL 3 601 CHL g 608	68.2011
CHL G 609 CLA Y 603	72.4968	CHL 8 609 CLA C 506	67.3834	CLA 3 611 CHL n 601	68.2057
CHL Y 601 CHL N 601	72.5001	CLA 8 610 CHL N 608	67.3865	CHL g 608 CHL 3 601	68.2082
CLA Y 603 CLA S 611	72.5046	CLA r 602 CLA C 505	67.3895	CHL n 601 CLA 3 611	68.213
CLA R 603 CHL s 601	72.5145	CLA r 609 CLA r 612	67.4078	CLA c 513 CLA R 611	68.2134
CHL N 601 CLA Y 603	72.5152	CHL 7 608 CLA Y 603	67.4104	CLA R 611 CLA c 513	68.2237
CLA G 603 CLA Y 603	72.5186	CLA G 610 CLA r 611	67.4152	CLA 7 610 CLA N 603	68.2821
CLA b 611 CLA B 613	72.5221	CLA 6 603 CHL G 609	67.4152	CLA N 603 CLA 7 610	68.2849
CLA N 611 CHL Y 609	72.5323	CLA 7 603 CLA N 603	67.4249	CLA n 603 CLA 3 610	68.2898
CHL g 601 CLA c 509	72.5333	CHL s 601 CLA y 602	67.427	CLA 3 610 CLA n 603	68.2922
CLA N 611 CLA Y 603	72.5582	CLA N 603 CLA 6 602	67.4547	CHL Y 608 CLA r 603	68.2985
CLA r 612 CLA C 505	72.5769	CHL g 601 CLA n 611	67.4553	CLA R 603 CHL y 608	68.3025
CLA Y 603 CHL N 601	72.58	CLA 5 603 CHL G 608	67.47	CLA r 603 CHL Y 608	68.3042
CLA b 609 CLA B 610	72.5815	CLA G 602 CLA 6 603	67.4715	CLA b 609 CLA C 511	68.3043
CLA B 610 CLA b 612	72.6085	CLA c 512 CLA y 612	67.4768	CLA C 511 CLA b 609	68.3044
CLA n 612 CLA n 612	72.6119	CLA 6 611 CHL N 609	67.4919	CHL y 608 CLA R 603	68.3091
CHL Y 609 CLA N 612	72.6127	CLA 5 603 CHL Y 601	67.5124	CHL y 609 CHL y 609	68.3254
CLA B 616 CLA B 617	72.6157	CLA G 611 CHL 5 601	67.513	CLA B 609 CLA c 511	68.3271
CHL y 601 CLA g 612	72.616	CLA 6 610 CLA G 603	67.5133	CLA c 511 CLA B 609	68.3277
CHL N 601 CHL Y 601	72.6164	CLA G 610 CLA 7 603	67.5199	CHL Y 609 CHL Y 609	68.3385
CLA b 615 CLA B 616	72.6208	CHL 5 609 CLA G 603	67.5237	CLA 7 612 CLA Y 602	68.3732
CLA n 611 CLA y 603	72.6469	CHL 7 608 CLA G 602	67.527	CLA y 602 CLA 3 612	68.3745
CLA g 603 CLA s 611	72.655	CLA 8 611 CLA Y 611	67.5389	CLA Y 602 CLA 7 612	68.3771
CHL G 601 CLA Y 603	72.6573	CLA g 602 CLA n 603	67.541	CLA 3 612 CLA y 602	68.3775
CLA B 617 CLA B 616	72.6813	CLA g 603 CHL n 601	67.5498	CLA g 612 CLA g 612	68.4008
CHL s 601 CLA g 612	72.6836	CLA C 509 CLA 8 603	67.5523	CLA G 612 CLA G 612	68.4128
CLA b 611 CLA C 505	72.6874	CLA b 617 CLA r 610	67.557	CLA N 611 CHL 5 608	68.4131
CLA R 610 CHL n 608	72.6985	CHL 5 608 CLA r 611	67.559	CHL 5 608 CLA N 611	68.4164
CLA S 613 CLA Y 602	72.7077	CLA b 615 CLA b 615	67.5631	CHL 7 601 CHL Y 609	68.4266
CLA B 613 CLA B 615	72.7111	CHL G 609 CHL 6 609	67.5673	CHL Y 609 CHL 7 601	68.4288
CLA Y 603 CLA N 611	72.7239	CLA 5 611 CLA N 602	67.5751	CHL y 609 CHL 3 601	68.4292
CHL Y 609 CLA N 611	72.7492	CHL n 609 CHL y 609	67.5797	CHL 3 601 CHL y 609	68.4317
CLA n 612 CHL y 609	72.7554	CLA N 612 CLA 6 611	67.58	CHL N 608 CHL 8 609	68.449
CLA G 611 CHL N 601	72.7792	CHL N 609 CLA r 601	67.5836	CLA N 610 CLA r 612	68.4534
CLA B 609 CLA c 511	72.792	CLA B 617 CLA c 510	67.5883	CHL 8 609 CHL N 608	68.4534
CLA g 603 CLA s 610	72.797	CLA C 511 CLA 8 603	67.5891	CHL 1 608 CLA n 611	68.4541
CLA B 615 CLA B 613	72.7993	CLA Y 611 CHL 8 601	67.5923	CLA n 611 CHL 1 608	68.4584
CHL S 601 CLA r 603	72.8202	CHL n 609 CHL g 608	67.5964	CLA r 612 CLA N 610	68.4589
CLA r 609 CHL S 601	72.8323	CLA y 602 CHL y 609	67.601	CLA R 601 CHL y 608	68.459
CLA C 511 CLA b 613	72.8329	CHL g 601 CLA n 612	67.602	CHL y 608 CLA R 601	68.4609
CLA b 610 CLA C 505	72.8437	CLA 8 603 CLA C 505	67.6022	CHL 4 609 CHL n 608	68.461
CLA s 603 CLA R 610	72.8521	CLA R 616 CLA c 510	67.6084	CHL n 608 CHL 4 609	68.4662
CLA c 510 CLA B 616	72.8633	CLA s 611 CLA R 602	67.6116	CHL Y 608 CLA r 601	68.4668
CLA y 603 CLA c 506	72.8693	CLA y 611 CLA n 603	67.6173	CLA r 601 CHL Y 608	68.4691
CLA g 610 CLA y 611	72.8769	CHL Y 608 CHL 8 609	67.6176	CLA G 610 CHL 7 601	68.4711
CHL N 601 CHL G 601	72.8813	CHL G 609 CHL 6 601	67.6233	CHL 7 608 CLA S 609	68.4729
CHL g 601 CLA y 612	72.8918	CHL y 601 CHL n 601	67.6243	CHL 3 601 CLA g 610	68.4759
CLA S 613 CHL G 608	72.9045	CHL g 601 CHL n 609	67.6334	CHL 7 601 CLA G 610	68.4774
CLA r 610 CHL N 609	72.9132	CLA 7 612 CLA C 507	67.6378	CLA g 610 CHL 3 601	68.4817
CLA G 602 CHL G 601	72.9163	CHL 5 601 CLA Y 602	67.6488	CLA S 609 CHL 7 608	68.4823
CLA B 611 CLA b 615	72.9285	CLA r 602 CHL Y 609	67.6488	CLA R 612 CLA n 610	68.4896
CLA Y 610 CLA r 610	72.9455	CHL G 608 CLA 7 610	67.6557	CHL G 608 CLA 5 603	68.4915
CHL G 601 CLA G 602	72.9462	CLA s 602 CLA g 610	67.6572	CHL 8 608 CLA C 509	68.4936
CLA n 612 CHL n 608	72.9976	CLA 8 603 CLA C 507	67.66	CLA n 610 CLA R 612	68.4943
CLA Y 602 CLA S 613	73.0025	CLA G 603 CLA 5 603	67.6679	CLA 5 603 CHL G 608	68.4954
CLA B 616 CLA c 512	73.0184	CHL r 608 CHL 7 601	67.6717	CLA c 509 CHL 4 608	68.5016
CLA B 611 CLA b 613	73.0369	CHL G 601 CLA 5 611	67.6731	CLA C 509 CHL 8 608	68.505
CHL n 608 CLA n 612	73.0611	CHL G 609 CLA 7 611	67.6745	CLA 7 611 CLA S 612	68.506
CHL g 608 CLA s 602	73.0728	CHL 8 601 CLA C 506	67.6788	CLA s 609 CHL 3 608	68.5062
CLA c 509 CHL g 601	73.083	CLA n 612 CHL g 609	67.6824	CLA S 612 CLA 7 611	68.5106
CHL N 601 CLA G 612	73.0843	CHL 8 601 CLA S 611	67.7012	CHL 4 608 CLA c 509	68.5123
CHL G 601 CHL N 601	73.0984	CLA 6 602 CHL G 601	67.704	CLA 1 603 CHL g 608	68.515
CLA B 616 CLA b 609	73.1117	CLA s 609 CHL y 608	67.7078	CHL 3 608 CLA s 609	68.515
CLA g 602 CHL y 608	73.1155	CLA 8 612 CHL Y 601	67.7154	CHL g 608 CLA 1 603	68.5183
CHL y 609 CLA n 611	73.1252	CHL N 609 CHL 6 601	67.7323	CLA s 612 CLA 3 611	68.5343
CHL y 608 CLA g 602	73.1351	CHL 8 608 CLA b 617	67.7333	CLA 3 611 CLA s 612	68.5399
CLA Y 611 CLA r 602	73.1424	CHL 7 601 CLA N 610	67.7344	CLA b 613 CLA b 615	68.5492
CLA y 612 CHL g 601	73.154	CLA c 509 CLA y 612	67.7471	CLA b 615 CLA b 613	68.5513
CHL N 609 CHL r 608	73.1582	CHL n 601 CLA n 612	67.7507	CLA 5 610 CLA N 610	68.5601
CLA s 611 CLA g 603	73.1646	CLA N 602 CHL 6 608	67.7512	CHL 5 609 CHL N 609	68.562
CHL g 608 CLA s 610	73.1656	CLA y 602 CLA s 612	67.7622	CLA N 610 CLA 5 610	68.5638
CLA c 506 CLA y 603	73.166	CLA s 603 CHL y 608	67.7632	CHL N 609 CHL 5 609	68.5674
CLA B 612 CLA B 615	73.1725	CLA 8 610 CLA S 602	67.7686	CLA 5 603 CLA N 610	68.5691
CLA y 611 CLA g 610	73.1736	CLA G 603 CLA r 611	67.7725	CLA B 615 CLA B 613	68.5722
CHL n 608 CLA R 610	73.1748	CLA y 603 CHL n 609	67.7771	CLA C 508 CLA b 609	68.5729
CLA B 611 CLA c 505	73.1752	CHL Y 608 CLA 8 610	67.7809	CLA N 610 CLA 5 603	68.573
CLA C 506 CLA b 616	73.1768	CLA 7 602 CLA C 506	67.7871	CLA b 609 CLA C 508	68.5739
CLA r 610 CLA Y 610	73.1851	CLA r 609 CLA Y 610	67.7935	CLA B 613 CLA B 615	68.575
CLA b 612 CLA B 610	73.1891	CLA Y 602 CLA 6 602	67.7967	CLA B 609 CLA c 508	68.5888
CLA S 611 CLA r 603	73.2155	CLA r 611 CLA C 505	67.798	CLA c 508 CLA B 609	68.5908
CLA s 603 CLA R 612	73.2247	CLA G 602 CHL r 608	67.8117	CHL n 609 CHL 1 609	68.5922
CLA B 617 CLA c 513	73.2438	CLA s 611 CLA R 609	67.8177	CHL 1 609 CHL n 609	68.5976
CLA y 603 CLA c 513	73.2495	CLA r 616 CLA b 614	67.8206	CLA y 610 CLA g 611	68.6035
CLA R 603 CLA c 506	73.253	CLA r 601 CLA C 509	67.8222	CLA n 610 CLA 1 610	68.6036
CHL S 601 CLA G 612	73.2618	CHL n 609 CLA n 603	67.8293	CLA n 610 CLA 1 603	68.6059
CLA B 615 CLA B 612	73.2699	CLA Y 602 CLA 8 612	67.8333	CLA 1 610 CLA n 610	68.6072
CLA C 509 CHL G 601	73.2801	CHL Y 601 CLA 7 603	67.8447	CLA 1 603 CLA n 610	68.61
CLA B 609 CLA b 615	73.2819	CLA S 602 CHL 7 608	67.8533	CLA g 611 CLA y 610	68.6135
CHL S 601 CLA Y 610	73.2919	CLA y 610 CLA c 509	67.8566	CLA G 611 CLA Y 610	68.618
CLA s 610 CLA g 603	73.3089	CLA y 612 CHL n 609	67.8591	CLA Y 610 CLA G 611	68.6274
CLA G 603 CHL Y 609	73.3204	CLA B 613 CLA c 509	67.8655	CHL Y 601 CLA r 609	68.6341
CLA b 615 CLA B 611	73.324	CLA G 612 CHL 5 601	67.8833	CLA r 609 CHL Y 601	68.6386
CLA B 611 CLA b 611	73.3285	CHL G 609 CLA 7 603	67.8863	CLA y 602 CLA g 611	68.646
CLA C 507 CLA Y 612	73.3318	CHL G 601 CHL Y 609	67.8896	CLA g 611 CLA y 602	68.6531
CLA B 616 CLA c 506	73.3343	CLA c 510 CHL R 608	67.89	CLA r 601 CLA C 505	68.6542
CHL R 608 CHL n 608	73.3381	CLA 5 611 CHL 5 608	67.8955	CLA c 505 CLA R 601	68.6604
CLA N 612 CLA N 603	73.3381	CHL y 601 CLA g 603	67.9107	CLA G 611 CLA Y 602	68.6617
CLA n 611 CHL y 609	73.3389	CLA C 508 CLA 8 603	67.9173	CLA C 505 CLA r 601	68.6639
CHL s 601 CLA R 603	73.3419	CLA b 612 CLA b 617	67.9185	CLA R 609 CHL y 601	68.664
CLA y 603 CHL n 601	73.3624	CLA 7 603 CHL Y 608	67.9401	CHL y 601 CLA R 609	68.6684
CLA G 612 CHL N 601	73.3635	CLA y 611 CLA c 506	67.9491	CLA Y 602 CLA G 611	68.6686
CLA B 617 CLA c 512	73.378	CLA G 602 CHL 6 609	67.9494	CLA R 601 CLA c 505	68.6697
CHL Y 609 CLA G 603	73.3788	CLA g 602 CLA y 602	67.9497	CLA r 610 CLA r 616	68.6887
CLA g 603 CLA g 603	73.3797	CLA N 610 CLA 6 610	67.9662	CLA R 616 CLA R 610	68.6927
CHL G 608 CLA S 613	73.3948	CLA c 512 CHL y 609	67.9707	CLA r 616 CLA r 610	68.6944
CLA y 603 CLA n 612	73.3959	CLA n 610 CHL n 609	67.9769	CLA N 612 CLA 7 611	68.695
CLA b 613 CLA C 511	73.4047	CLA n 610 CHL y 601	67.9772	CLA R 610 CLA R 616	68.6984
CHL N 601 CHL Y 609	73.4141	CLA R 610 CLA c 511	67.9802	CLA 7 611 CLA N 612	68.6986
CLA N 610 CLA Y 611	73.4191	CLA 6 603 CLA N 611	67.9827	CLA 3 611 CLA n 612	68.7198
CHL n 601 CLA y 603	73.4222	CLA c 506 CLA y 612	67.9882	CLA N 611 CHL 5 609	68.7229
CLA y 612 CLA n 603	73.435	CLA C 511 CHL 8 608	67.9892	CLA n 612 CLA 3 611	68.725
CLA N 603 CLA N 612	73.4415	CLA 6 602 CLA Y 610	67.9915	CHL 5 609 CLA N 611	68.7258
CLA y 612 CLA n 610	73.461	CLA c 507 CLA R 616	67.9952	CLA N 611 CLA 5 610	68.7343
CHL g 609 CLA s 610	73.4656	CLA c 508 CLA R 609	67.9983	CLA 5 610 CLA N 611	68.7353
CLA n 603 CLA y 612	73.4674	CLA 8 602 CLA S 611	67.9997	CLA 5 611 CHL N 601	68.7586
CHL y 609 CLA c 508	73.4829	CHL n 609 CLA y 603	67.9997	CHL 1 609 CLA n 611	68.7606
CLA y 612 CLA c 505	73.4846	CLA N 610 CHL 8 608	68.0032	CHL N 601 CLA 5 611	68.7632
CLA c 511 CLA B 609	73.5031	CLA r 612 CLA r 603	68.01	CLA n 611 CHL 1 609	68.7641
CLA Y 611 CLA N 610	73.5032	CLA B 615 CLA c 509	68.0104	CHL G 601 CLA r 612	68.7767
CHL r 608 CHL N 609	73.5054	CLA 5 611 CHL N 601	68.0117	CHL 5 609 CHL G 601	68.7781
CLA B 610 CLA c 513	73.5216	CLA g 611 CLA s 602	68.0176	CLA r 611 CLA S 612	68.7785
CLA Y 611 CLA b 617	73.523	CHL G 609 CLA 6 603	68.0191	CLA 1 610 CLA n 611	68.7792
CLA S 603 CLA r 610	73.5314	CLA N 611 CLA 6 612	68.0221	CHL G 601 CHL 5 609	68.7799
CLA c 512 CLA B 616	73.5343	CLA N 602 CHL 8 608	68.0322	CLA n 611 CLA 1 610	68.7803
CLA b 613 CLA B 611	73.5364	CHL y 609 CLA s 612	68.0346	CLA S 612 CLA r 611	68.7807
CHL Y 609 CHL N 601	73.5463	CLA s 602 CLA y 602	68.037	CLA r 612 CHL G 601	68.782
CHL y 609 CLA c 505	73.5632	CLA 7 612 CLA N 602	68.043	CHL g 601 CHL 3 601	68.7821
CLA b 616 CLA C 506	73.5683	CHL 5 608 CLA r 609	68.0453	CHL G 601 CHL 7 601	68.7825
CLA Y 612 CLA C 507	73.5803	CLA b 616 CLA r 610	68.0473	CHL 3 601 CHL g 601	68.7826
CLA B 614 CLA b 612	73.5865	CLA c 508 CHL y 608	68.0519	CLA S 610 CLA 8 603	68.7829
CLA Y 611 CHL G 609	73.5876	CLA r 603 CHL Y 608	68.0682	CHL 7 601 CHL G 601	68.7831
CLA r 602 CLA Y 611	73.6032	CLA r 602 CLA b 612	68.0743	CLA R 612 CHL g 601	68.7839
CLA B 617 CLA c 510	73.6144	CLA G 610 CLA 7 610	68.0758	CHL g 601 CHL 1 609	68.7861
CLA y 611 CLA c 505	73.6182	CHL N 609 CLA 7 603	68.0863	CLA R 611 CHL g 601	68.7864
CLA n 610 CLA y 612	73.6216	CHL 6 609 CLA G 603	68.0902	CHL G 601 CLA r 611	68.787
CLA n 612 CLA y 603	73.6298	CLA y 602 CLA g 603	68.0956	CLA 8 603 CLA S 610	68.7879
CLA r 603 CHL S 601	73.6363	CLA C 505 CHL 8 609	68.0982	CHL g 601 CLA R 612	68.7883
CLA C 511 CLA b 609	73.6475	CLA 7 612 CHL Y 609	68.0989	CHL 1 609 CHL g 601	68.7887
CLA s 610 CHL g 608	73.6535	CLA N 611 CLA 6 603	68.1077	CHL g 601 CLA R 611	68.7906
CHL S 601 CLA G 610	73.6541	CLA 5 611 CHL Y 609	68.1112	CLA r 611 CHL G 601	68.7916
CLA s 602 CHL g 608	73.6553	CLA C 505 CLA 8 611	68.1193	CLA r 616 CLA C 509	68.7997
CLA b 609 CLA B 616	73.6624	CHL s 608 CLA y 610	68.125	CHL n 601 CLA 1 611	68.8005
CLA S 603 CLA G 602	73.6661	CLA C 509 CHL 8 609	68.1283	CLA r 610 CLA C 507	68.8008
CLA g 603 CLA y 610	73.6677	CLA c 505 CLA y 611	68.1286	CLA C 505 CLA b 611	68.802
CLA g 612 CLA y 602	73.6685	CHL 7 609 CHL S 608	68.129	CLA 4 603 CLA s 610	68.8032
CLA c 505 CLA y 612	73.6763	CHL 6 601 CHL G 609	68.1371	CHL 8 608 CLA C 507	68.8033
CLA y 610 CLA g 603	73.6774	CLA n 602 CHL g 601	68.1399	CLA b 611 CLA C 505	68.8034
CLA c 505 CLA B 611	73.6779	CHL n 609 CHL g 609	68.1411	CLA C 509 CLA r 616	68.8036
CLA R 611 CLA c 506	73.6831	CHL S 608 CHL 6 601	68.1419	CLA 1 611 CHL n 601	68.8045
CLA g 602 CLA c 507	73.6886	CLA y 612 CLA n 610	68.1583	CLA s 610 CLA 4 603	68.8068
CLA N 603 CLA Y 612	73.7038	CLA n 610 CHL n 608	68.1659	CLA c 507 CHL 4 608	68.8079
CLA b 617 CLA Y 611	73.7057	CLA r 616 CHL Y 608	68.1685	CHL 6 608 CHL G 608	68.8082
CLA c 505 CLA y 611	73.7076	CHL y 609 CLA y 602	68.1697	CLA C 507 CLA r 610	68.809
CLA B 613 CLA c 505	73.7141	CHL G 601 CLA 7 612	68.1701	CLA s 612 CLA R 611	68.8121
CLA b 615 CLA B 609	73.7205	CHL 6 609 CLA N 610	68.1713	CLA C 507 CHL 8 608	68.8129
CHL n 608 CHL R 608	73.7211	CLA r 611 CLA C 507	68.1727	CHL G 608 CHL 6 608	68.8137
CLA c 513 CLA B 617	73.7256	CLA Y 610 CHL 7 608	68.186	CLA R 611 CLA s 612	68.815
CLA c 506 CLA B 616	73.727	CHL G 608 CHL 7 609	68.1865	CHL 4 608 CLA c 507	68.8167
CLA C 505 CLA b 613	73.7311	CLA s 603 CLA R 612	68.1865	CLA B 611 CLA c 505	68.8171
CLA y 612 CLA c 512	73.7332	CLA 5 610 CLA 5 611	68.188	CLA c 505 CLA B 611	68.8185
CLA Y 610 CHL S 601	73.735	CLA s 602 CLA g 612	68.1903	CLA 5 611 CHL G 609	68.8236
CLA Y 612 CLA N 603	73.735	CLA s 603 CHL R 608	68.1932	CLA N 611 CLA 7 603	68.8249
CLA B 615 CLA b 614	73.7353	CLA y 612 CLA s 611	68.1975	CLA 7 603 CLA N 611	68.8253
CLA c 513 CLA y 603	73.7596	CLA C 510 CLA 8 611	68.2068	CHL G 609 CLA 5 611	68.8279
CLA R 603 CLA s 610	73.7728	CLA b 610 CHL r 608	68.2082	CLA c 507 CLA R 610	68.8281
CHL G 609 CLA Y 611	73.7776	CLA s 611 CLA R 612	68.211	CLA c 509 CLA R 616	68.8294
CLA C 512 CLA Y 602	73.7778	CLA R 601 CLA s 603	68.2111	CHL g 608 CHL 2 608	68.8295
CLA Y 610 CLA b 617	73.8013	CLA R 609 CLA c 509	68.2128	CLA R 616 CLA c 509	68.8339
CLA c 512 CLA B 617	73.8138	CHL G 609 CHL 7 609	68.2162	CLA R 610 CLA c 507	68.8358
CLA B 612 CLA c 508	73.8158	CLA 6 602 CLA S 610	68.2275	CHL 2 608 CHL g 608	68.8359
CHL G 601 CLA C 509	73.825	CLA 5 602 CHL N 608	68.2343	CHL 5 609 CLA Y 610	68.8486
CLA b 617 CLA Y 610	73.8275	CHL 5 608 CHL G 609	68.2403	CLA 3 603 CLA n 611	68.8519
CLA c 506 CLA R 603	73.8351	CLA 7 611 CLA N 610	68.2702	CLA n 611 CLA 3 603	68.8523
CLA Y 611 CLA r 612	73.8749	CLA r 602 CLA r 612	68.2711	CLA r 609 CLA b 617	68.8566
CLA C 513 CLA b 616	73.8899	CLA 7 603 CHL N 601	68.2751	CLA Y 610 CHL 5 609	68.8573
CLA B 610 CLA c 505	73.8967	CLA r 602 CLA r 611	68.276	CLA 8 612 CLA C 513	68.858
CLA g 612 CLA c 513	73.905	CLA 5 603 CLA G 603	68.2776	CLA g 612 CHL g 608	68.8586
CLA y 602 CLA g 612	73.908	CLA b 610 CLA r 609	68.2793	CLA y 610 CHL 1 609	68.8587
CLA c 505 CHL y 609	73.9117	CLA 7 612 CLA Y 603	68.2827	CHL g 609 CLA 1 611	68.8596
CLA B 617 CLA y 611	73.9123	CHL Y 601 CHL 5 609	68.2865	CHL g 608 CLA g 612	68.8603
CLA C 506 CLA G 611	73.9129	CLA r 612 CLA b 616	68.2922	CLA c 513 CLA 4 612	68.861
CLA N 612 CLA Y 603	73.9155	CLA r 612 CLA G 602	68.2979	CLA b 617 CLA r 609	68.8624
CLA r 603 CLA S 611	73.9165	CLA s 609 CLA g 612	68.3087	CLA 1 611 CHL g 609	68.8638
CLA b 611 CLA B 611	73.9288	CLA r 616 CLA Y 610	68.311	CLA 5 602 CLA Y 602	68.8654
CLA c 508 CHL y 609	73.9288	CLA Y 610 CLA 8 603	68.3157	CHL 1 609 CLA y 610	68.868
CLA s 610 CHL g 609	73.9332	CHL G 601 CLA G 612	68.3258	CLA C 513 CLA 8 612	68.8686
CLA C 511 CHL Y 609	73.9348	CLA 7 612 CLA N 610	68.3314	CHL G 608 CLA G 612	68.8687
CLA y 603 CLA c 512	73.9393	CHL 5 608 CLA r 602	68.333	CLA 4 612 CLA c 513	68.8705
CLA B 612 CLA b 614	73.9458	CLA s 611 CLA y 612	68.3361	CLA G 612 CHL G 608	68.8711
CLA y 610 CLA c 510	73.9659	CLA Y 603 CLA 5 602	68.3398	CHL Y 601 CHL 8 609	68.8755
CLA S 613 CLA Y 603	73.9724	CHL 5 608 CLA r 616	68.3464	CLA Y 602 CLA 5 602	68.8767
CLA C 506 CLA Y 603	73.9769	CHL n 609 CLA g 603	68.3506	CHL 8 609 CHL Y 601	68.8771
CLA C 510 CLA b 616	73.9784	CHL N 609 CLA 6 602	68.3507	CHL 4 609 CHL y 601	68.8783
CLA y 602 CLA c 509	73.9943	CLA b 615 CLA b 616	68.3554	CHL y 601 CHL 4 609	68.881
CLA S 613 CLA r 602	74.0053	CLA y 602 CHL g 609	68.3555	CLA B 617 CLA R 609	68.8837
CLA b 612 CLA B 614	74.0097	CLA 5 610 CHL 5 609	68.3581	CLA y 602 CLA 1 602	68.8854
CHL Y 609 CHL G 601	74.0103	CLA 5 610 CHL N 601	68.3645	CLA R 609 CLA B 617	68.8899
CHL y 601 CLA c 506	74.0255	CLA 5 611 CHL Y 608	68.3646	CLA 1 602 CLA y 602	68.8956
CLA C 505 CHL Y 609	74.0258	CLA R 602 CHL s 608	68.3649	CLA 5 610 CLA N 603	68.9112
CLA b 614 CLA B 615	74.0284	CLA 7 610 CHL G 601	68.3692	CLA 7 602 CLA G 603	68.9152
CLA Y 603 CLA G 610	74.037	CHL g 601 CHL y 601	68.3779	CLA G 603 CLA 7 602	68.9159
CLA G 612 CHL S 601	74.0446	CLA 5 610 CLA 5 602	68.3969	CLA N 603 CLA 5 610	68.9171
CLA y 612 CLA c 509	74.0541	CLA c 511 CLA y 612	68.3998	CHL 5 609 CLA N 603	68.9184
CLA Y 602 CLA C 512	74.0556	CLA R 616 CLA s 612	68.4098	CLA N 603 CHL 5 609	68.9224
CHL y 608 CLA c 510	74.0566	CHL 7 608 CLA C 507	68.4182	CLA g 603 CLA 3 602	68.9241
CLA B 616 CLA B 615	74.0599	CLA 6 610 CLA N 603	68.4235	CLA 3 602 CLA g 603	68.9247
CLA c 507 CLA g 602	74.0749	CLA G 610 CLA r 610	68.4239	CHL 7 609 CHL N 608	68.9251
CLA c 512 CLA y 612	74.0754	CHL 7 609 CLA N 612	68.4408	CHL N 608 CHL 7 609	68.9346
CHL G 601 CHL Y 609	74.0849	CHL N 608 CLA r 611	68.445	CHL 8 608 CLA C 511	68.9359
CLA y 611 CLA B 617	74.0941	CLA N 610 CLA 5 602	68.4519	CHL n 608 CHL 3 609	68.9441
CLA S 613 CHL G 609	74.0998	CLA B 617 CLA s 611	68.4656	CLA c 511 CHL 4 608	68.9455
CLA c 506 CHL y 601	74.1007	CHL n 609 CLA y 611	68.4764	CHL y 608 CLA y 603	68.9461
CLA c 505 CLA B 613	74.1009	CLA N 603 CHL 6 601	68.4767	CLA n 603 CLA 1 610	68.948
CLA c 510 CLA B 617	74.1152	CLA s 611 CLA y 611	68.4776	CLA n 603 CHL 1 609	68.9481
CLA b 613 CLA C 505	74.1175	CHL Y 601 CLA r 610	68.4881	CLA y 603 CHL y 608	68.9481
CLA C 513 CLA b 610	74.1278	CLA s 611 CLA R 611	68.4968	CLA C 511 CHL 8 608	68.9491
CHL g 609 CLA y 611	74.1364	CLA G 603 CHL 7 608	68.5016	CHL 1 609 CLA n 603	68.951
CLA Y 603 CLA N 612	74.1491	CLA 8 610 CLA S 612	68.5043	CHL 3 609 CHL n 608	68.9525
CLA B 615 CLA c 508	74.1564	CLA r 610 CLA b 613	68.5057	CLA 1 610 CLA n 603	68.9527
CLA B 615 CLA B 616	74.1752	CHL Y 608 CLA 5 602	68.5338	CHL 4 608 CLA c 511	68.958
CLA g 610 CHL g 608	74.1774	CLA C 508 CLA 8 612	68.5407	CLA Y 603 CHL Y 608	68.9591
CLA B 610 CLA c 510	74.1954	CLA N 603 CHL 8 608	68.5476	CHL Y 608 CLA Y 603	68.9616
CHL g 601 CLA c 511	74.1967	CLA S 602 CLA 8 602	68.5612	CLA 8 603 CLA C 511	68.9865
CLA C 507 CLA b 610	74.2091	CLA y 611 CLA s 611	68.5657	CLA c 511 CLA 4 603	68.9897
CLA c 513 CLA B 610	74.2245	CLA n 603 CHL y 601	68.5666	CLA C 511 CLA 8 603	68.9952
CLA G 610 CLA Y 603	74.2309	CLA R 611 CLA s 611	68.5738	CLA 8 612 CLA S 612	68.9963
CLA c 509 CLA y 602	74.265	CLA r 610 CLA Y 603	68.5763	CLA 4 603 CLA c 511	68.9992
CHL g 608 CLA g 610	74.2653	CLA 5 612 CHL Y 609	68.5779	CLA S 612 CLA 8 612	68.9992
CLA G 610 CHL S 601	74.266	CHL N 601 CLA 6 612	68.579	CLA s 612 CLA 4 612	69.0045
CLA Y 603 CLA C 506	74.2703	CHL g 609 CLA n 612	68.5882	CLA 4 612 CLA s 612	69.0073
CLA c 508 CLA B 612	74.3143	CLA s 602 CLA R 603	68.5885	CLA b 611 CLA C 511	69.0256
CLA y 611 CHL g 609	74.3264	CLA C 513 CLA 8 603	68.594	CLA 6 602 CHL G 608	69.0261
CLA g 603 CLA y 603	74.3296	CLA N 603 CLA 7 603	68.5946	CHL G 608 CLA 6 602	69.0266
CLA B 613 CLA c 509	74.3372	CLA b 616 CLA r 601	68.5976	CLA C 511 CLA b 611	69.0274
CLA C 512 CLA b 616	74.3463	CLA R 603 CLA s 611	68.6027	CHL 8 609 CLA C 509	69.0336
CLA C 508 CLA b 609	74.3534	CHL y 601 CLA g 610	68.6093	CHL g 608 CLA 2 602	69.0342
CLA c 510 CLA y 610	74.3597	CLA 6 602 CLA Y 611	68.6113	CLA 2 602 CHL g 608	69.0365
CLA b 609 CLA C 511	74.36	CHL r 608 CLA 7 611	68.613	CLA c 509 CHL 4 609	69.0403
CLA y 603 CLA g 603	74.3629	CHL n 608 CLA n 611	68.62	CLA C 509 CHL 8 609	69.0425
CLA B 609 CLA b 616	74.3655	CLA 7 602 CLA S 610	68.6273	CHL 4 609 CLA c 509	69.0485
CHL Y 609 CLA C 505	74.3709	CLA Y 602 CHL r 608	68.6276	CHL 8 608 CLA S 603	69.0499
CLA B 614 CLA b 615	74.3715	CHL 6 601 CLA Y 611	68.6338	CLA S 603 CHL 8 608	69.0519
CLA b 614 CLA B 612	74.373	CLA 7 612 CLA S 611	68.6422	CLA c 511 CLA B 611	69.054
CLA r 612 CLA Y 611	74.3781	CLA G 602 CLA G 612	68.645	CLA B 611 CLA c 511	69.055
CLA c 512 CLA y 603	74.3818	CLA r 610 CLA G 602	68.655	CLA N 603 CLA r 601	69.0668
CLA c 509 CLA y 612	74.382	CLA r 612 CHL Y 601	68.6568	CLA r 601 CLA N 603	69.072
CLA c 506 CLA R 611	74.3823	CLA s 612 CLA g 610	68.6667	CHL 6 609 CHL G 608	69.0775
CLA C 507 CLA G 602	74.396	CLA s 610 CLA R 612	68.672	CHL G 608 CHL 6 609	69.0798
CHL g 609 CLA y 603	74.4121	CLA 6 602 CHL Y 609	68.6739	CLA R 601 CLA n 603	69.0804
CLA y 603 CLA s 602	74.4167	CLA b 612 CLA b 610	68.676	CLA s 603 CHL 4 608	69.0841
CLA G 611 CLA C 506	74.4237	CLA c 510 CLA B 617	68.6802	CLA n 603 CLA R 601	69.0858
CLA C 510 CLA b 610	74.4267	CHL 8 609 CLA b 617	68.7008	CHL 4 608 CLA s 603	69.086
CLA b 616 CLA C 513	74.4389	CLA r 612 CLA Y 603	68.7026	CLA G 610 CLA 5 603	69.0891
CLA Y 603 CLA S 613	74.4391	CLA G 612 CLA 5 603	68.7093	CLA 5 603 CLA G 610	69.0912
CHL Y 609 CLA C 511	74.4468	CLA y 603 CHL s 608	68.7114	CHL N 601 CHL 7 608	69.095
CLA Y 611 CLA G 612	74.45	CLA c 507 CHL y 601	68.7127	CHL 7 608 CHL N 601	69.0954
CLA B 609 CLA c 508	74.4638	CLA 6 612 CHL N 608	68.7142	CHL g 608 CHL 2 609	69.0995
CLA c 505 CLA B 610	74.4675	CLA 8 612 CLA C 510	68.7148	CHL 3 608 CHL n 601	69.1004
CLA y 603 CHL g 609	74.4703	CLA S 610 CHL 6 601	68.7193	CHL n 601 CHL 3 608	69.1019
CLA s 610 CLA R 603	74.474	CLA S 610 CHL 7 609	68.7259	CLA 1 603 CLA g 610	69.103
CLA B 613 CLA b 616	74.4818	CLA c 513 CLA R 601	68.7333	CLA G 602 CLA 7 611	69.1037
CHL N 609 CLA N 612	74.5277	CLA B 610 CHL s 601	68.7364	CHL 2 609 CHL g 608	69.104
CLA N 612 CHL Y 608	74.5281	CLA n 611 CLA n 610	68.738	CLA 3 611 CLA g 602	69.1042
CLA N 612 CHL N 609	74.5332	CLA G 610 CLA r 612	68.7407	CLA g 610 CLA 1 603	69.1052
CLA c 508 CLA B 615	74.5467	CHL 6 609 CLA Y 602	68.7413	CLA g 602 CLA 3 611	69.1078
CLA Y 610 CLA G 611	74.5495	CHL G 601 CLA G 610	68.743	CLA 7 611 CLA G 602	69.108
CHL G 609 CHL Y 609	74.5594	CHL 7 609 CLA S 611	68.744	CLA 7 612 CLA S 611	69.1303
CHL G 609 CLA S 613	74.5606	CLA 7 610 CHL N 601	68.7442	CLA S 611 CLA 7 612	69.14
CLA b 616 CLA C 510	74.5652	CLA s 610 CHL g 609	68.7481	CLA s 611 CLA 3 612	69.1554
CLA g 610 CLA c 513	74.5837	CLA 7 603 CLA Y 603	68.7524	CLA G 603 CHL 5 609	69.1555
CLA C 507 CLA Y 611	74.5857	CHL 5 609 CHL G 608	68.7552	CHL 5 609 CLA G 603	69.1563
CLA c 513 CLA g 612	74.5867	CHL 7 608 CLA S 609	68.7596	CHL 5 601 CLA N 602	69.1569
CHL Y 609 CHL G 609	74.5876	CLA 5 603 CHL G 609	68.7642	CLA 3 612 CLA s 611	69.164
CLA c 510 CHL y 608	74.5886	CLA n 603 CLA n 611	68.7728	CLA N 602 CHL 5 601	69.1642
CLA S 602 CLA Y 610	74.6045	CLA c 509 CLA y 602	68.7795	CLA 6 602 CLA N 612	69.1647
CLA g 612 CLA n 603	74.6117	CLA 7 602 CLA N 612	68.7811	CLA N 612 CLA 6 602	69.1712
CLA Y 603 CHL G 608	74.6343	CLA 5 611 CLA 5 611	68.7835	CHL 1 609 CLA g 603	69.1778
CLA B 616 CLA b 613	74.6439	CHL G 608 CLA 7 611	68.7838	CLA g 603 CHL 1 609	69.1784
CLA b 615 CLA B 614	74.6548	CLA s 610 CLA n 602	68.7925	CLA n 602 CHL 1 601	69.1906
CLA y 612 CLA c 513	74.6889	CHL s 608 CLA g 603	68.7937	CLA n 612 CLA 2 602	69.1917
CLA y 602 CLA c 505	74.7205	CLA S 602 CLA 7 610	68.7962	CLA 2 602 CLA n 612	69.1987
CLA Y 611 CLA C 507	74.7233	CLA g 611 CLA n 611	68.7997	CHL 1 601 CLA n 602	69.1988
CLA r 602 CLA S 613	74.724	CHL Y 609 CLA 5 603	68.8007	CHL 8 608 CLA C 506	69.2345
CLA n 611 CHL y 601	74.725	CHL Y 608 CLA G 611	68.8035	CLA c 506 CHL 4 608	69.238
CHL g 609 CLA s 602	74.7293	CLA C 508 CHL 8 609	68.8189	CLA C 506 CHL 8 608	69.2417
CHL G 608 CLA Y 603	74.7323	CLA c 508 CLA y 611	68.8209	CHL 4 608 CLA c 506	69.2445
CLA G 611 CLA Y 610	74.7342	CLA R 612 CLA s 611	68.8281	CLA b 617 CLA b 611	69.2676
CHL y 601 CLA n 611	74.7435	CHL S 608 CLA 8 611	68.8387	CLA b 611 CLA b 617	69.2685
CLA n 602 CLA s 611	74.7486	CLA 5 602 CHL 5 608	68.8398	CHL N 608 CLA 8 602	69.269
CLA G 602 CLA C 507	74.7739	CLA Y 610 CLA b 610	68.8413	CLA g 603 CLA g 611	69.2705
CHL Y 608 CHL G 601	74.782	CLA r 612 CLA r 612	68.842	CLA 4 602 CHL n 608	69.2706
CLA c 511 CHL g 601	74.7837	CLA G 612 CLA r 610	68.8561	CLA g 611 CLA g 603	69.2706
CLA Y 610 CHL G 609	74.7934	CHL N 601 CLA 5 611	68.8647	CLA 8 602 CHL N 608	69.2753
CHL y 608 CLA n 612	74.7981	CLA g 602 CLA s 609	68.866	CHL n 608 CLA 4 602	69.2761
CLA G 612 CLA Y 611	74.8057	CHL Y 608 CLA 5 603	68.8663	CLA b 616 CLA b 615	69.2797
CLA b 610 CLA C 507	74.8107	CLA N 603 CHL 5 609	68.867	CLA 7 603 CHL N 608	69.2806
CHL Y 608 CLA N 612	74.8164	CLA 7 612 CLA C 512	68.88	CLA G 611 CLA G 603	69.283
CHL G 609 CLA Y 610	74.8263	CHL 5 601 CHL Y 609	68.8832	CLA G 603 CLA G 611	69.2831
CLA c 509 CLA B 613	74.8293	CLA N 602 CLA 8 610	68.8835	CLA b 615 CLA b 616	69.2856
CLA b 610 CLA C 513	74.8313	CLA 8 610 CLA S 610	68.8952	CLA B 611 CLA B 617	69.2857
CHL G 601 CHL Y 608	74.8326	CLA b 609 CLA b 611	68.8959	CLA B 617 CLA B 611	69.2865
CLA B 612 CLA c 511	74.841	CLA n 603 CHL g 608	68.9068	CLA S 612 CHL 8 609	69.2881
CLA R 609 CLA s 602	74.8445	CHL 5 609 CLA G 612	68.9121	CHL N 608 CLA 7 603	69.2885
CLA b 616 CLA b 616	74.8509	CLA c 512 CLA B 617	68.9138	CHL 8 609 CLA S 612	69.2886
CLA b 616 CLA C 512	74.8533	CLA N 611 CHL 7 601	68.9365	CLA B 615 CLA B 616	69.3037
CLA y 612 CLA s 610	74.865	CLA R 611 CLA c 513	68.9385	CHL n 608 CLA 3 603	69.3037
CLA g 610 CLA g 603	74.8661	CHL 6 609 CHL G 601	68.9387	CHL 4 609 CLA s 612	69.3071
CLA b 616 CLA B 613	74.873	CLA 6 611 CLA N 603	68.9392	CLA s 612 CHL 4 609	69.3077
CLA c 505 CLA y 602	74.8841	CHL 7 601 CLA C 506	68.9458	CLA B 616 CLA B 615	69.31
CLA C 513 CLA G 612	74.886	CLA C 506 CLA 8 603	68.948	CLA 3 603 CHL n 608	69.3111
CLA S 613 CLA G 603	74.8999	CLA N 603 CLA 5 602	68.9506	CHL 5 601 CHL G 609	69.3326
CLA b 616 CLA B 609	74.9041	CHL g 609 CHL n 608	68.9605	CHL G 609 CHL 5 601	69.3372
CLA y 603 CLA c 507	74.9063	CLA s 609 CLA R 611	68.9639	CLA Y 610 CLA b 616	69.3589
CHL y 609 CHL n 601	74.9093	CLA y 612 CLA s 610	68.9748	CHL g 609 CHL 1 601	69.3629
CLA C 507 CLA G 611	74.9163	CLA G 611 CLA r 602	68.975	CLA b 616 CLA Y 610	69.3681
CLA b 617 CLA b 612	74.9215	CHL 5 609 CHL N 609	68.9758	CHL 1 601 CHL g 609	69.3683
CHL R 608 CHL n 609	74.9368	CLA r 601 CLA b 613	68.9774	CLA B 616 CLA y 610	69.3699
CLA Y 610 CLA r 609	74.956	CLA r 603 CLA b 615	68.9847	CLA y 610 CLA B 616	69.3796
CLA b 612 CLA b 617	74.9657	CLA r 601 CLA r 602	68.9868	CLA g 611 CHL g 609	69.3857
CLA n 603 CLA g 612	74.9757	CLA N 611 CHL 6 609	68.9976	CHL g 609 CLA g 611	69.3875
CLA B 613 CLA B 617	74.9866	CLA N 603 CHL 5 608	68.9977	CLA y 603 CHL g 601	69.3923
CLA c 510 CLA B 610	74.9916	CLA g 612 CLA s 610	68.9987	CHL g 601 CLA y 603	69.3955
CLA N 610 CLA Y 612	74.997	CLA Y 603 CHL 7 608	69.0006	CHL G 609 CLA G 611	69.3974
CLA C 508 CLA b 612	75.0026	CLA G 611 CLA Y 610	69.0026	CLA G 611 CHL G 609	69.399
CLA b 609 CLA C 508	75.0028	CLA n 611 CLA g 603	69.0046	CHL G 601 CLA Y 603	69.4048
CLA s 602 CLA y 603	75.0099	CHL G 608 CHL 7 608	69.0055	CLA Y 603 CHL G 601	69.4068
CLA s 611 CLA n 602	75.0186	CLA 6 603 CHL N 608	69.0065	CHL 5 601 CLA G 602	69.4155
CLA B 617 CLA B 613	75.0201	CHL 5 609 CLA N 603	69.0067	CLA G 602 CHL 5 601	69.4228
CLA g 610 CLA g 602	75.0339	CHL 5 601 CLA N 611	69.0105	CLA g 602 CHL 1 601	69.4332
CLA b 613 CLA B 616	75.036	CLA b 612 CLA r 616	69.0182	CHL 1 601 CLA g 602	69.4416
CHL n 601 CHL y 609	75.0383	CLA C 512 CHL 8 609	69.0244	CLA r 603 CLA C 507	69.4604
CLA g 603 CLA g 610	75.042	CHL Y 601 CHL 5 608	69.0262	CLA C 507 CLA r 603	69.4646
CLA G 610 CLA G 610	75.0427	CLA Y 602 CHL 6 601	69.0317	CLA r 602 CHL S 601	69.4791
CLA G 603 CHL Y 608	75.0536	CHL 7 608 CHL Y 608	69.048	CHL S 601 CLA r 602	69.4829
CLA Y 610 CLA S 602	75.0542	CLA n 602 CLA y 603	69.0569	CLA c 507 CLA R 603	69.484
CLA n 612 CHL y 608	75.0893	CLA c 512 CHL g 601	69.0603	CLA 7 611 CLA S 602	69.4872
CLA g 602 CLA g 610	75.0958	CHL s 608 CLA y 602	69.0744	CLA R 603 CLA c 507	69.4873
CLA c 513 CLA y 612	75.101	CLA C 506 CLA 7 610	69.0783	CLA S 602 CLA 7 611	69.494
CLA g 603 CLA s 602	75.1023	CHL y 601 CHL g 609	69.0783	CLA b 616 CLA C 505	69.4963
CLA c 508 CLA B 609	75.1065	CLA 7 610 CLA N 612	69.0877	CLA C 505 CLA b 616	69.4964
CLA r 609 CLA Y 610	75.1087	CLA 5 603 CHL N 601	69.1131	CLA R 602 CHL R 608	69.5055
CLA c 513 CLA g 610	75.1204	CLA c 509 CLA R 602	69.1143	CHL R 608 CLA R 602	69.5068
CLA C 508 CHL Y 609	75.128	CLA r 601 CLA r 603	69.1153	CLA r 602 CHL r 608	69.5071
CHL Y 608 CLA G 603	75.1291	CLA r 612 CLA r 611	69.1173	CHL r 608 CLA r 602	69.5074
CLA Y 612 CLA N 610	75.1601	CLA 7 602 CHL r 608	69.1204	CHL 7 609 CHL S 608	69.5156
CLA g 611 CLA c 506	75.1667	CLA 5 610 CLA r 612	69.1212	CLA B 616 CLA c 505	69.518
CLA S 611 CLA G 603	75.1757	CLA C 505 CLA 8 603	69.1234	CLA c 505 CLA B 616	69.518
CLA S 611 CHL G 608	75.1982	CHL 8 609 CLA C 512	69.1379	CHL 4 601 CLA s 612	69.5191
CLA b 610 CLA C 510	75.218	CHL 8 609 CLA Y 612	69.1386	CLA S 612 CHL 8 601	69.5192
CHL g 601 CHL n 601	75.231	CLA 7 603 CHL Y 609	69.1437	CHL s 601 CLA R 602	69.5194
CLA s 610 CLA y 612	75.2373	CLA c 512 CLA R 602	69.1485	CLA s 612 CHL 4 601	69.5199
CLA c 507 CLA y 603	75.2493	CHL R 608 CLA c 507	69.1512	CHL 8 601 CLA S 612	69.5206
CLA B 610 CLA c 507	75.2608	CHL g 608 CHL n 608	69.152	CLA s 602 CLA 3 611	69.521
CLA Y 611 CLA r 603	75.2731	CLA C 506 CLA r 611	69.1527	CLA R 602 CHL s 601	69.5214
CHL n 609 CHL R 608	75.2821	CLA c 511 CLA B 612	69.155	CLA 3 602 CLA g 610	69.5226
CLA Y 612 CLA r 609	75.2916	CLA G 602 CHL 8 608	69.1591	CLA G 610 CLA 7 602	69.5233
CLA s 602 CHL g 609	75.2919	CLA 8 611 CLA S 612	69.163	CLA 7 602 CLA G 610	69.5257
CLA R 611 CLA c 505	75.3115	CHL N 608 CLA r 601	69.1766	CLA g 610 CLA 3 602	69.5257
CLA y 611 CLA c 512	75.365	CLA 6 610 CLA Y 602	69.188	CHL S 608 CHL 7 609	69.5259
CLA N 612 CLA N 612	75.3782	CLA n 603 CLA g 610	69.1909	CLA 5 602 CHL G 601	69.5274
CLA C 512 CLA b 617	75.3807	CLA 8 611 CLA S 610	69.1932	CLA 3 611 CLA s 602	69.529
CLA B 615 CLA b 610	75.387	CLA y 602 CHL g 601	69.1948	CHL G 601 CLA 5 602	69.5347
CLA y 602 CLA s 602	75.3944	CLA c 511 CLA y 611	69.1949	CHL g 601 CLA 1 602	69.5383
CLA G 603 CLA S 613	75.3953	CLA n 603 CHL n 609	69.1981	CLA 1 602 CHL g 601	69.5445
CLA c 511 CLA B 612	75.3971	CLA 5 602 CLA Y 611	69.2008	CHL s 608 CHL 3 609	69.5522
CHL n 601 CHL g 601	75.4397	CLA G 602 CHL Y 608	69.2014	CLA N 603 CLA r 612	69.5563
CLA C 507 CLA b 611	75.4479	CHL G 601 CLA r 609	69.2078	CLA 5 611 CLA G 611	69.5572
CLA C 505 CLA Y 612	75.4535	CHL 6 601 CHL G 608	69.2116	CLA r 612 CLA N 603	69.5601
CLA G 611 CLA C 507	75.4553	CHL 6 608 CLA N 612	69.2187	CHL 3 609 CHL s 608	69.5615
CLA C 513 CLA Y 602	75.4682	CHL s 608 CHL g 609	69.2354	CLA G 611 CLA 5 611	69.5625
CLA B 613 CLA b 610	75.487	CHL r 608 CHL G 601	69.238	CLA g 611 CLA 1 611	69.5724
CLA N 611 CHL Y 608	75.4898	CLA 7 602 CLA S 611	69.2459	CLA 1 611 CLA g 611	69.5781
CLA b 612 CLA C 508	75.4961	CLA C 512 CLA 8 603	69.2513	CLA R 612 CLA n 603	69.5833
CLA R 610 CHL n 609	75.5119	CLA 8 612 CLA S 610	69.2546	CLA 7 612 CLA S 602	69.5854
CLA B 617 CLA b 613	75.5275	CLA b 610 CLA b 609	69.273	CLA n 603 CLA R 612	69.5869
CLA s 602 CLA R 609	75.5559	CLA 6 603 CLA G 603	69.2743	CLA S 602 CLA 7 612	69.5942
CLA G 612 CLA C 513	75.5641	CLA 7 611 CLA C 505	69.2787	CLA 7 603 CHL N 601	69.6123
CHL Y 609 CLA C 508	75.5662	CHL 7 601 CLA r 616	69.2812	CHL N 601 CLA 7 603	69.6128
CLA c 512 CLA y 611	75.5863	CLA B 617 CLA c 505	69.2852	CLA s 602 CLA 3 612	69.6178
CHL g 601 CLA y 603	75.5877	CLA b 609 CLA r 616	69.2893	CLA 3 612 CLA s 602	69.6267
CLA r 609 CLA Y 612	75.5936	CLA 6 611 CLA Y 602	69.2899	CLA 3 603 CHL n 601	69.6308
CLA R 602 CLA s 611	75.6299	CLA N 603 CLA 8 610	69.304	CHL n 601 CLA 3 603	69.6314
CLA Y 612 CLA C 505	75.6395	CHL g 609 CHL g 608	69.3053	CHL N 609 CLA 8 610	69.6475
CLA g 611 CLA c 507	75.6409	CLA s 610 CLA R 611	69.3187	CLA 4 610 CHL n 609	69.6479
CLA B 611 CLA b 610	75.6564	CLA S 610 CHL 8 601	69.325	CLA 8 610 CHL N 609	69.6498
CLA g 611 CHL n 601	75.661	CLA 6 612 CLA N 612	69.3275	CHL n 609 CLA 4 610	69.6503
CLA r 603 CLA Y 611	75.6654	CHL 5 609 CHL G 609	69.3298	CLA r 603 CLA C 506	69.6784
CLA B 617 CLA y 610	75.6689	CLA 7 610 CLA C 505	69.3325	CLA C 506 CLA r 603	69.6807
CHL G 608 CLA S 611	75.6717	CLA B 614 CLA c 511	69.3393	CLA 8 603 CLA C 512	69.6965
CLA c 506 CLA g 611	75.6734	CLA 7 612 CLA G 602	69.3446	CLA C 512 CLA 8 603	69.7002
CLA G 603 CLA S 611	75.6757	CHL g 608 CHL g 608	69.3452	CLA c 506 CLA R 603	69.7015
CLA C 509 CLA b 613	75.6778	CLA R 616 CLA s 603	69.3529	CHL r 608 CLA C 506	69.7015
CLA y 610 CLA B 617	75.6931	CLA 7 612 CLA C 513	69.3592	CLA c 512 CLA 4 603	69.7016
CLA Y 611 CHL G 608	75.703	CLA r 610 CHL 7 601	69.3657	CLA R 603 CLA c 506	69.7027
CHL Y 608 CLA N 611	75.7045	CLA g 602 CLA s 612	69.3669	CLA 4 603 CLA c 512	69.7052
CLA R 610 CLA y 612	75.7063	CLA G 603 CHL 5 601	69.3716	CLA C 506 CHL r 608	69.7056
CLA s 602 CLA g 603	75.7195	CHL 8 609 CLA C 513	69.3739	CLA c 506 CHL R 608	69.7326
CLA C 511 CHL G 601	75.7357	CLA g 611 CLA n 612	69.3759	CHL R 608 CLA c 506	69.7361
CLA Y 612 CLA G 611	75.75	CHL 6 609 CLA G 611	69.3761	CLA N 610 CLA r 610	69.7387
CLA y 603 CHL g 601	75.7606	CHL N 608 CLA 8 602	69.3769	CLA r 610 CLA N 610	69.7454
CLA s 602 CLA y 602	75.7944	CHL N 608 CLA 6 611	69.3788	CLA N 610 CLA r 602	69.7606
CLA Y 602 CLA C 513	75.7984	CLA b 615 CLA r 616	69.3797	CLA r 602 CLA N 610	69.7686
CLA b 617 CLA C 512	75.8038	CHL 8 608 CHL N 608	69.3845	CLA R 610 CLA n 610	69.7752
CLA B 617 CLA b 609	75.8106	CLA 5 610 CHL Y 601	69.3862	CLA n 610 CLA R 610	69.7818
CHL y 609 CLA g 603	75.814	CHL Y 609 CHL Y 608	69.3911	CLA R 602 CLA n 610	69.7904
CLA b 610 CLA B 615	75.8351	CLA r 610 CLA G 611	69.3934	CLA n 610 CLA R 602	69.7995
CLA S 611 CHL G 609	75.8369	CLA G 602 CHL 6 601	69.3961	CLA 5 602 CLA G 611	69.8003
CLA b 613 CLA B 617	75.8407	CLA 6 610 CHL N 609	69.4041	CLA G 611 CLA 5 602	69.8042
CLA s 603 CHL y 608	75.8517	CHL Y 601 CHL 8 601	69.4077	CLA c 511 CHL 4 601	69.8063
CLA c 507 CLA B 610	75.853	CLA B 609 CLA c 511	69.4115	CLA g 611 CLA 1 602	69.8072
CHL N 608 CLA N 612	75.8542	CHL G 608 CLA G 610	69.4201	CLA 5 611 CLA N 602	69.8087
CLA B 611 CLA c 507	75.8681	CHL 6 601 CLA S 612	69.4288	CLA 1 602 CLA g 611	69.8099
CHL Y 601 CLA r 609	75.8711	CLA R 610 CHL n 608	69.4303	CLA N 602 CLA 5 611	69.8154
CLA g 603 CHL y 609	75.8725	CHL 6 601 CLA S 611	69.4328	CHL 4 601 CLA c 511	69.8163
CLA B 615 CLA c 505	75.901	CLA 7 610 CLA G 603	69.4341	CHL 8 601 CLA C 511	69.8174
CHL G 608 CLA Y 611	75.9185	CHL r 608 CHL Y 609	69.4372	CLA C 511 CHL 8 601	69.8267
CLA N 612 CHL N 608	75.9213	CLA b 609 CLA B 615	69.4393	CLA 5 612 CLA G 611	69.8284
CLA b 617 CHL r 608	75.9287	CLA C 506 CLA r 602	69.4452	CLA G 611 CLA 5 612	69.8314
CHL n 601 CLA g 611	75.9429	CLA g 602 CLA s 602	69.4547	CLA g 611 CLA 1 612	69.8464
CHL n 609 CLA R 610	75.9496	CHL 8 608 CHL r 608	69.4572	CLA n 602 CLA 1 611	69.8471
CLA C 513 CLA b 617	75.9549	CLA G 603 CLA 7 603	69.4576	CLA 1 612 CLA g 611	69.8496
CLA b 611 CLA C 507	75.9711	CLA C 513 CHL 8 609	69.4632	CLA 1 611 CLA n 602	69.8541
CHL N 601 CLA Y 610	75.9745	CLA 7 611 CLA C 512	69.4651	CLA 6 610 CLA N 611	69.8792
CLA C 510 CLA b 617	75.9896	CHL 5 608 CLA N 603	69.467	CHL g 601 CHL g 608	69.8793
CLA B 611 CLA c 510	75.9931	CLA b 610 CLA r 602	69.4722	CHL G 608 CHL G 601	69.8855
CLA c 505 CLA R 611	76.002	CLA 6 611 CHL Y 601	69.4756	CHL g 608 CHL g 601	69.8857
CLA b 615 CLA b 614	76.0147	CLA y 612 CLA y 612	69.4802	CLA N 611 CLA 6 610	69.8874
CLA Y 610 CHL N 601	76.026	CLA y 611 CLA c 507	69.4815	CHL G 601 CHL G 608	69.8929
CLA g 611 CLA c 509	76.0299	CLA 5 603 CLA Y 611	69.4832	CLA n 611 CLA 2 610	69.91
[truncated: 5,193 more rows]

## Sheet: 3c
Supplementary Table 3c: Summary of the distances ≤ 90 Å of any possible chlorophylls pair originated between stromal chlorophylls belonging exclusively to the PSII dimeric core of the upper and lower moiety of the paired (C2S2)2, (C2S2M)2 and (C2S2M2)2 supercomplexes.
(C2S2)2		(C2S2M)2		(C2S2M2)2					n° Chls pair
Chls pair	distance (Å)	Chls pair	distance (Å)	Chls pair	distance (Å)			distance (Å)	(C2S2)2	(C2S2M)2	(C2S2M2)2
CLA c 511 CLA B 616	62.2228	CLA B 617 CLA c 511	56.5592	CLA b 617 CLA b 617	60.6629			0-45	0	0	0
CLA B 616 CLA c 511	62.2387	CLA c 511 CLA B 617	57.429	CLA B 617 CLA B 617	60.7005			45-50	0	0	0
CLA c 508 CLA B 616	62.3803	CLA B 616 CLA c 511	58.3656	CLA b 616 CLA b 617	63.3969			50-55	0	0	0
CLA B 616 CLA c 508	62.3939	CLA c 511 CLA B 616	59.1758	CLA b 617 CLA b 616	63.3977			55-60	0	8	0
CLA c 511 CLA B 610	62.8373	CLA b 610 CLA b 617	59.7424	CLA B 617 CLA B 616	63.4251			60-65	22	51	6
CLA B 610 CLA c 511	62.8571	CLA b 617 CLA b 610	59.7835	CLA B 616 CLA B 617	63.4259			65-70	78	49	72
CLA c 508 CLA B 617	63.1403	CLA b 616 CLA b 616	59.8647	CLA b 615 CLA b 615	65.3731			70-75	154	92	138
CLA B 617 CLA c 508	63.1523	CLA B 617 CLA c 513	59.9131	CLA B 615 CLA B 615	65.4024			75-80	144	75	166
CLA b 610 CLA C 511	63.5734	CLA b 617 CLA b 611	60.1574	CLA b 617 CLA b 615	66.0673			80-85	226	93	132
CLA C 511 CLA b 610	63.594	CLA b 616 CLA b 611	60.3115	CLA b 615 CLA b 617	66.0728			85-90	233	106	104
CLA b 616 CLA C 508	63.8711	CLA b 610 CLA b 616	60.9121	CLA B 615 CLA B 617	66.0989			total	857	474	618
CLA C 508 CLA b 616	63.8848	CLA b 616 CLA b 610	60.9159	CLA B 617 CLA B 615	66.1047
CLA B 615 CLA b 615	64.0189	CLA B 613 CLA c 511	60.998	CLA b 610 CLA C 508	66.2065
CLA b 615 CLA B 615	64.0289	CLA B 616 CLA c 513	61.1533	CLA C 508 CLA b 610	66.2094
CLA b 617 CLA b 617	64.1388	CLA b 616 CLA b 617	61.2582	CLA c 508 CLA B 610	66.2255
CLA b 615 CLA b 615	64.3065	CLA b 617 CLA b 616	61.2943	CLA B 610 CLA c 508	66.2283
CLA B 612 CLA b 612	64.3635	CLA B 617 CLA c 509	61.3021	CLA b 617 CLA b 613	66.3471
CLA b 612 CLA B 612	64.3708	CLA b 616 CLA b 613	61.369	CLA b 613 CLA b 617	66.3504
CLA c 511 CLA B 617	64.4626	CLA B 615 CLA c 511	61.4502	CLA B 613 CLA B 617	66.3731
CLA B 617 CLA c 511	64.4767	CLA b 611 CLA b 617	61.4714	CLA B 617 CLA B 613	66.376
CLA B 615 CLA b 612	64.6014	CLA B 617 CLA c 508	61.6383	CLA b 610 CLA C 511	66.6244
CLA b 612 CLA B 615	64.6102	CLA b 611 CLA b 616	61.6607	CLA C 511 CLA b 610	66.6283
CLA b 616 CLA C 511	65.0024	CLA b 611 CLA b 613	61.8371	CLA c 511 CLA B 610	66.6495
CLA C 511 CLA b 616	65.0187	CLA b 610 CLA b 613	62.2305	CLA B 610 CLA c 511	66.6537
CLA c 505 CLA B 617	65.2491	CLA c 508 CLA B 617	62.2791	CLA b 616 CLA b 616	67.1756
CLA B 617 CLA c 505	65.2616	CLA b 611 CLA b 615	62.2892	CLA B 616 CLA B 616	67.1944
CLA c 511 CLA B 611	65.3132	CLA b 610 CLA b 615	62.4345	CLA b 610 CLA C 509	67.4115
CLA B 611 CLA c 511	65.3349	CLA b 616 CLA b 612	62.7352	CLA C 509 CLA b 610	67.4125
CLA b 610 CLA C 508	65.5517	CLA b 617 CLA b 613	62.8158	CLA c 509 CLA B 610	67.4328
CLA C 508 CLA b 610	65.5685	CLA b 617 CLA b 609	62.8253	CLA B 610 CLA c 509	67.435
CLA b 617 CLA C 508	65.5738	CLA b 613 CLA b 612	62.8975	CLA b 610 CLA C 505	67.6467
CLA C 508 CLA b 617	65.5861	CLA b 611 CLA b 612	63.0008	CLA C 505 CLA b 610	67.6472
CLA c 509 CLA B 616	65.6443	CLA b 613 CLA b 613	63.1223	CLA c 505 CLA B 610	67.6585
CLA B 616 CLA c 509	65.6633	CLA B 611 CLA c 511	63.1671	CLA B 610 CLA c 505	67.66
CLA b 617 CLA C 505	65.9228	CLA b 613 CLA b 611	63.3064	CLA b 611 CLA C 508	67.7615
CLA C 505 CLA b 617	65.936	CLA b 611 CLA b 611	63.3581	CLA C 508 CLA b 611	67.7622
CLA B 612 CLA b 615	65.9498	CLA b 612 CLA b 612	63.5725	CLA B 611 CLA c 508	67.7838
CLA b 615 CLA B 612	65.958	CLA c 509 CLA B 617	63.6542	CLA c 508 CLA B 611	67.784
CLA c 508 CLA B 610	66.1114	CLA b 617 CLA b 612	63.6919	CLA C 507 CLA b 610	67.8852
CLA B 610 CLA c 508	66.1281	CLA b 609 CLA b 615	63.8666	CLA b 610 CLA C 507	67.8864
CLA c 509 CLA B 617	66.156	CLA b 616 CLA b 609	63.8764	CLA B 610 CLA c 507	67.9036
CLA B 617 CLA c 509	66.1736	CLA b 617 CLA b 617	63.9037	CLA c 507 CLA B 610	67.9038
CLA b 616 CLA C 505	66.4277	CLA B 616 CLA c 509	64.1024	CLA b 615 CLA B 615	67.9367
CLA C 505 CLA b 616	66.4419	CLA b 616 CLA b 615	64.1113	CLA B 615 CLA b 615	67.9433
CLA B 613 CLA b 612	66.631	CLA b 613 CLA b 616	64.1385	CLA b 609 CLA C 511	68.3043
CLA b 612 CLA B 613	66.6437	CLA B 612 CLA c 511	64.2352	CLA C 511 CLA b 609	68.3044
CLA c 505 CLA B 616	66.7031	CLA b 610 CLA b 611	64.3177	CLA B 609 CLA c 511	68.3271
CLA B 616 CLA c 505	66.717	CLA B 617 CLA c 512	64.3674	CLA c 511 CLA B 609	68.3277
CLA B 612 CLA b 613	66.7653	CLA b 613 CLA b 615	64.372	CLA b 613 CLA b 615	68.5492
CLA b 613 CLA B 612	66.7777	CLA b 612 CLA b 615	64.4255	CLA b 615 CLA b 613	68.5513
CLA B 615 CLA B 615	66.8216	CLA b 615 CLA b 612	64.4394	CLA B 615 CLA B 613	68.5722
CLA b 611 CLA C 511	66.8877	CLA b 610 CLA b 612	64.4429	CLA C 508 CLA b 609	68.5729
CLA c 508 CLA B 611	66.8886	CLA c 511 CLA B 613	64.5208	CLA b 609 CLA C 508	68.5739
CLA B 611 CLA c 508	66.9076	CLA c 513 CLA B 617	64.5664	CLA B 613 CLA B 615	68.575
CLA C 511 CLA b 611	66.9088	CLA b 612 CLA b 613	64.5735	CLA B 609 CLA c 508	68.5888
CLA b 616 CLA C 509	67.1333	CLA b 613 CLA b 609	64.8431	CLA c 508 CLA B 609	68.5908
CLA C 509 CLA b 616	67.1515	CLA b 615 CLA b 609	64.8951	CLA C 505 CLA b 611	68.802
CLA B 615 CLA b 613	67.1812	CLA B 616 CLA c 508	64.9029	CLA b 611 CLA C 505	68.8034
CLA b 613 CLA B 615	67.1949	CLA b 613 CLA b 610	64.977	CLA B 611 CLA c 505	68.8171
CLA b 611 CLA C 508	67.1959	CLA c 511 CLA B 611	65.1915	CLA c 505 CLA B 611	68.8185
CLA C 508 CLA b 611	67.214	CLA B 610 CLA c 511	65.3894	CLA b 611 CLA C 511	69.0256
CLA b 615 CLA b 617	67.5108	CLA b 615 CLA b 611	65.4133	CLA C 511 CLA b 611	69.0274
CLA b 617 CLA b 615	67.5234	CLA c 508 CLA B 616	65.4734	CLA c 511 CLA B 611	69.054
CLA B 617 CLA B 617	67.5936	CLA b 609 CLA b 613	65.4838	CLA B 611 CLA c 511	69.055
CLA B 612 CLA b 609	67.8563	CLA b 613 CLA b 617	65.485	CLA b 617 CLA b 611	69.2676
CLA b 609 CLA B 612	67.8628	CLA b 611 CLA b 610	65.5924	CLA b 611 CLA b 617	69.2685
CLA b 617 CLA C 511	68.0696	CLA c 513 CLA B 616	65.6859	CLA b 616 CLA b 615	69.2797
CLA C 511 CLA b 617	68.084	CLA b 609 CLA b 612	65.7568	CLA b 615 CLA b 616	69.2856
CLA B 612 CLA b 611	68.2342	CLA B 615 CLA c 508	65.9151	CLA B 611 CLA B 617	69.2857
CLA c 507 CLA B 617	68.2445	CLA b 615 CLA b 613	66.0229	CLA B 617 CLA B 611	69.2865
CLA b 611 CLA B 612	68.2496	CLA b 612 CLA b 611	66.0827	CLA B 615 CLA B 616	69.3037
CLA B 617 CLA c 507	68.265	CLA c 511 CLA B 610	66.1167	CLA B 616 CLA B 615	69.31
CLA B 613 CLA b 615	68.3477	CLA b 609 CLA b 617	66.1359	CLA b 616 CLA C 505	69.4963
CLA b 615 CLA B 613	68.3609	CLA B 617 CLA c 507	66.1894	CLA C 505 CLA b 616	69.4964
CLA b 617 CLA C 509	68.5448	CLA c 509 CLA B 616	66.3167	CLA B 616 CLA c 505	69.518
CLA C 509 CLA b 617	68.5616	CLA c 511 CLA B 615	66.5767	CLA c 505 CLA B 616	69.518
CLA b 616 CLA b 617	68.994	CLA b 610 CLA b 610	66.6728	CLA b 617 CLA b 612	69.983
CLA b 617 CLA b 616	68.9949	CLA b 617 CLA b 615	66.7086	CLA b 612 CLA b 617	69.9873
CLA c 507 CLA B 616	69.1608	CLA b 612 CLA b 609	66.7397	CLA B 612 CLA B 617	70.0041
CLA B 609 CLA b 609	69.1792	CLA B 616 CLA c 512	66.7514	CLA B 617 CLA B 612	70.0094
CLA B 616 CLA c 507	69.1825	CLA b 615 CLA b 610	66.8008	CLA C 509 CLA b 611	70.0208
CLA b 609 CLA B 609	69.1859	CLA B 611 CLA c 513	66.8646	CLA b 611 CLA C 509	70.0218
CLA b 610 CLA C 509	69.2096	CLA b 611 CLA b 609	66.9181	CLA B 611 CLA c 509	70.0451
CLA C 509 CLA b 610	69.2306	CLA b 612 CLA b 616	67.0614	CLA c 509 CLA B 611	70.046
CLA B 611 CLA b 612	69.3998	CLA B 613 CLA c 513	67.0944	CLA b 612 CLA b 615	70.222
CLA b 612 CLA B 611	69.4142	CLA B 610 CLA c 513	67.1307	CLA b 615 CLA b 612	70.223
CLA B 609 CLA b 612	69.5406	CLA B 613 CLA c 508	67.1381	CLA B 615 CLA B 612	70.243
CLA b 612 CLA B 609	69.5475	CLA b 609 CLA b 616	67.1764	CLA B 612 CLA B 615	70.2432
CLA b 617 CLA C 507	69.5565	CLA b 615 CLA b 615	67.5631	CLA C 506 CLA b 610	70.375
CLA b 616 CLA C 507	69.5717	CLA B 617 CLA c 510	67.5883	CLA b 610 CLA C 506	70.3782
CLA C 507 CLA b 617	69.5768	CLA B 613 CLA c 509	67.8655	CLA b 616 CLA b 613	70.3837
CLA C 507 CLA b 616	69.5931	CLA b 612 CLA b 617	67.9185	CLA b 613 CLA b 616	70.3877
CLA c 509 CLA B 610	69.6579	CLA B 615 CLA c 509	68.0104	CLA B 610 CLA c 506	70.3924
CLA B 610 CLA c 509	69.6793	CLA b 615 CLA b 616	68.3554	CLA c 506 CLA B 610	70.3946
CLA b 615 CLA b 613	69.699	CLA b 612 CLA b 610	68.676	CLA B 613 CLA B 616	70.4017
CLA b 613 CLA b 615	69.7028	CLA c 510 CLA B 617	68.6802	CLA b 615 CLA B 612	70.4026
CLA B 612 CLA b 616	69.9059	CLA b 609 CLA b 611	68.8959	CLA B 616 CLA B 613	70.4051
CLA c 508 CLA B 613	69.9074	CLA c 512 CLA B 617	68.9138	CLA b 612 CLA B 615	70.4081
CLA b 616 CLA B 612	69.9259	CLA c 511 CLA B 612	69.155	CLA B 612 CLA b 615	70.4088
CLA B 613 CLA c 508	69.9273	CLA b 610 CLA b 609	69.273	CLA B 615 CLA b 612	70.4158
CLA B 616 CLA b 612	70.0009	CLA B 617 CLA c 505	69.2852	CLA C 507 CLA b 611	70.5324
CLA b 612 CLA B 616	70.0207	CLA B 614 CLA c 511	69.3393	CLA b 611 CLA C 507	70.5354
CLA B 613 CLA b 613	70.0586	CLA B 609 CLA c 511	69.4115	CLA B 611 CLA c 507	70.5525
CLA b 612 CLA b 615	70.0625	CLA b 609 CLA B 615	69.4393	CLA c 507 CLA B 611	70.5556
CLA b 615 CLA b 612	70.0642	CLA c 507 CLA B 617	69.6774	CLA b 612 CLA B 612	70.7395
CLA b 613 CLA B 613	70.0756	CLA B 616 CLA c 510	69.7192	CLA B 612 CLA b 612	70.7472
CLA B 611 CLA b 609	70.332	CLA B 615 CLA c 513	69.8759	CLA C 513 CLA b 610	70.8081
CLA b 609 CLA B 611	70.346	CLA c 508 CLA c 505	69.9456	CLA b 610 CLA C 513	70.8086
CLA B 617 CLA B 615	70.3605	CLA B 616 CLA c 507	70.0028	CLA c 513 CLA B 610	70.8368
CLA B 615 CLA B 617	70.374	CLA c 508 CLA B 613	70.2111	CLA B 610 CLA c 513	70.8373
CLA B 613 CLA b 609	70.4626	CLA c 505 CLA c 505	70.2856	CLA b 616 CLA C 508	71.1425
CLA b 609 CLA B 613	70.4744	CLA b 616 CLA b 614	70.2897	CLA C 508 CLA b 616	71.1445
CLA c 511 CLA B 613	70.669	CLA b 611 CLA b 614	70.2921	CLA C 512 CLA b 610	71.149
CLA B 613 CLA c 511	70.6907	CLA c 505 CLA c 507	70.3188	CLA b 610 CLA C 512	71.1502
CLA B 617 CLA b 612	70.7027	CLA B 611 CLA c 509	70.4171	CLA c 508 CLA B 616	71.1705
CLA b 612 CLA B 617	70.7243	CLA B 612 CLA c 508	70.562	CLA B 616 CLA c 508	71.172
CLA B 609 CLA b 611	70.8345	CLA c 508 CLA B 615	70.5851	CLA B 610 CLA c 512	71.1734
CLA b 611 CLA B 609	70.8498	CLA b 610 CLA b 614	70.6219	CLA c 512 CLA B 610	71.1744
CLA b 615 CLA b 616	70.9232	CLA c 510 CLA B 616	70.7203	CLA C 509 CLA b 609	71.1756
CLA b 616 CLA b 615	70.9343	CLA b 615 CLA b 617	70.7598	CLA b 609 CLA C 509	71.1781
CLA B 615 CLA b 609	70.98	CLA c 505 CLA B 617	70.9036	CLA B 609 CLA c 509	71.1945
CLA b 609 CLA B 615	70.9875	CLA B 617 CLA c 506	70.975	CLA c 509 CLA B 609	71.1971
CLA c 509 CLA B 611	71.0117	CLA B 611 CLA c 508	70.9924	CLA b 613 CLA b 613	71.3768
CLA B 611 CLA c 509	71.035	CLA c 505 CLA c 508	71.0619	CLA B 613 CLA B 613	71.3939
CLA B 615 CLA b 611	71.0501	CLA c 512 CLA B 616	71.1056	CLA b 610 CLA b 617	71.7492
CLA b 611 CLA B 615	71.0661	CLA c 513 CLA B 610	71.2805	CLA b 617 CLA b 610	71.7498
CLA B 612 CLA b 610	71.2141	CLA c 507 CLA c 506	71.3323	CLA B 617 CLA B 610	71.7622
CLA b 610 CLA B 612	71.2304	CLA c 505 CLA c 506	71.3429	CLA B 610 CLA B 617	71.7636
CLA B 615 CLA b 616	71.3229	CLA b 609 CLA b 609	71.4675	CLA C 508 CLA b 612	72.0114
CLA b 616 CLA B 615	71.3437	CLA b 613 CLA b 614	71.5506	CLA C 505 CLA b 609	72.0119
CLA b 611 CLA C 509	71.3755	CLA b 614 CLA b 612	71.5506	CLA b 612 CLA C 508	72.0145
CLA C 509 CLA b 611	71.3975	CLA c 511 CLA c 505	71.558	CLA b 609 CLA C 505	72.015
CLA b 613 CLA C 508	71.4621	CLA c 505 CLA c 509	71.6677	CLA B 609 CLA c 505	72.0214
CLA C 508 CLA b 613	71.4819	CLA b 617 CLA b 614	71.7637	CLA c 505 CLA B 609	72.0246
CLA B 612 CLA b 617	71.488	CLA c 507 CLA c 507	71.82	CLA B 612 CLA c 508	72.0325
CLA B 615 CLA b 617	71.4884	CLA B 612 CLA c 513	71.8307	CLA c 508 CLA B 612	72.0368
CLA b 617 CLA B 612	71.5082	CLA B 612 CLA c 509	71.9497	CLA C 505 CLA b 617	72.0704
CLA b 617 CLA B 615	71.5098	CLA c 506 CLA c 506	71.9593	CLA b 617 CLA C 505	72.071
CLA b 613 CLA b 617	71.6541	CLA c 507 CLA c 505	72.0198	CLA B 617 CLA c 505	72.0962
CLA b 617 CLA b 613	71.6619	CLA c 509 CLA c 505	72.0588	CLA c 505 CLA B 617	72.0971
CLA c 506 CLA B 617	71.7853	CLA b 614 CLA b 613	72.0749	CLA C 505 CLA b 613	72.1322
CLA B 617 CLA c 506	71.8068	CLA b 614 CLA b 611	72.1415	CLA b 613 CLA C 505	72.1352
CLA B 617 CLA b 615	71.9372	CLA c 513 CLA B 611	72.1781	CLA B 613 CLA c 505	72.1505
CLA b 615 CLA B 617	71.9594	CLA c 508 CLA c 507	72.2385	CLA c 505 CLA B 613	72.1539
CLA c 513 CLA B 616	71.9853	CLA b 609 CLA b 610	72.3444	CLA C 508 CLA b 613	72.1689
CLA B 609 CLA b 610	71.9949	CLA c 509 CLA B 613	72.4012	CLA b 613 CLA C 508	72.1698
CLA B 616 CLA c 513	72.0104	CLA B 613 CLA c 512	72.4322	CLA B 613 CLA c 508	72.1931
CLA b 610 CLA B 609	72.0112	CLA b 612 CLA B 615	72.436	CLA c 508 CLA B 613	72.1952
CLA B 609 CLA b 613	72.2097	CLA b 612 CLA b 614	72.501	CLA b 615 CLA B 613	72.2306
CLA b 613 CLA B 609	72.2213	CLA B 613 CLA c 510	72.522	CLA b 613 CLA B 615	72.2339
CLA B 613 CLA b 611	72.2221	CLA B 610 CLA c 509	72.5561	CLA B 613 CLA b 615	72.239
CLA b 611 CLA B 613	72.242	CLA c 505 CLA c 511	72.5782	CLA B 615 CLA b 613	72.2425
CLA B 610 CLA b 609	72.2984	CLA B 615 CLA c 510	72.5869	CLA C 507 CLA b 616	72.2512
CLA b 609 CLA B 610	72.3145	CLA c 508 CLA B 611	72.6488	CLA b 616 CLA C 507	72.2528
CLA b 617 CLA C 506	72.3501	CLA c 508 CLA c 506	72.6945	CLA B 616 CLA c 507	72.2773
CLA b 611 CLA C 505	72.3541	CLA c 506 CLA c 507	72.7238	CLA c 507 CLA B 616	72.2789
CLA C 505 CLA b 611	72.372	CLA b 611 CLA B 615	72.7931	CLA C 506 CLA b 611	73.3189
CLA C 506 CLA b 617	72.3726	CLA b 610 CLA B 615	72.9222	CLA b 611 CLA C 506	73.3236
CLA b 610 CLA C 505	72.4068	CLA c 511 CLA B 614	72.9411	CLA B 611 CLA c 506	73.3377
CLA C 505 CLA b 610	72.4229	CLA b 615 CLA c 511	72.9634	CLA c 506 CLA B 611	73.3426
CLA c 510 CLA B 616	72.5015	CLA c 508 CLA c 508	73.1056	CLA b 613 CLA B 612	73.4492
CLA B 616 CLA c 510	72.5162	CLA c 511 CLA B 609	73.1124	CLA b 612 CLA B 613	73.4514
CLA B 616 CLA b 615	72.6379	CLA b 614 CLA b 615	73.114	CLA B 612 CLA b 613	73.4578
CLA b 615 CLA B 616	72.6577	CLA c 509 CLA c 506	73.1529	CLA B 613 CLA b 612	73.461
CLA B 617 CLA B 616	73.0682	CLA b 614 CLA b 609	73.2107	CLA C 505 CLA b 612	73.4952
CLA B 616 CLA B 617	73.0706	CLA b 609 CLA b 614	73.2185	CLA b 612 CLA C 505	73.5001
CLA B 613 CLA B 615	73.1097	CLA b 614 CLA b 616	73.2351	CLA B 612 CLA c 505	73.51
CLA B 615 CLA B 613	73.1131	CLA c 507 CLA B 616	73.2712	CLA c 505 CLA B 612	73.5156
CLA B 610 CLA b 612	73.1206	CLA B 611 CLA c 512	73.4914	CLA C 507 CLA b 609	73.5589
CLA b 612 CLA B 610	73.1366	CLA c 509 CLA B 611	73.5568	CLA b 609 CLA C 507	73.5633
CLA c 511 CLA B 609	73.1539	CLA b 614 CLA b 610	73.6131	CLA B 609 CLA c 507	73.5733
CLA B 609 CLA c 511	73.1804	CLA c 513 CLA B 613	73.6427	CLA c 507 CLA B 609	73.5781
CLA c 512 CLA B 616	73.2468	CLA b 615 CLA c 508	73.6428	CLA b 616 CLA C 509	73.6002
CLA B 616 CLA c 512	73.2707	CLA c 509 CLA c 507	73.7084	CLA C 509 CLA b 616	73.6004
CLA c 513 CLA B 617	73.3082	CLA B 616 CLA c 505	73.8994	CLA c 509 CLA B 616	73.6294
CLA B 616 CLA b 609	73.3306	CLA c 509 CLA B 615	74.0074	CLA B 616 CLA c 509	73.6301
CLA B 617 CLA c 513	73.3319	CLA B 615 CLA c 512	74.0269	CLA C 506 CLA b 616	73.8295
CLA b 609 CLA B 616	73.3493	CLA B 610 CLA c 508	74.058	CLA b 616 CLA C 506	73.8328
CLA b 613 CLA C 511	73.3546	CLA b 615 CLA b 614	74.0882	CLA B 616 CLA c 506	73.8544
CLA b 616 CLA C 506	73.3635	CLA c 505 CLA c 512	74.1821	CLA c 506 CLA B 616	73.8579
CLA C 511 CLA b 613	73.3766	CLA B 615 CLA c 507	74.1986	CLA C 511 CLA b 612	73.8698
CLA B 611 CLA b 615	73.3793	CLA c 506 CLA c 505	74.3779	CLA b 612 CLA C 511	73.8715
CLA C 506 CLA b 616	73.3868	CLA B 610 CLA c 512	74.4449	CLA b 611 CLA b 615	73.892
CLA b 615 CLA B 611	73.3937	CLA c 511 CLA c 506	74.489	CLA b 615 CLA b 611	73.8959
CLA B 611 CLA b 613	73.4464	CLA c 509 CLA B 610	74.506	CLA B 612 CLA c 511	73.8962
CLA b 613 CLA B 611	73.4647	CLA B 615 CLA c 505	74.5326	CLA c 511 CLA B 612	73.8992
CLA c 512 CLA B 617	73.4965	CLA B 613 CLA c 507	74.5457	CLA B 615 CLA B 611	73.9086
CLA B 617 CLA c 512	73.5191	CLA c 508 CLA B 610	74.5466	CLA B 611 CLA B 615	73.913
CLA B 615 CLA B 612	73.5816	CLA b 614 CLA b 617	74.593	CLA b 616 CLA b 611	74.2307
CLA B 612 CLA B 615	73.5825	CLA B 615 CLA b 609	74.6701	CLA b 611 CLA b 616	74.2323
CLA c 505 CLA B 611	73.6209	CLA b 609 CLA B 612	74.6768	CLA B 611 CLA B 616	74.2407
CLA B 611 CLA c 505	73.6391	CLA B 611 CLA c 510	74.7585	CLA B 616 CLA B 611	74.2421
CLA c 506 CLA B 616	73.6489	CLA B 614 CLA c 508	74.8191	CLA b 616 CLA C 511	74.2829
CLA B 616 CLA c 506	73.6713	CLA c 505 CLA c 513	74.8636	CLA C 511 CLA b 616	74.286
CLA B 611 CLA b 611	73.6831	CLA B 609 CLA c 513	74.8742	CLA b 613 CLA b 612	74.3153
CLA b 611 CLA B 611	73.7049	CLA c 508 CLA c 509	74.897	CLA c 511 CLA B 616	74.3156
CLA c 510 CLA B 617	73.7371	CLA c 508 CLA B 612	74.9319	CLA b 612 CLA b 613	74.3161
CLA B 617 CLA c 510	73.7504	CLA c 507 CLA c 508	74.9554	CLA B 616 CLA c 511	74.318
CLA B 609 CLA b 615	73.7936	CLA c 507 CLA c 509	74.9594	CLA B 612 CLA B 613	74.329
CLA b 615 CLA B 609	73.8011	CLA c 511 CLA c 507	74.9822	CLA B 613 CLA B 612	74.3315
CLA B 614 CLA b 612	73.8308	CLA b 609 CLA B 613	75.1021	CLA b 617 CLA b 614	74.3495
CLA b 612 CLA B 614	73.8411	CLA B 616 CLA c 506	75.1777	CLA b 614 CLA b 617	74.3532
CLA B 615 CLA b 614	73.8829	CLA c 512 CLA c 506	75.3466	CLA B 614 CLA B 617	74.3792
CLA b 614 CLA B 615	73.8941	CLA c 505 CLA B 616	75.3788	CLA B 617 CLA B 614	74.3829
CLA c 513 CLA B 610	73.9139	CLA c 506 CLA B 617	75.5445	CLA b 616 CLA b 612	74.4777
CLA B 610 CLA c 513	73.9423	CLA b 613 CLA B 615	75.5687	CLA b 612 CLA b 616	74.4826
CLA b 613 CLA C 505	73.9481	CLA B 614 CLA c 513	75.6408	CLA B 612 CLA B 616	74.4917
CLA C 505 CLA b 613	73.9679	CLA B 612 CLA c 510	75.7372	CLA B 616 CLA B 612	74.4974
CLA c 505 CLA B 613	73.9988	CLA c 506 CLA c 509	75.7501	CLA b 613 CLA C 511	74.8189
CLA B 613 CLA c 505	74.0187	CLA c 510 CLA B 613	75.8107	CLA C 511 CLA b 613	74.8195
CLA c 508 CLA B 612	74.0335	CLA c 506 CLA c 512	75.8297	CLA B 613 CLA c 511	74.8485
CLA B 612 CLA c 508	74.0573	CLA b 609 CLA B 617	75.8822	CLA c 511 CLA B 613	74.8494
CLA b 609 CLA C 511	74.0972	CLA B 614 CLA c 509	75.8915	CLA C 512 CLA b 611	74.9222
CLA C 511 CLA b 609	74.1238	CLA b 612 CLA c 508	76.032	CLA b 611 CLA C 512	74.925
CLA c 508 CLA B 615	74.222	CLA c 507 CLA c 512	76.2398	CLA B 611 CLA c 512	74.9478
CLA B 615 CLA c 508	74.2443	CLA c 513 CLA c 506	76.2977	CLA c 512 CLA B 611	74.9515
CLA B 612 CLA b 614	74.2588	CLA c 509 CLA c 508	76.3139	CLA C 513 CLA b 611	75.0491
CLA b 614 CLA B 612	74.2688	CLA B 615 CLA b 612	76.605	CLA b 611 CLA C 513	75.0513
CLA b 616 CLA C 513	74.3651	CLA c 512 CLA c 505	76.634	CLA B 611 CLA c 513	75.0792
CLA C 513 CLA b 616	74.3905	CLA C 505 CLA b 610	76.6341	CLA c 513 CLA B 611	75.0815
CLA b 610 CLA C 507	74.412	CLA c 506 CLA c 508	76.7126	CLA b 617 CLA C 508	75.0947
CLA C 507 CLA b 610	74.4349	CLA B 613 CLA c 505	76.7264	CLA C 508 CLA b 617	75.0958
CLA c 505 CLA B 610	74.4415	CLA c 510 CLA B 611	76.7388	CLA c 508 CLA B 617	75.1261
CLA b 616 CLA C 510	74.4516	CLA B 610 CLA c 510	76.8005	CLA B 617 CLA c 508	75.1267
CLA B 610 CLA c 505	74.4574	CLA c 508 CLA c 511	76.8384	CLA b 610 CLA C 510	75.2013
CLA C 510 CLA b 616	74.4663	CLA c 511 CLA c 508	76.9031	CLA C 510 CLA b 610	75.2037
CLA B 616 CLA B 615	74.4825	CLA c 506 CLA c 513	77.0144	CLA c 510 CLA B 610	75.2226
CLA B 615 CLA B 616	74.4929	CLA c 513 CLA c 505	77.0595	CLA B 610 CLA c 510	75.2263
CLA b 616 CLA b 616	74.4969	CLA c 512 CLA c 507	77.0762	CLA b 614 CLA b 615	75.6407
CLA b 610 CLA C 513	74.5331	CLA b 612 CLA c 511	77.1401	CLA b 615 CLA b 614	75.6417
CLA c 509 CLA B 613	74.5424	CLA c 510 CLA B 615	77.2991	CLA B 615 CLA B 614	75.667
CLA C 513 CLA b 610	74.5614	CLA B 612 CLA c 512	77.3437	CLA B 614 CLA B 615	75.6684
CLA B 613 CLA c 509	74.5663	CLA c 509 CLA c 509	77.4021	CLA C 509 CLA b 613	75.6888
CLA B 614 CLA b 615	74.6407	CLA B 609 CLA c 508	77.5336	CLA b 613 CLA C 509	75.6911
CLA b 615 CLA B 614	74.6518	CLA c 507 CLA c 511	77.5398	CLA B 613 CLA c 509	75.7147
CLA b 612 CLA b 617	74.6674	CLA c 513 CLA B 615	77.5811	CLA c 509 CLA B 613	75.7174
CLA c 510 CLA B 610	74.6795	CLA c 509 CLA B 612	77.6313	CLA C 513 CLA b 609	75.7303
CLA b 617 CLA b 612	74.6802	CLA b 612 CLA B 617	77.6383	CLA b 609 CLA C 513	75.734
CLA b 609 CLA C 508	74.6862	CLA c 510 CLA B 610	77.6589	CLA B 609 CLA c 513	75.7557
CLA B 610 CLA c 510	74.6974	CLA B 611 CLA c 507	77.6886	CLA c 513 CLA B 609	75.7596
CLA B 613 CLA b 616	74.7061	CLA B 609 CLA c 509	77.7233	CLA C 507 CLA b 613	75.851
CLA C 508 CLA b 609	74.7099	CLA b 610 CLA B 612	77.7916	CLA b 613 CLA C 507	75.8553
CLA b 616 CLA B 613	74.7299	CLA c 507 CLA c 513	78.0028	CLA b 617 CLA B 615	75.8664
CLA b 616 CLA C 512	74.7311	CLA c 508 CLA B 614	78.0706	CLA b 615 CLA B 617	75.8709
CLA C 512 CLA b 616	74.7557	CLA b 610 CLA C 505	78.1021	CLA B 613 CLA c 507	75.8731
CLA B 609 CLA b 616	74.8019	CLA c 512 CLA B 610	78.3523	CLA B 615 CLA b 617	75.8771
CLA b 616 CLA B 609	74.8211	CLA c 506 CLA c 511	78.353	CLA c 507 CLA B 613	75.878
CLA b 610 CLA C 510	74.8567	CLA b 615 CLA B 615	78.3811	CLA B 617 CLA b 615	75.8816
CLA C 510 CLA b 610	74.8743	CLA c 508 CLA c 512	78.4309	CLA C 509 CLA b 612	75.9445
CLA c 508 CLA B 609	74.8849	CLA c 512 CLA B 611	78.509	CLA b 612 CLA C 509	75.9489
CLA B 609 CLA c 508	74.9086	CLA c 513 CLA c 507	78.5851	CLA C 507 CLA b 617	75.9537
CLA B 616 CLA b 613	74.9151	CLA b 615 CLA c 509	78.6448	CLA b 617 CLA C 507	75.956
CLA b 613 CLA B 616	74.9382	CLA c 512 CLA B 613	78.7014	CLA B 612 CLA c 509	75.9673
CLA c 511 CLA B 612	74.9947	CLA b 611 CLA B 612	78.7366	CLA c 509 CLA B 612	75.972
CLA B 612 CLA c 511	75.0203	CLA b 616 CLA B 615	78.8264	CLA B 617 CLA c 507	75.9831
CLA b 612 CLA C 508	75.3848	CLA c 511 CLA c 509	79.0378	CLA c 507 CLA B 617	75.9854
CLA B 617 CLA B 613	75.3872	CLA b 612 CLA B 613	79.0713	CLA b 617 CLA b 609	76.0393
CLA B 613 CLA B 617	75.3967	CLA b 609 CLA B 616	79.1741	CLA b 609 CLA b 617	76.042
CLA C 508 CLA b 612	75.4087	CLA b 613 CLA c 508	79.2744	CLA b 612 CLA B 609	76.0492
CLA B 615 CLA b 610	75.4129	CLA B 612 CLA c 507	79.3234	CLA B 609 CLA B 617	76.0511
CLA b 610 CLA B 615	75.4297	CLA c 513 CLA B 612	79.3417	CLA B 617 CLA B 609	76.0541
CLA B 613 CLA b 610	75.652	CLA c 506 CLA B 616	79.4673	CLA b 609 CLA B 612	76.056
CLA b 610 CLA B 613	75.6727	CLA B 615 CLA b 611	79.4795	CLA B 609 CLA b 612	76.0586
CLA b 611 CLA C 507	75.6765	CLA B 612 CLA b 609	79.5821	CLA B 612 CLA b 609	76.0639
CLA B 617 CLA b 613	75.6899	CLA c 510 CLA c 505	79.5946	CLA C 505 CLA b 615	76.4599
CLA C 507 CLA b 611	75.7008	CLA b 615 CLA c 505	79.6146	CLA b 615 CLA C 505	76.4656
CLA b 613 CLA B 617	75.7146	CLA c 505 CLA B 615	79.6304	CLA B 615 CLA c 505	76.4807
CLA c 507 CLA B 610	75.7597	CLA b 612 CLA B 612	79.682	CLA c 505 CLA B 615	76.4863
CLA B 610 CLA c 507	75.7832	CLA b 610 CLA B 613	79.7841	CLA b 613 CLA B 613	76.4892
CLA b 617 CLA C 512	75.7898	CLA b 612 CLA c 505	79.7888	CLA B 613 CLA b 613	76.4995
CLA C 512 CLA b 617	75.8131	CLA c 509 CLA c 512	79.8152	CLA b 611 CLA b 613	76.6605
CLA b 615 CLA b 614	75.8472	CLA c 507 CLA B 613	79.8331	CLA b 613 CLA b 611	76.6627
CLA b 614 CLA b 615	75.8498	CLA b 611 CLA B 613	79.8614	CLA B 613 CLA B 611	76.6711
CLA B 617 CLA b 609	75.9129	CLA B 610 CLA c 507	79.9351	CLA B 611 CLA B 613	76.6727
CLA b 613 CLA b 613	75.9206	CLA b 613 CLA c 511	79.9747	CLA b 612 CLA b 612	76.7291
CLA b 609 CLA B 617	75.9323	CLA c 505 CLA c 510	80.0779	CLA B 612 CLA B 612	76.7419
CLA B 611 CLA b 610	75.9685	CLA c 510 CLA B 612	80.2268	CLA C 512 CLA b 609	76.8703
CLA b 610 CLA B 611	75.991	CLA B 615 CLA c 506	80.3013	CLA b 609 CLA C 512	76.8744
CLA c 505 CLA B 615	76.034	CLA c 509 CLA c 511	80.3237	CLA B 609 CLA c 512	76.8906
CLA B 615 CLA c 505	76.0567	CLA c 505 CLA B 613	80.3511	CLA c 512 CLA B 609	76.8958
CLA b 613 CLA C 509	76.0638	CLA b 614 CLA b 614	80.4207	CLA C 508 CLA b 615	77.0007
CLA C 509 CLA b 613	76.0868	CLA c 509 CLA B 614	80.432	CLA b 615 CLA C 508	77.0048
CLA b 615 CLA b 611	76.2568	CLA B 613 CLA c 506	80.5444	CLA B 615 CLA c 508	77.0274
CLA b 611 CLA b 615	76.2623	CLA B 614 CLA c 512	80.6141	CLA c 508 CLA B 615	77.0315
CLA c 507 CLA B 611	76.2641	CLA B 615 CLA b 610	80.6293	CLA C 506 CLA b 617	77.0978
CLA B 611 CLA c 507	76.2895	CLA c 508 CLA c 513	80.6978	CLA b 617 CLA C 506	77.1015
CLA B 613 CLA b 617	76.306	CLA c 508 CLA B 609	80.7281	CLA b 616 CLA b 610	77.1056
CLA b 617 CLA B 613	76.3298	CLA B 614 CLA c 510	80.7632	CLA b 610 CLA b 616	77.1058
CLA b 613 CLA b 616	76.3346	CLA b 609 CLA B 614	80.8017	CLA B 616 CLA B 610	77.1108
CLA b 616 CLA b 613	76.3412	CLA C 506 CLA b 610	80.824	CLA B 610 CLA B 616	77.1116
CLA c 510 CLA B 611	76.3609	CLA B 612 CLA c 505	80.834	CLA B 617 CLA c 506	77.1261
CLA B 611 CLA c 510	76.3806	CLA c 507 CLA B 615	80.8565	CLA c 506 CLA B 617	77.1302
CLA b 617 CLA C 513	76.4515	CLA C 505 CLA b 611	80.8757	CLA b 615 CLA B 616	77.2665
CLA b 617 CLA C 510	76.4715	CLA C 507 CLA b 610	80.895	CLA b 616 CLA B 615	77.267
CLA C 513 CLA b 617	76.4752	CLA B 615 CLA b 613	80.9006	CLA B 616 CLA b 615	77.2778
CLA C 510 CLA b 617	76.4849	CLA B 609 CLA c 510	80.9813	CLA B 615 CLA b 616	77.2784
CLA B 614 CLA b 613	76.5898	CLA C 505 CLA b 609	81.2094	CLA C 507 CLA b 612	77.3235
CLA b 613 CLA B 614	76.6045	CLA c 511 CLA b 615	81.2157	CLA b 612 CLA C 507	77.3298
CLA B 610 CLA b 611	76.7203	CLA B 613 CLA b 609	81.3044	CLA B 612 CLA c 507	77.3422
CLA b 615 CLA C 508	76.7258	CLA c 513 CLA B 609	81.3138	CLA c 507 CLA B 612	77.3491
CLA b 611 CLA B 610	76.7436	CLA b 612 CLA c 509	81.4001	CLA b 611 CLA C 510	77.3511
CLA C 508 CLA b 615	76.7482	CLA c 512 CLA B 615	81.5077	CLA C 510 CLA b 611	77.3517
CLA B 613 CLA b 614	76.8872	CLA b 611 CLA B 617	81.5415	CLA c 510 CLA B 611	77.3752
CLA b 614 CLA B 613	76.9016	CLA B 611 CLA c 505	81.5954	CLA B 611 CLA c 510	77.3761
CLA c 511 CLA B 615	76.9401	CLA c 507 CLA B 611	81.6494	CLA b 612 CLA B 611	77.4057
CLA B 615 CLA c 511	76.9637	CLA c 510 CLA c 506	81.6877	CLA b 611 CLA B 612	77.4068
CLA b 615 CLA C 505	77.0098	CLA c 508 CLA b 615	81.7305	CLA B 611 CLA b 612	77.4166
CLA C 505 CLA b 615	77.0326	CLA c 512 CLA c 508	81.7341	CLA B 612 CLA b 611	77.4166
CLA c 513 CLA B 611	77.0582	CLA C 508 CLA b 610	81.7474	CLA C 506 CLA b 609	77.578
CLA b 612 CLA b 613	77.0858	CLA B 609 CLA c 512	81.7636	CLA b 609 CLA C 506	77.5839
CLA B 611 CLA c 513	77.0875	CLA c 512 CLA c 509	81.7646	CLA B 609 CLA c 506	77.5913
CLA b 613 CLA b 612	77.0907	CLA c 510 CLA c 507	81.8743	CLA c 506 CLA B 609	77.5979
CLA b 610 CLA C 512	77.1058	CLA c 513 CLA B 614	81.9267	CLA C 510 CLA b 609	77.6968
CLA C 512 CLA b 610	77.1327	CLA B 614 CLA c 507	82.0889	CLA b 609 CLA C 510	77.6976
CLA b 612 CLA b 612	77.2507	CLA c 511 CLA c 511	82.181	CLA b 615 CLA B 611	77.7108
CLA b 611 CLA C 510	77.2799	CLA b 610 CLA C 508	82.1909	CLA B 609 CLA c 510	77.7161
CLA C 510 CLA b 611	77.2984	CLA c 509 CLA B 609	82.2205	CLA c 510 CLA B 609	77.7167
CLA c 512 CLA B 610	77.348	CLA B 615 CLA b 615	82.2322	CLA b 611 CLA B 615	77.717
CLA B 616 CLA b 611	77.3665	CLA b 609 CLA B 611	82.2492	CLA B 611 CLA b 615	77.7202
CLA B 610 CLA c 512	77.3741	CLA b 615 CLA c 510	82.2517	CLA B 615 CLA b 611	77.7269
CLA b 611 CLA B 616	77.3923	CLA b 612 CLA B 616	82.3853	CLA b 615 CLA B 609	77.7419
CLA b 612 CLA C 511	77.4228	CLA c 509 CLA c 513	82.5198	CLA B 609 CLA b 615	77.7495
CLA C 511 CLA b 612	77.4488	CLA b 613 CLA B 617	82.5468	CLA b 609 CLA B 615	77.7536
CLA B 610 CLA b 613	77.5651	CLA c 511 CLA c 512	82.5568	CLA B 615 CLA b 609	77.7613
CLA b 611 CLA b 617	77.5725	CLA c 512 CLA c 512	82.5705	CLA b 616 CLA b 614	77.893
CLA b 617 CLA b 611	77.5779	CLA c 507 CLA B 610	82.794	CLA b 614 CLA b 616	77.8974
CLA b 613 CLA B 610	77.5846	CLA b 614 CLA B 615	82.9588	CLA B 614 CLA B 616	77.9156
CLA B 617 CLA a 406	77.981	CLA b 613 CLA B 612	82.9976	CLA B 616 CLA B 614	77.92
CLA b 614 CLA b 617	77.9825	CLA c 508 CLA c 510	82.9985	CLA C 509 CLA b 617	78.0767
CLA b 617 CLA b 614	77.9907	CLA b 613 CLA B 613	83.0242	CLA b 617 CLA C 509	78.0773
CLA B 609 CLA b 617	78.1382	CLA b 617 CLA B 615	83.0375	CLA B 617 CLA c 509	78.109
CLA b 617 CLA A 410	78.1532	CLA b 610 CLA B 617	83.0513	CLA c 509 CLA B 617	78.1091
CLA b 617 CLA B 609	78.1572	CLA b 611 CLA C 505	83.271	CLA b 610 CLA b 615	78.1337
CLA B 614 CLA b 609	78.1638	CLA b 615 CLA B 617	83.3717	CLA b 615 CLA b 610	78.1388
CLA b 609 CLA B 614	78.1732	CLA B 612 CLA b 612	83.4967	CLA B 615 CLA B 610	78.146
CLA b 616 CLA A 406	78.2916	CLA c 510 CLA c 508	83.5147	CLA B 610 CLA B 615	78.1522
CLA B 610 CLA b 610	78.3039	CLA b 615 CLA c 507	83.6062	CLA C 512 CLA b 616	78.2273
CLA B 611 CLA b 616	78.3109	CLA B 611 CLA c 506	83.6135	CLA b 616 CLA C 512	78.2288
CLA b 612 CLA C 505	78.3141	CLA c 513 CLA c 508	83.6896	CLA B 616 CLA c 512	78.2579
CLA b 610 CLA B 610	78.328	CLA B 614 CLA c 505	83.6931	CLA c 512 CLA B 616	78.2602
CLA c 507 CLA B 613	78.3344	CLA b 610 CLA C 507	83.7557	CLA b 609 CLA b 615	78.361
CLA b 616 CLA B 611	78.3359	CLA c 507 CLA c 510	83.7844	CLA b 615 CLA b 609	78.3626
CLA C 505 CLA b 612	78.3379	CLA b 609 CLA c 508	83.8569	CLA B 615 CLA B 609	78.3728
CLA B 610 CLA b 615	78.3472	CLA b 613 CLA c 505	83.8903	CLA B 609 CLA B 615	78.375
CLA B 613 CLA c 507	78.3606	CLA c 508 CLA b 612	83.8918	CLA b 615 CLA B 614	78.411
CLA b 615 CLA B 610	78.3626	CLA c 505 CLA B 611	83.9121	CLA b 614 CLA B 615	78.4145
CLA B 617 CLA B 612	78.3754	CLA B 617 CLA b 609	84.0858	CLA B 614 CLA b 615	78.4181
CLA b 611 CLA C 513	78.3777	CLA b 612 CLA B 614	84.0965	CLA B 615 CLA b 614	78.4215
CLA B 612 CLA B 617	78.3884	CLA c 510 CLA B 614	84.1627	CLA b 613 CLA b 614	78.423
CLA C 513 CLA b 611	78.406	CLA b 614 CLA c 511	84.1782	CLA b 614 CLA b 613	78.4238
CLA c 505 CLA B 612	78.4854	CLA c 513 CLA c 509	84.1818	CLA B 614 CLA B 613	78.4442
CLA b 617 CLA A 406	78.5076	CLA B 613 CLA b 612	84.1948	CLA B 613 CLA B 614	78.4454
CLA B 612 CLA c 505	78.5086	CLA b 609 CLA B 609	84.2087	CLA C 506 CLA b 613	78.694
CLA c 511 CLA B 604	78.5256	CLA b 614 CLA c 508	84.2127	CLA b 613 CLA C 506	78.6997
CLA B 616 CLA a 406	78.5587	CLA b 610 CLA B 614	84.3856	CLA B 613 CLA c 506	78.715
CLA c 511 CLA B 603	78.6007	CLA c 510 CLA B 609	84.3963	CLA c 506 CLA B 613	78.7214
CLA c 506 CLA c 506	78.6065	CLA b 611 CLA B 614	84.4982	CLA b 617 CLA B 612	78.8314
CLA B 614 CLA B 615	78.7032	CLA c 512 CLA B 612	84.5159	CLA b 612 CLA B 617	78.8406
CLA B 615 CLA B 614	78.7058	CLA C 509 CLA b 610	84.5341	CLA B 612 CLA b 617	78.8416
CLA B 616 CLA a 407	78.7129	CLA b 617 CLA c 511	84.6882	CLA b 616 CLA B 612	78.8518
CLA b 613 CLA C 507	78.8867	CLA c 506 CLA c 510	84.8056	CLA B 617 CLA b 612	78.8523
CLA B 614 CLA b 611	78.8986	CLA b 610 CLA C 506	84.8672	CLA b 612 CLA B 616	78.8563
CLA C 507 CLA b 613	78.9122	CLA b 612 CLA c 507	84.8764	CLA B 612 CLA b 616	78.8628
CLA b 611 CLA B 614	78.9158	CLA B 617 CLA b 612	84.9032	CLA B 616 CLA b 612	78.8689
CLA B 611 CLA a 407	78.9245	CLA b 617 CLA c 508	84.935	CLA b 609 CLA B 609	79.2902
CLA c 508 CLA B 614	78.9361	CLA B 612 CLA b 611	84.9635	CLA B 609 CLA b 609	79.3
CLA B 614 CLA c 508	78.9553	CLA c 511 CLA b 612	84.9743	CLA b 617 CLA C 511	79.3694
CLA c 505 CLA c 505	79.0068	CLA B 610 CLA c 505	84.9849	CLA C 511 CLA b 617	79.3718
CLA b 612 CLA b 616	79.0545	CLA C 508 CLA b 609	85.0201	CLA c 511 CLA B 617	79.4045
CLA b 616 CLA b 612	79.0659	CLA b 613 CLA c 509	85.0226	CLA B 617 CLA c 511	79.4059
CLA B 616 CLA B 616	79.0738	CLA B 612 CLA b 610	85.0671	CLA C 513 CLA b 616	79.8271
CLA C 511 CLA b 602	79.0977	CLA c 510 CLA c 509	85.1242	CLA b 616 CLA C 513	79.828
CLA B 617 CLA a 410	79.1307	CLA b 609 CLA C 505	85.1436	CLA B 616 CLA c 513	79.8613
CLA b 610 CLA A 407	79.1676	CLA b 611 CLA B 616	85.2472	CLA c 513 CLA B 616	79.8622
CLA C 511 CLA b 603	79.2091	CLA c 513 CLA c 512	85.2835	CLA b 614 CLA B 612	79.8763
CLA B 610 CLA a 407	79.2928	CLA b 609 CLA c 505	85.3791	CLA b 612 CLA B 614	79.8776
CLA c 511 CLA B 602	79.314	CLA c 512 CLA c 513	85.5114	CLA B 612 CLA b 614	79.8833
CLA c 509 CLA B 615	79.3772	CLA c 505 CLA B 612	85.5389	CLA B 614 CLA b 612	79.886
CLA B 615 CLA c 509	79.403	CLA b 612 CLA c 510	85.555	CLA b 613 CLA B 609	79.8966
CLA c 512 CLA B 611	79.4056	CLA c 507 CLA B 612	85.5685	CLA b 609 CLA B 613	79.9056
CLA B 611 CLA c 512	79.433	CLA b 615 CLA c 513	85.6194	CLA B 609 CLA b 613	79.9068
CLA c 509 CLA B 612	79.4476	CLA B 610 CLA c 506	85.6233	CLA B 613 CLA b 609	79.9149
CLA B 612 CLA c 509	79.4746	CLA b 611 CLA c 508	85.6383	CLA C 511 CLA c 511	80.3852
CLA b 611 CLA A 407	79.5193	CLA c 512 CLA c 511	85.6529	CLA c 511 CLA C 511	80.3955
CLA B 609 CLA d 403	79.6213	CLA C 505 CLA b 616	85.8352	CLA C 511 CLA b 615	80.5171
CLA B 617 CLA b 611	79.6302	CLA B 612 CLA c 506	85.8436	CLA b 615 CLA C 511	80.5196
CLA b 611 CLA B 617	79.6566	CLA b 616 CLA B 612	85.8553	CLA B 615 CLA c 511	80.5478
CLA c 511 CLA B 614	79.7285	CLA B 609 CLA c 507	85.8585	CLA c 511 CLA B 615	80.5507
CLA B 614 CLA c 511	79.7495	CLA b 615 CLA B 613	85.8598	CLA b 610 CLA b 613	80.5898
CLA b 609 CLA C 509	79.82	CLA c 509 CLA c 510	85.8673	CLA b 613 CLA b 610	80.5933
CLA C 509 CLA b 609	79.8465	CLA B 615 CLA b 616	85.9851	CLA B 613 CLA B 610	80.5961
CLA b 611 CLA C 512	79.8794	CLA b 610 CLA B 616	86.0054	CLA B 610 CLA B 613	80.5995
CLA C 512 CLA b 611	79.9067	CLA c 511 CLA c 513	86.0597	CLA b 611 CLA b 612	80.6816
CLA c 509 CLA B 609	79.9358	CLA B 614 CLA b 609	86.1441	CLA b 612 CLA b 611	80.6845
CLA b 610 CLA C 506	79.9442	CLA C 507 CLA b 611	86.1495	CLA B 612 CLA B 611	80.6896
CLA B 609 CLA c 509	79.9628	CLA C 506 CLA b 611	86.1688	CLA B 611 CLA B 612	80.6934
CLA C 506 CLA b 610	79.9684	CLA b 610 CLA C 509	86.2141	CLA b 612 CLA b 614	80.7807
CLA C 511 CLA b 604	79.9925	CLA c 505 CLA B 610	86.2524	CLA b 614 CLA b 612	80.7808
CLA B 609 CLA b 614	80.0271	CLA b 616 CLA c 508	86.2771	CLA B 612 CLA B 614	80.799
CLA b 614 CLA B 609	80.0364	CLA C 508 CLA b 611	86.4226	CLA B 614 CLA B 612	80.8001
CLA B 613 CLA B 613	80.0483	CLA c 506 CLA B 613	86.5969	CLA C 508 CLA b 614	80.8496
CLA b 616 CLA A 407	80.229	CLA b 609 CLA c 511	86.6911	CLA b 614 CLA C 508	80.8512
CLA B 614 CLA b 616	80.2567	CLA c 512 CLA B 614	86.7108	CLA B 614 CLA c 508	80.873
CLA b 616 CLA B 614	80.2779	CLA C 507 CLA b 609	86.8599	CLA c 508 CLA B 614	80.8753
CLA B 611 CLA b 614	80.3056	CLA b 615 CLA B 612	86.8636	CLA C 506 CLA b 612	81.0404
CLA b 614 CLA B 611	80.3213	CLA c 511 CLA c 510	86.996	CLA b 612 CLA C 506	81.048
CLA b 616 CLA A 410	80.3498	CLA b 616 CLA B 613	87.0478	CLA B 612 CLA c 506	81.0581
CLA c 510 CLA B 613	80.4034	CLA B 616 CLA b 609	87.1025	CLA c 506 CLA B 612	81.0664
CLA b 615 CLA C 511	80.4053	CLA b 616 CLA c 511	87.155	CLA C 505 CLA b 614	81.1759
CLA B 613 CLA c 510	80.4235	CLA C 511 CLA b 610	87.1615	CLA b 614 CLA C 505	81.1793
CLA C 511 CLA b 615	80.4291	CLA b 616 CLA C 505	87.1901	CLA B 614 CLA c 505	81.194
CLA B 611 CLA B 615	80.4967	CLA B 613 CLA b 611	87.2418	CLA c 505 CLA B 614	81.1977
CLA B 615 CLA B 611	80.5019	CLA b 613 CLA B 616	87.3516	CLA b 616 CLA C 510	81.2241
CLA B 610 CLA d 403	80.5236	CLA b 615 CLA c 512	87.3583	CLA C 510 CLA b 616	81.2258
CLA B 617 CLA a 407	80.5396	CLA c 507 CLA B 614	87.362	CLA c 510 CLA B 616	81.2528
CLA b 609 CLA b 615	80.5519	CLA b 612 CLA B 611	87.3918	CLA B 616 CLA c 510	81.2552
CLA b 615 CLA b 609	80.554	CLA b 613 CLA B 614	87.4173	CLA C 509 CLA b 615	81.54
CLA b 614 CLA C 508	80.6048	CLA c 510 CLA c 511	87.4603	CLA b 615 CLA C 509	81.5452
CLA C 508 CLA b 614	80.6239	CLA B 615 CLA b 614	87.4743	CLA b 613 CLA B 611	81.5563
CLA B 616 CLA B 613	80.6254	CLA c 505 CLA B 614	87.49	CLA b 611 CLA B 613	81.5595
CLA B 613 CLA B 616	80.6321	CLA c 509 CLA b 615	87.4976	CLA B 615 CLA c 509	81.5675
CLA c 506 CLA c 505	80.6433	CLA c 506 CLA B 615	87.6162	CLA B 611 CLA b 613	81.5678
CLA c 505 CLA c 506	80.6524	CLA b 610 CLA C 511	87.6521	CLA B 613 CLA b 611	81.5708
CLA B 613 CLA a 407	80.7096	CLA b 610 CLA B 611	87.654	CLA c 509 CLA B 615	81.572
CLA B 616 CLA b 614	80.7354	CLA b 610 CLA B 609	87.6551	CLA b 616 CLA b 609	81.5896
CLA b 611 CLA C 506	80.7363	CLA b 611 CLA C 508	87.7863	CLA b 609 CLA b 616	81.5929
CLA B 616 CLA d 402	80.745	CLA b 611 CLA c 511	87.7874	CLA B 609 CLA B 616	81.5947
CLA b 614 CLA B 616	80.7557	CLA b 609 CLA B 610	87.8096	CLA b 612 CLA B 610	81.5955
CLA B 611 CLA d 403	80.7588	CLA c 512 CLA B 609	87.8327	CLA B 616 CLA B 609	81.5982
CLA C 506 CLA b 611	80.762	CLA B 614 CLA c 506	87.8379	CLA b 610 CLA B 612	81.5996
CLA b 612 CLA C 509	80.7676	CLA B 612 CLA b 613	87.8836	CLA B 610 CLA b 612	81.6079
CLA C 509 CLA b 612	80.7942	CLA b 609 CLA C 508	87.9025	CLA B 612 CLA b 610	81.6105
CLA c 508 CLA B 604	80.7957	CLA B 617 CLA B 617	87.9543	CLA C 507 CLA b 615	81.7097
CLA B 616 CLA a 405	80.8501	CLA c 505 CLA b 615	88.0145	CLA b 615 CLA C 507	81.7167
CLA b 609 CLA C 505	80.8659	CLA c 508 CLA b 613	88.0668	CLA B 615 CLA c 507	81.7336
CLA C 505 CLA b 609	80.8888	CLA C 506 CLA b 609	88.0974	CLA c 507 CLA B 615	81.7402
CLA b 611 CLA A 406	80.9464	CLA B 613 CLA b 610	88.1146	CLA C 512 CLA b 613	81.8139
CLA B 617 CLA b 614	80.9844	CLA b 611 CLA B 611	88.144	CLA b 613 CLA C 512	81.8175
CLA b 614 CLA B 617	81.0066	CLA c 510 CLA c 512	88.1529	CLA B 613 CLA c 512	81.8406
CLA c 511 CLA B 607	81.0097	CLA c 505 CLA b 612	88.1896	CLA c 512 CLA B 613	81.8456
CLA B 616 CLA b 610	81.0294	CLA b 613 CLA c 510	88.3904	CLA C 510 CLA b 612	82.0634
CLA B 615 CLA a 406	81.0492	CLA c 506 CLA B 611	88.4127	CLA b 612 CLA C 510	82.066
CLA b 610 CLA B 616	81.0554	CLA B 614 CLA b 612	88.4609	CLA B 612 CLA c 510	82.0865
CLA b 613 CLA A 406	81.0648	CLA b 616 CLA B 617	88.4994	CLA c 510 CLA B 612	82.0892
CLA b 609 CLA D 403	81.0678	CLA C 505 CLA b 613	88.5785	CLA b 611 CLA b 611	82.1076
CLA B 616 CLA c 502	81.1008	CLA b 614 CLA B 617	88.6015	CLA B 611 CLA B 611	82.1109
CLA B 612 CLA a 407	81.106	CLA b 611 CLA c 505	88.6028	CLA b 617 CLA B 613	82.1138
CLA B 613 CLA a 406	81.1364	CLA C 505 CLA b 612	88.6436	CLA b 613 CLA B 617	82.121
CLA c 506 CLA c 507	81.1386	CLA c 511 CLA b 613	88.7764	CLA B 613 CLA b 617	82.1256
CLA c 507 CLA c 506	81.1408	CLA c 513 CLA c 511	88.8211	CLA B 617 CLA b 613	82.133
CLA B 617 CLA B 614	81.1494	CLA C 512 CLA b 610	88.8255	CLA b 613 CLA B 614	82.2488
CLA B 614 CLA B 617	81.1589	CLA B 611 CLA b 609	88.9969	CLA b 614 CLA B 613	82.2497
CLA C 508 CLA b 604	81.2019	CLA B 609 CLA c 505	89.0039	CLA B 614 CLA b 613	82.258
CLA B 613 CLA B 612	81.2705	CLA b 615 CLA B 616	89.0303	CLA B 613 CLA b 614	82.2584
CLA B 612 CLA B 613	81.2741	CLA C 509 CLA b 609	89.1046	CLA C 510 CLA b 613	82.4142
CLA B 614 CLA b 617	81.2791	CLA b 614 CLA c 505	89.1057	CLA b 613 CLA C 510	82.4148
CLA b 616 CLA D 402	81.2901	CLA B 613 CLA b 613	89.1186	CLA B 613 CLA c 510	82.4402
CLA b 617 CLA B 614	81.3006	CLA c 513 CLA c 513	89.1819	CLA c 510 CLA B 613	82.4409
CLA B 611 CLA b 617	81.3196	CLA b 613 CLA c 507	89.2551	CLA b 611 CLA B 609	82.5008
CLA B 617 CLA a 405	81.3223	CLA b 611 CLA B 609	89.2762	CLA b 609 CLA B 611	82.5066
CLA c 511 CLA B 606	81.325	CLA B 616 CLA b 612	89.2909	CLA B 609 CLA b 611	82.5123
CLA b 617 CLA B 611	81.3442	CLA b 614 CLA c 509	89.3165	CLA B 611 CLA b 609	82.5173
CLA B 617 CLA d 402	81.4446	CLA B 609 CLA b 609	89.3253	CLA b 615 CLA B 610	82.6209
CLA b 616 CLA A 405	81.4521	CLA c 506 CLA B 610	89.3898	CLA b 610 CLA B 615	82.6296
CLA b 614 CLA b 613	81.4598	CLA b 612 CLA c 513	89.637	CLA B 610 CLA b 615	82.6316
CLA b 613 CLA b 614	81.4607	CLA b 615 CLA c 506	89.6905	CLA B 615 CLA b 610	82.6404
CLA B 612 CLA B 612	81.5424	CLA b 609 CLA c 509	89.7017	CLA b 609 CLA b 613	82.671
CLA B 616 CLA b 616	81.5484	CLA B 615 CLA B 617	89.7335	CLA b 613 CLA b 609	82.6713
CLA b 616 CLA B 616	81.577	CLA b 611 CLA C 507	89.7675	CLA B 609 CLA B 613	82.677
CLA B 617 CLA c 502	81.5865	CLA B 615 CLA b 617	89.8274	CLA B 613 CLA B 609	82.6775
CLA c 508 CLA B 606	81.6564	CLA C 509 CLA b 611	89.839	CLA b 616 CLA B 613	82.714
CLA b 610 CLA D 403	81.6809	CLA b 614 CLA B 613	89.8482	CLA b 613 CLA B 616	82.7163
CLA b 615 CLA b 610	81.7367	CLA c 510 CLA b 615	89.9829	CLA B 613 CLA b 616	82.7264
CLA b 610 CLA b 615	81.7437	CLA c 509 CLA b 612	89.9833	CLA B 616 CLA b 613	82.7293
CLA b 615 CLA C 509	81.7737			CLA C 513 CLA b 613	82.7752
CLA C 509 CLA b 615	81.7988			CLA b 613 CLA C 513	82.7783
CLA c 506 CLA B 610	81.8021			CLA C 512 CLA b 612	82.7887
CLA C 508 CLA b 603	81.8071			CLA b 612 CLA C 512	82.7944
CLA B 610 CLA c 506	81.8255			CLA B 613 CLA c 513	82.8058
CLA B 612 CLA d 403	81.8441			CLA c 513 CLA B 613	82.8095
CLA b 611 CLA D 402	81.8701			CLA B 612 CLA c 512	82.8124
CLA B 609 CLA a 407	81.8716			CLA c 512 CLA B 612	82.8192
CLA c 506 CLA B 611	81.8942			CLA C 512 CLA b 617	83.0399
CLA B 611 CLA c 506	81.9195			CLA b 617 CLA C 512	83.0418
CLA c 507 CLA c 505	81.9251			CLA C 513 CLA b 612	83.054
CLA c 505 CLA c 507	81.9319			CLA b 612 CLA C 513	83.0594
CLA b 615 CLA A 406	81.9405			CLA C 511 CLA b 614	83.0697
CLA b 614 CLA b 616	81.9465			CLA b 614 CLA C 511	83.0698
CLA b 616 CLA b 614	81.9536			CLA B 617 CLA c 512	83.0728
CLA c 507 CLA B 615	81.98			CLA c 512 CLA B 617	83.0755
CLA B 615 CLA c 507	82.0082			CLA B 612 CLA c 513	83.0819
CLA b 609 CLA A 407	82.0107			CLA c 513 CLA B 612	83.0875
CLA B 616 CLA a 410	82.061			CLA B 614 CLA c 511	83.0976
CLA B 612 CLA b 605	82.0781			CLA c 511 CLA B 614	83.0986
CLA B 611 CLA a 406	82.1039			CLA b 611 CLA b 614	83.3379
CLA B 617 CLA B 611	82.1139			CLA b 614 CLA b 611	83.3407
CLA B 611 CLA B 617	82.1207			CLA B 614 CLA B 611	83.3535
CLA b 612 CLA B 605	82.1726			CLA B 611 CLA B 614	83.3564
CLA b 612 CLA b 614	82.208			CLA C 511 CLA c 508	84.2248
CLA b 614 CLA b 612	82.2118			CLA C 508 CLA c 511	84.2312
CLA B 611 CLA d 402	82.2133			CLA c 508 CLA C 511	84.236
CLA B 614 CLA b 610	82.2396			CLA c 511 CLA C 508	84.2421
CLA c 508 CLA B 603	82.2408			CLA C 509 CLA b 614	84.371
CLA b 610 CLA B 614	82.2575			CLA b 614 CLA C 509	84.3736
CLA b 610 CLA A 406	82.2605			CLA B 614 CLA c 509	84.3961
CLA b 612 CLA A 406	82.3546			CLA c 509 CLA B 614	84.3988
CLA B 613 CLA d 402	82.3551			CLA C 506 CLA b 615	84.7661
CLA b 610 CLA b 617	82.3628			CLA b 615 CLA C 506	84.7741
CLA b 613 CLA C 510	82.365			CLA B 615 CLA c 506	84.7888
CLA b 617 CLA b 610	82.3657			CLA c 506 CLA B 615	84.7969
CLA b 613 CLA A 407	82.3737			CLA C 507 CLA b 614	84.815
CLA C 510 CLA b 613	82.3848			CLA b 614 CLA C 507	84.8195
CLA b 614 CLA C 511	82.4021			CLA B 614 CLA c 507	84.8369
CLA C 511 CLA b 614	82.4234			CLA c 507 CLA B 614	84.8417
CLA b 616 CLA C 502	82.4358			CLA b 610 CLA b 612	85.2947
CLA c 505 CLA B 609	82.4439			CLA B 612 CLA B 610	85.2987
CLA B 609 CLA c 505	82.4661			CLA b 612 CLA b 610	85.2987
CLA c 505 CLA B 614	82.4831			CLA B 610 CLA B 612	85.3041
CLA B 614 CLA c 505	82.5021			CLA C 513 CLA b 617	85.4452
CLA C 506 CLA C 506	82.5269			CLA b 617 CLA C 513	85.4464
CLA B 612 CLA a 406	82.5354			CLA B 617 CLA c 513	85.4809
CLA c 508 CLA B 607	82.5473			CLA c 513 CLA B 617	85.4823
CLA B 615 CLA b 605	82.5484			CLA b 617 CLA C 510	85.4997
CLA b 610 CLA D 402	82.5809			CLA C 510 CLA b 617	85.5006
CLA b 611 CLA D 403	82.6063			CLA c 510 CLA B 617	85.5311
CLA B 610 CLA b 616	82.6291			CLA B 617 CLA c 510	85.5327
CLA b 612 CLA A 407	82.653			CLA b 614 CLA b 614	85.641
CLA b 616 CLA B 610	82.6549			CLA B 614 CLA B 614	85.6655
CLA b 617 CLA A 405	82.6761			CLA b 611 CLA B 611	85.8525
CLA c 513 CLA B 613	82.6935			CLA B 611 CLA B 610	85.8538
CLA b 614 CLA C 505	82.7142			CLA b 610 CLA b 611	85.8547
CLA B 613 CLA c 513	82.722			CLA B 610 CLA B 611	85.8554
CLA b 617 CLA D 402	82.7321			CLA b 611 CLA b 610	85.8559
CLA C 505 CLA b 614	82.7332			CLA B 611 CLA b 611	85.8648
CLA b 617 CLA A 407	82.7761			CLA b 616 CLA B 609	86.0049
CLA B 612 CLA d 402	82.7942			CLA b 609 CLA B 616	86.0157
CLA B 617 CLA b 616	82.8779			CLA B 609 CLA b 616	86.017
CLA B 615 CLA a 407	82.9042			CLA B 616 CLA b 609	86.0277
CLA b 616 CLA B 617	82.9076			CLA b 610 CLA B 609	86.035
CLA b 611 CLA A 405	82.9346			CLA b 609 CLA B 610	86.0375
CLA C 505 CLA C 505	83.0298			CLA B 609 CLA b 610	86.0476
CLA b 613 CLA C 506	83.051			CLA B 610 CLA b 609	86.0498
CLA B 615 CLA d 402	83.056			CLA b 614 CLA B 609	86.0947
CLA C 506 CLA b 613	83.0778			CLA b 609 CLA b 612	86.095
CLA b 613 CLA D 402	83.0796			CLA b 612 CLA b 609	86.0957
CLA c 506 CLA B 613	83.1315			CLA B 612 CLA B 609	86.0996
CLA B 613 CLA c 506	83.1578			CLA B 609 CLA B 612	86.1013
CLA C 511 CLA b 607	83.1949			CLA b 609 CLA B 614	86.1019
CLA C 508 CLA b 606	83.2273			CLA B 609 CLA b 614	86.1033
CLA B 611 CLA a 405	83.2299			CLA B 614 CLA b 609	86.1104
CLA b 610 CLA A 405	83.2313			CLA b 613 CLA B 610	86.4033
CLA B 616 CLA B 612	83.3189			CLA b 610 CLA B 613	86.4094
CLA B 612 CLA B 616	83.3288			CLA B 610 CLA b 613	86.4161
CLA C 508 CLA b 602	83.3334			CLA B 613 CLA b 610	86.4214
CLA b 613 CLA b 611	83.3489			CLA C 508 CLA c 508	86.6036
CLA b 611 CLA b 613	83.3505			CLA c 508 CLA C 508	86.6159
CLA b 611 CLA b 616	83.3559			CLA b 617 CLA B 614	86.656
CLA b 616 CLA b 611	83.3603			CLA b 614 CLA B 617	86.6641
CLA c 509 CLA B 614	83.3825			CLA B 614 CLA b 617	86.6666
CLA B 614 CLA c 509	83.4055			CLA B 617 CLA b 614	86.6746
CLA b 612 CLA D 402	83.4137			CLA b 614 CLA B 611	86.9328
CLA b 617 CLA b 606	83.4266			CLA b 611 CLA B 614	86.9344
CLA b 615 CLA C 507	83.4468			CLA B 611 CLA b 614	86.9427
CLA C 507 CLA b 615	83.4747			CLA B 614 CLA b 611	86.9447
CLA c 512 CLA B 613	83.5287			CLA b 610 CLA b 614	87.0742
CLA B 613 CLA c 512	83.5561			CLA b 614 CLA b 610	87.0782
CLA B 610 CLA d 402	83.6033			CLA B 614 CLA B 610	87.0859
CLA B 616 CLA b 617	83.628			CLA B 610 CLA B 614	87.0905
CLA c 509 CLA B 604	83.6385			CLA b 617 CLA B 609	87.2535
CLA b 617 CLA B 616	83.6563			CLA B 609 CLA b 617	87.2646
CLA b 617 CLA C 502	83.6585			CLA b 609 CLA B 617	87.2685
CLA B 614 CLA b 614	83.6737			CLA B 617 CLA b 609	87.2793
CLA b 614 CLA B 614	83.6862			CLA b 616 CLA B 614	87.4487
CLA c 507 CLA B 612	83.6982			CLA b 614 CLA B 616	87.4524
CLA b 615 CLA B 605	83.7001			CLA B 614 CLA b 616	87.4602
CLA C 508 CLA b 607	83.7118			CLA B 616 CLA b 614	87.4637
CLA B 612 CLA c 507	83.727			CLA C 510 CLA b 615	87.5534
CLA c 507 CLA c 507	83.7695			CLA b 615 CLA C 510	87.5569
CLA B 613 CLA a 405	83.8166			CLA B 615 CLA c 510	87.5811
CLA c 511 CLA B 605	83.8194			CLA c 510 CLA B 615	87.5836
CLA B 613 CLA d 403	83.8326			CLA b 617 CLA B 617	87.6737
CLA C 511 CLA b 606	83.898			CLA B 617 CLA b 617	87.6872
CLA c 510 CLA B 609	84.0524			CLA C 506 CLA b 614	87.7183
CLA B 609 CLA c 510	84.0765			CLA b 614 CLA C 506	87.7241
CLA B 610 CLA a 406	84.0801			CLA B 614 CLA c 506	87.7395
CLA B 617 CLA b 617	84.0844			CLA c 506 CLA B 614	87.7458
CLA C 509 CLA b 604	84.0947			CLA b 614 CLA B 614	88.5014
CLA b 612 CLA C 507	84.1051			CLA B 614 CLA b 614	88.509
CLA b 617 CLA B 617	84.1142			CLA b 609 CLA b 614	88.6399
CLA C 507 CLA b 612	84.134			CLA b 614 CLA b 609	88.641
CLA B 617 CLA b 610	84.1414			CLA B 614 CLA B 609	88.6512
CLA C 511 CLA d 403	84.1585			CLA B 609 CLA B 614	88.652
CLA b 610 CLA B 617	84.1679			CLA C 512 CLA b 615	88.6913
CLA B 610 CLA a 405	84.2054			CLA b 615 CLA C 512	88.6974
CLA b 610 CLA C 502	84.2088			CLA b 616 CLA B 611	88.7014
CLA B 610 CLA b 614	84.2744			CLA b 611 CLA B 616	88.7065
CLA b 614 CLA B 610	84.2913			CLA B 611 CLA b 616	88.7145
CLA c 508 CLA B 605	84.3237			CLA B 615 CLA c 512	88.7192
CLA c 509 CLA B 607	84.4106			CLA B 616 CLA b 611	88.7201
CLA B 610 CLA c 502	84.4565			CLA c 512 CLA B 615	88.7255
CLA c 510 CLA B 612	84.4734			CLA C 511 CLA c 509	88.9431
CLA b 609 CLA C 510	84.4784			CLA C 509 CLA c 511	88.9469
CLA B 612 CLA c 510	84.4971			CLA c 509 CLA C 511	88.9543
CLA C 510 CLA b 609	84.5019			CLA c 511 CLA C 509	88.9578
CLA C 505 CLA C 506	84.5283			CLA b 617 CLA B 611	89.0439
CLA c 508 CLA B 602	84.5311			CLA b 611 CLA B 617	89.0533
CLA C 506 CLA C 505	84.5373			CLA B 611 CLA b 617	89.0562
CLA c 509 CLA B 606	84.5491			CLA B 617 CLA b 611	89.066
CLA b 613 CLA A 405	84.5774			CLA B 610 CLA B 610	89.3116
CLA b 612 CLA D 403	84.6193			CLA b 610 CLA b 610	89.3161
CLA C 509 CLA b 603	84.6355			CLA b 617 CLA B 616	89.3885
CLA b 615 CLA D 402	84.7028			CLA b 616 CLA B 617	89.3929
CLA c 511 CLA D 403	84.7564			CLA B 616 CLA b 617	89.4025
CLA B 613 CLA b 605	84.8041			CLA B 617 CLA b 616	89.4069
CLA B 616 CLA d 403	84.825			CLA B 609 CLA B 611	89.423
CLA b 609 CLA D 402	84.8549			CLA b 611 CLA b 609	89.423
CLA b 615 CLA b 606	84.8931			CLA b 609 CLA b 611	89.4246
CLA c 505 CLA c 508	84.9178			CLA B 611 CLA B 609	89.425
CLA c 508 CLA c 505	84.9183
CLA b 613 CLA C 513	84.9653
CLA c 509 CLA B 603	84.9858
CLA C 513 CLA b 613	84.9937
CLA B 615 CLA B 609	84.9977
CLA B 609 CLA B 615	84.9981
CLA b 613 CLA B 605	85.0034
CLA b 614 CLA C 509	85.0161
CLA b 613 CLA C 512	85.0178
CLA b 609 CLA C 507	85.0363
CLA C 509 CLA b 614	85.0381
CLA C 512 CLA b 613	85.0455
CLA B 615 CLA a 405	85.0519
CLA B 613 CLA B 614	85.0538
CLA B 614 CLA B 613	85.0544
CLA b 612 CLA b 611	85.057
CLA b 611 CLA b 612	85.0632
CLA C 507 CLA b 609	85.0645
CLA b 609 CLA b 617	85.0877
CLA b 617 CLA b 609	85.0993
CLA B 612 CLA a 405	85.1037
CLA c 505 CLA B 606	85.1445
CLA b 615 CLA b 605	85.2777
CLA b 609 CLA B 605	85.3042
CLA c 510 CLA B 615	85.3263
CLA C 505 CLA b 606	85.3381
CLA b 612 CLA B 606	85.3426
CLA B 615 CLA c 510	85.3485
CLA C 509 CLA b 602	85.4034
CLA b 615 CLA A 407	85.4486
CLA C 508 CLA b 605	85.4582
CLA C 507 CLA C 506	85.5189
CLA C 506 CLA C 507	85.5212
CLA B 612 CLA b 604	85.5234
CLA b 609 CLA A 406	85.5359
CLA c 509 CLA c 505	85.5779
CLA c 505 CLA c 509	85.5827
CLA B 609 CLA d 402	85.5937
CLA c 505 CLA a 410	85.6015
CLA C 509 CLA b 607	85.6057
CLA B 611 CLA c 502	85.6311
CLA B 612 CLA b 606	85.6401
CLA B 616 CLA B 614	85.6959
CLA B 614 CLA B 616	85.7027
CLA b 612 CLA A 405	85.7478
CLA B 616 CLA c 503	85.7488
CLA B 615 CLA b 606	85.8073
CLA b 613 CLA A 410	85.8316
CLA c 506 CLA c 509	85.8347
CLA c 509 CLA c 506	85.8383
CLA C 505 CLA b 604	85.853
CLA b 615 CLA A 410	85.8679
CLA B 614 CLA B 612	85.8787
CLA B 612 CLA B 614	85.8818
CLA C 511 CLA b 605	85.9413
CLA c 507 CLA B 609	85.9755
CLA B 609 CLA c 507	86.004
CLA b 611 CLA C 502	86.0515
CLA c 506 CLA B 615	86.0743
CLA B 615 CLA c 506	86.1027
CLA C 509 CLA b 606	86.121
CLA B 616 CLA c 504	86.1589
CLA b 612 CLA C 510	86.2448
CLA C 510 CLA b 612	86.2683
CLA C 505 CLA C 507	86.3357
CLA C 507 CLA C 505	86.3423
CLA b 612 CLA B 604	86.3506
CLA B 610 CLA B 615	86.3693
CLA B 615 CLA B 610	86.3759
CLA B 615 CLA a 410	86.3982
CLA B 610 CLA b 617	86.4088
CLA b 611 CLA B 605	86.4096
CLA b 617 CLA B 610	86.4339
CLA B 617 CLA B 606	86.4437
CLA B 617 CLA c 503	86.4681
CLA C 505 CLA b 607	86.4902
CLA c 509 CLA B 602	86.4999
CLA b 615 CLA B 606	86.5333
CLA B 609 CLA b 605	86.5603
CLA c 513 CLA B 609	86.6096
CLA b 613 CLA D 403	86.6388
CLA B 609 CLA c 513	86.6418
CLA c 505 CLA B 607	86.6684
CLA b 617 CLA b 605	86.7048
CLA b 615 CLA A 405	86.7118
CLA B 615 CLA d 403	86.7259
CLA c 505 CLA B 604	86.7787
CLA C 513 CLA b 602	86.7825
CLA c 507 CLA B 614	86.8094
CLA B 614 CLA c 507	86.8345
CLA b 615 CLA C 506	86.8912
CLA C 506 CLA b 615	86.9202
CLA c 513 CLA B 602	86.9707
CLA c 506 CLA c 508	87.0096
CLA c 508 CLA c 506	87.0183
CLA b 609 CLA A 405	87.0338
CLA B 609 CLA a 406	87.0434
CLA B 617 CLA c 501	87.0708
CLA b 611 CLA A 410	87.0953
CLA B 610 CLA c 504	87.18
CLA B 611 CLA b 605	87.2392
CLA c 512 CLA c 506	87.2454
CLA c 506 CLA c 512	87.2468
CLA B 613 CLA a 410	87.2639
CLA B 617 CLA B 610	87.3041
CLA B 610 CLA B 617	87.3087
CLA B 612 CLA b 603	87.3529
CLA C 508 CLA d 403	87.3618
CLA b 609 CLA C 513	87.3967
CLA c 507 CLA B 607	87.4087
CLA b 616 CLA D 403	87.416
CLA c 508 CLA a 410	87.4189
CLA C 513 CLA b 609	87.4281
CLA b 616 CLA C 503	87.4408
CLA c 513 CLA B 604	87.449
CLA c 507 CLA a 410	87.4561
CLA c 507 CLA B 606	87.4656
CLA b 614 CLA b 614	87.4765
CLA B 615 CLA B 606	87.513
CLA b 614 CLA C 507	87.5671
CLA C 507 CLA b 614	87.5916
CLA B 615 CLA b 604	87.5947
CLA b 616 CLA b 606	87.5983
CLA B 616 CLA c 501	87.6038
CLA c 513 CLA B 603	87.6153
CLA c 513 CLA B 607	87.6574
CLA B 617 CLA c 504	87.6742
CLA B 609 CLA a 405	87.7231
CLA b 610 CLA C 504	87.7322
CLA C 507 CLA b 604	87.7374
CLA C 507 CLA b 607	87.7689
CLA B 615 CLA b 608	87.7946
CLA b 609 CLA B 604	87.8692
CLA C 505 CLA A 410	87.9113
CLA b 614 CLA b 611	88.0765
CLA b 615 CLA C 510	88.0783
CLA b 611 CLA b 614	88.0789
CLA C 510 CLA b 615	88.1005
CLA c 507 CLA B 604	88.101
CLA B 611 CLA B 613	88.1352
CLA B 613 CLA B 611	88.1373
CLA c 506 CLA a 410	88.1419
CLA C 513 CLA b 603	88.1596
CLA C 505 CLA b 603	88.1696
CLA b 612 CLA B 608	88.1803
CLA b 615 CLA B 608	88.1818
CLA C 507 CLA b 606	88.189
CLA c 509 CLA B 605	88.192
CLA b 616 CLA C 504	88.2072
CLA b 617 CLA b 607	88.2397
CLA b 616 CLA C 501	88.2548
CLA B 615 CLA B 605	88.2643
CLA B 616 CLA B 611	88.3061
CLA B 611 CLA B 616	88.3101
CLA B 616 CLA b 605	88.3254
CLA b 616 CLA B 605	88.3446
CLA B 609 CLA b 604	88.3759
CLA c 513 CLA B 612	88.4155
CLA b 617 CLA C 501	88.4252
CLA B 609 CLA b 603	88.4256
CLA B 610 CLA c 503	88.4293
CLA B 612 CLA c 513	88.4466
CLA c 509 CLA a 410	88.4552
CLA C 507 CLA C 507	88.5838
CLA b 610 CLA C 503	88.6298
CLA B 617 CLA d 403	88.6566
CLA C 505 CLA b 605	88.6763
CLA b 612 CLA C 506	88.6912
CLA b 609 CLA B 603	88.694
CLA b 609 CLA b 613	88.7197
CLA C 506 CLA b 612	88.721
CLA b 613 CLA b 609	88.7247
CLA b 610 CLA b 616	88.731
CLA b 616 CLA b 610	88.733
CLA C 513 CLA b 604	88.7542
CLA c 507 CLA c 509	88.7659
CLA c 509 CLA c 507	88.7674
CLA B 613 CLA c 502	88.771
CLA B 612 CLA b 608	88.7895
CLA b 617 CLA C 503	88.8405
CLA c 505 CLA B 605	88.8729
CLA c 506 CLA B 612	88.8743
CLA c 508 CLA D 403	88.8813
CLA B 611 CLA c 504	88.8998
CLA B 612 CLA c 506	88.9028
CLA c 512 CLA B 615	88.9043
CLA b 610 CLA A 410	88.9046
CLA B 615 CLA c 512	88.933
CLA b 612 CLA B 603	88.9359
CLA b 615 CLA b 608	89.0188
CLA b 613 CLA B 606	89.055
CLA B 617 CLA b 605	89.0991
CLA b 610 CLA B 605	89.1018
CLA b 613 CLA b 610	89.1355
CLA b 610 CLA b 613	89.139
CLA c 512 CLA B 609	89.1885
CLA c 512 CLA B 612	89.212
CLA b 609 CLA b 612	89.2135
CLA b 612 CLA b 609	89.2143
CLA B 609 CLA c 512	89.2186
CLA b 609 CLA C 512	89.2229
CLA B 613 CLA b 606	89.2376
CLA B 612 CLA c 512	89.2417
CLA c 507 CLA c 508	89.2491
CLA C 512 CLA b 609	89.2534
CLA c 508 CLA c 507	89.2556
CLA B 613 CLA b 604	89.2741
CLA b 613 CLA b 606	89.3089
CLA b 612 CLA A 410	89.3251
CLA C 509 CLA b 605	89.3328
CLA C 507 CLA b 603	89.3368
CLA c 513 CLA B 615	89.3536
CLA b 609 CLA B 606	89.3647
CLA B 615 CLA c 513	89.383
CLA b 615 CLA B 604	89.3924
CLA c 510 CLA B 614	89.4911
CLA B 611 CLA a 410	89.5005
CLA B 614 CLA c 510	89.5106
CLA c 512 CLA c 505	89.5258
CLA c 505 CLA c 512	89.5354
CLA B 614 CLA a 406	89.5895
CLA B 614 CLA a 407	89.5909
CLA B 617 CLA B 609	89.6458
CLA C 513 CLA b 607	89.6541
CLA B 609 CLA B 617	89.6571
CLA c 511 CLA a 410	89.66
CLA b 614 CLA A 406	89.7751
CLA b 617 CLA b 604	89.7878
CLA b 617 CLA B 605	89.8162
CLA c 505 CLA B 603	89.8351
CLA c 511 CLA c 505	89.8481
CLA c 505 CLA c 511	89.8493
CLA B 611 CLA B 612	89.8602
CLA c 513 CLA B 606	89.8622
CLA B 612 CLA B 611	89.8655
CLA C 505 CLA C 508	89.9352
CLA C 508 CLA C 505	89.9352
CLA c 512 CLA B 607	89.9404
CLA B 617 CLA B 605	89.9811

## Sheet: 3d
Supplementary Table 3d: Summary of the distances ≤ 90 Å of any possible chlorophylls pair originated between stromal chlorophylls belonging exclusively to the trimeric and monomeric LHCII of the upper and lower moiety of the paired (C2S2)2, (C2S2M)2 and (C2S2M2)2 supercomplexes.
(C2S2)2		(C2S2M)2		(C2S2M2)2					n° Chls
Chls pair	distance (Å)	Chls pair	distance (Å)	Chls pair	distance (Å)			distance (Å)	(C2S2)2	(C2S2M)2	(C2S2M2)2
CLA Y 602 CLA Y 602	50.4812	CLA r 616 CLA r 616	49.9793	CLA r 610 CLA Y 610	53.667			0-45	0	0	0
CLA y 602 CLA y 602	50.7145	CLA r 610 CHL r 608	50.2027	CLA Y 610 CLA r 610	53.6673			45-50	0	1	0
CLA N 610 CLA G 610	50.7316	CLA Y 610 CLA r 611	51.1278	CLA y 610 CLA R 610	53.6803			50-55	38	51	4
CLA n 602 CLA n 602	51.0024	CHL r 608 CLA r 616	51.4203	CLA R 610 CLA y 610	53.6805			55-60	212	266	202
CLA G 610 CLA N 610	51.132	CLA r 610 CLA r 610	51.6215	CLA Y 610 CHL r 608	55.3181			60-65	342	570	580
CLA N 610 CLA G 602	51.466	CHL r 608 CLA r 610	51.7296	CHL r 608 CLA Y 610	55.3204			65-70	394	732	915
CLA g 602 CLA n 610	51.4765	CLA r 602 CLA r 616	51.7953	CHL R 608 CLA y 610	55.3382			70-75	343	715	941
CLA g 610 CLA n 610	51.7699	CLA Y 610 CLA r 601	51.8412	CLA y 610 CHL R 608	55.3405			75-80	273	628	974
CLA G 602 CLA N 610	51.773	CHL r 608 CHL r 608	51.8421	CLA Y 602 CLA r 610	55.7838			80-85	280	536	864
CLA n 610 CLA g 602	51.7831	CLA r 610 CLA r 616	51.9788	CLA r 610 CLA Y 602	55.7869			85-90	171	481	744
CLA Y 610 CLA Y 610	51.9629	CHL r 608 CLA r 602	51.9906	CLA R 610 CLA y 602	55.8069			total	2053	3980	5224
CLA N 602 CLA N 602	51.9807	CLA r 611 CLA Y 610	52.0271	CLA y 602 CLA R 610	55.8098
CLA n 610 CLA g 610	52.1627	CHL Y 608 CLA r 610	52.0326	CLA Y 602 CLA r 611	56.3334
CLA Y 602 CLA Y 610	52.6105	CHL Y 608 CLA r 611	52.0956	CLA r 611 CLA Y 602	56.3339
CLA Y 610 CLA Y 602	52.6533	CLA 7 602 CLA Y 602	52.1098	CLA R 611 CLA y 602	56.3452
CHL N 608 CLA G 602	52.7023	CLA Y 610 CLA r 602	52.3254	CLA y 602 CLA R 611	56.3458
CLA Y 611 CLA Y 610	52.7141	CHL 7 601 CLA Y 610	52.6664	CLA r 602 CLA Y 611	56.479
CLA g 602 CHL n 608	52.826	CHL Y 608 CLA r 602	53.2734	CLA Y 611 CLA r 602	56.4794
CLA Y 610 CLA Y 611	52.8578	CLA 7 610 CHL Y 601	53.424	CLA R 602 CLA y 611	56.497
CLA y 610 CLA y 611	52.8613	CLA r 602 CHL r 608	53.6121	CLA y 611 CLA R 602	56.4976
CLA y 611 CLA y 610	53.0074	CLA G 610 CLA 5 610	53.6517	CHL Y 608 CLA r 610	56.725
CLA G 602 CHL N 608	53.0404	CHL 5 608 CHL Y 608	53.6701	CLA r 610 CHL Y 608	56.7274
CHL n 608 CLA g 602	53.165	CLA G 602 CHL 5 608	53.7696	CLA R 610 CHL y 608	56.7325
CLA g 611 CLA s 610	53.7811	CLA 7 611 CLA Y 610	53.7716	CHL y 608 CLA R 610	56.7345
CLA y 610 CLA y 602	53.8467	CLA R 610 CLA s 602	53.886	CLA S 602 CLA 8 602	56.855
CLA y 602 CLA y 610	53.8883	CLA 7 610 CLA Y 602	53.8976	CLA 8 602 CLA S 602	56.8553
CLA N 610 CHL G 608	53.9499	CLA 5 602 CLA G 602	53.9765	CLA s 602 CLA 4 602	56.873
CHL g 608 CLA n 610	54.0855	CHL 7 601 CLA Y 602	54.0479	CLA 4 602 CLA s 602	56.8739
CLA N 602 CLA G 602	54.1095	CLA Y 610 CLA r 610	54.1718	CLA Y 610 CLA r 602	56.891
CLA y 610 CLA y 610	54.196	CLA Y 602 CLA 7 611	54.2601	CLA r 602 CLA Y 610	56.8927
CLA G 602 CLA N 602	54.2744	CLA r 611 CHL Y 608	54.3583	CLA R 602 CLA y 610	56.8943
CHL G 608 CLA N 610	54.2784	CHL 7 608 CHL N 608	54.3733	CLA y 610 CLA R 602	56.8975
CLA n 610 CHL g 608	54.4118	CLA G 610 CLA 5 602	54.4026	CLA 8 610 CLA S 602	56.9099
CLA s 610 CLA g 611	54.4447	CLA N 602 CLA 7 602	54.4075	CLA S 602 CLA 8 610	56.9144
CLA S 610 CLA G 611	54.5786	CHL 7 601 CHL Y 608	54.4209	CLA r 611 CHL Y 601	56.9199
CLA n 602 CLA n 610	54.5837	CLA 7 602 CLA Y 610	54.4252	CHL Y 601 CLA r 611	56.9215
CLA n 610 CLA n 602	54.7126	CLA 5 610 CLA G 602	54.4507	CLA s 602 CLA 4 610	56.9338
CHL N 609 CLA G 602	54.7458	CLA 5 610 CHL G 601	54.4951	CLA 4 610 CLA s 602	56.9394
CLA G 602 CHL N 609	55.0359	CHL G 601 CHL 5 608	54.5541	CHL y 601 CLA R 611	56.9411
CHL g 609 CLA n 610	55.1292	CHL N 608 CLA 7 610	54.586	CLA R 611 CHL y 601	56.9427
CLA G 611 CLA S 610	55.2351	CLA Y 602 CLA r 611	54.59	CLA S 610 CLA 8 610	57.0716
CLA y 602 CLA y 611	55.2352	CLA r 616 CLA r 602	54.5907	CLA 8 610 CLA S 610	57.0722
CLA y 602 CHL y 601	55.3026	CLA N 610 CHL 7 608	54.6438	CLA 4 610 CLA s 610	57.0922
CHL N 608 CLA G 610	55.3038	CLA r 609 CLA r 616	54.6606	CLA s 610 CLA 4 610	57.0928
CLA y 611 CLA y 602	55.3291	CLA Y 602 CLA 7 610	54.7977	CLA 8 611 CLA S 602	57.2601
CLA g 610 CLA s 610	55.3449	CHL 5 608 CHL G 601	54.8056	CLA 7 610 CLA N 610	57.2634
CHL y 601 CLA y 602	55.3986	CLA Y 602 CHL 7 601	54.8636	CLA S 602 CLA 8 611	57.2638
CLA n 610 CHL g 609	55.4172	CLA G 602 CHL 7 601	54.8641	CLA N 610 CLA 7 610	57.2642
CLA N 610 CHL G 609	55.501	CHL Y 608 CLA r 601	54.9074	CLA s 602 CLA 4 611	57.2695
CLA g 602 CHL n 609	55.5613	CLA r 610 CHL Y 608	54.9276	CLA 4 611 CLA s 602	57.2741
CLA y 610 CHL y 601	55.6591	CLA 7 610 CLA Y 611	54.936	CLA n 610 CLA 3 610	57.2808
CLA Y 611 CHL Y 608	55.6755	CLA Y 602 CLA 7 602	54.9601	CLA 3 610 CLA n 610	57.2826
CLA G 610 CHL N 608	55.7125	CLA G 602 CLA 5 610	55.004	CLA 7 602 CLA N 610	57.4732
CLA g 602 CLA s 610	55.7608	CLA r 610 CLA r 602	55.0069	CLA N 610 CLA 7 602	57.4766
CHL G 609 CLA N 610	55.7884	CLA N 610 CLA 7 610	55.1843	CLA n 610 CLA 3 602	57.5018
CHL y 601 CLA y 610	55.8029	CLA 6 602 CLA N 602	55.204	CLA 3 602 CLA n 610	57.5054
CHL Y 601 CLA Y 610	55.8127	CLA 7 602 CHL Y 601	55.2118	CLA 8 602 CHL S 601	57.5094
CLA g 602 CLA n 602	55.8293	CLA r 611 CHL r 608	55.3139	CHL S 601 CLA 8 602	57.5129
CHL n 609 CLA g 602	55.8498	CLA 7 611 CLA Y 602	55.334	CHL s 601 CLA 4 602	57.5221
CLA N 602 CHL G 608	55.9072	CHL R 608 CLA s 602	55.3453	CLA 4 602 CHL s 601	57.5247
CHL Y 608 CLA Y 611	55.9142	CLA r 610 CLA r 609	55.3998	CHL Y 608 CHL r 608	57.5354
CLA N 602 CHL G 609	55.9195	CLA G 602 CLA 7 602	55.4185	CHL r 608 CHL Y 608	57.5399
CLA s 610 CLA g 610	55.9202	CLA r 601 CLA Y 610	55.4254	CHL y 608 CHL y 608	57.544
CLA Y 610 CHL Y 601	55.9534	CHL s 601 CLA R 610	55.4539	CHL R 608 CHL y 608	57.55
CLA n 602 CLA g 602	55.988	CLA G 611 CHL 5 608	55.4698	CHL y 608 CHL R 608	57.5542
CLA N 602 CLA G 610	56.0593	CLA s 602 CLA R 610	55.4738	CHL Y 608 CHL Y 608	57.5602
CHL G 609 CLA N 602	56.0619	CHL Y 601 CLA 7 610	55.507	CLA G 602 CHL 5 608	57.6853
CLA Y 611 CLA Y 602	56.0699	CLA 7 610 CHL N 608	55.5182	CHL 5 608 CLA G 602	57.6861
CHL G 608 CLA N 602	56.0914	CHL r 608 CLA r 609	55.5395	CHL 1 608 CLA g 602	57.7049
CLA Y 602 CHL Y 608	56.0949	CLA N 602 CLA 7 610	55.5498	CLA r 610 CLA Y 611	57.7054
CLA Y 602 CLA Y 611	56.1595	CHL N 608 CHL 7 608	55.5801	CLA g 602 CHL 1 608	57.7066
CLA Y 602 CLA G 602	56.193	CLA Y 610 CLA 7 611	55.5818	CLA Y 611 CLA r 610	57.708
CHL Y 608 CLA Y 602	56.2222	CLA 5 602 CLA G 610	55.6389	CLA y 611 CLA R 610	57.7308
CLA s 610 CLA g 602	56.2519	CLA r 610 CLA Y 610	55.6413	CLA R 610 CLA y 611	57.7331
CLA G 610 CLA N 602	56.3019	CLA 5 610 CLA G 611	55.6731	CLA 5 610 CLA G 602	57.8235
CLA N 610 CLA G 611	56.3143	CHL 5 608 CLA Y 610	55.6738	CLA G 602 CLA 5 610	57.8262
CLA g 610 CHL n 608	56.3495	CLA G 610 CHL 5 608	55.6824	CLA g 602 CLA 1 610	57.8472
CHL n 601 CLA n 602	56.3561	CHL G 608 CLA 5 602	55.7145	CLA 1 610 CLA g 602	57.85
CLA G 602 CLA Y 602	56.3626	CLA G 611 CLA 5 610	55.7319	CLA r 611 CLA Y 611	58.0501
CLA n 602 CHL n 601	56.407	CLA r 616 CHL r 608	55.7969	CLA Y 611 CLA r 611	58.0549
CLA N 611 CHL G 608	56.4178	CHL 5 608 CLA G 602	55.9622	CLA y 611 CLA R 611	58.065
CHL Y 601 CLA Y 602	56.4397	CHL Y 608 CLA r 612	56.0043	CLA R 611 CLA y 611	58.0698
CLA Y 602 CHL Y 601	56.5303	CHL 7 608 CHL Y 601	56.0094	CLA 7 602 CLA N 602	58.1088
CLA Y 602 CHL Y 609	56.6152	CHL R 608 CHL s 601	56.0717	CLA N 602 CLA 7 602	58.1102
CHL G 608 CLA N 611	56.6463	CLA Y 611 CHL 8 608	56.146	CLA n 602 CLA 3 602	58.127
CLA y 602 CHL n 609	56.6827	CHL s 601 CHL R 608	56.1852	CLA 3 602 CLA n 602	58.1283
CLA G 611 CLA N 610	56.7268	CHL 7 608 CLA N 610	56.2604	CHL 8 601 CLA S 602	58.2152
CHL Y 609 CLA Y 602	56.7388	CLA Y 610 CHL 8 608	56.3543	CLA S 602 CHL 8 601	58.2156
CLA S 610 CLA G 610	56.7442	CLA Y 610 CHL 7 601	56.3795	CLA s 602 CHL 4 601	58.2231
CHL n 608 CLA g 610	56.7536	CHL n 608 CLA g 602	56.3956	CHL 4 601 CLA s 602	58.2243
CHL n 609 CLA y 602	56.7755	CLA n 610 CLA g 602	56.4303	CHL Y 601 CLA r 602	58.2588
CLA n 602 CLA n 611	56.8687	CLA Y 602 CLA r 601	56.4658	CLA r 602 CHL Y 601	58.2617
CLA n 602 CLA y 602	56.8846	CHL 6 601 CLA N 610	56.4984	CHL Y 601 CLA r 601	58.2742
CLA n 611 CLA n 602	56.8935	CLA 7 611 CLA Y 611	56.5432	CLA r 601 CHL Y 601	58.2753
CLA y 602 CLA n 602	56.8965	CLA g 602 CLA n 610	56.5718	CLA R 602 CHL y 601	58.2818
CLA N 602 CHL N 601	56.9151	CLA G 602 CLA 5 602	56.5763	CHL y 601 CLA R 602	58.2856
CHL N 608 CLA G 611	56.9476	CLA r 603 CLA r 616	56.6348	CLA R 601 CHL y 601	58.2882
CHL N 601 CLA N 602	56.9697	CHL y 608 CLA s 610	56.6537	CHL y 601 CLA R 601	58.289
CHL y 608 CLA y 611	56.9801	CLA s 610 CHL g 601	56.6743	CLA Y 602 CLA r 602	58.3163
CLA g 611 CLA s 602	57.0003	CLA Y 610 CLA r 612	56.6801	CLA r 602 CLA Y 602	58.3212
CLA y 602 CHL n 608	57.0245	CLA n 602 CLA n 602	56.7029	CLA R 602 CLA y 602	58.3302
CLA N 611 CLA G 610	57.0313	CLA r 616 CLA r 609	56.7237	CLA y 602 CLA R 602	58.3361
CHL Y 601 CHL Y 608	57.0793	CHL Y 608 CHL 7 601	56.724	CLA G 610 CLA 5 610	58.3695
CLA Y 612 CLA Y 610	57.1076	CLA R 610 CHL s 601	56.7303	CLA 5 610 CLA G 610	58.3716
CHL n 608 CLA y 602	57.16	CHL y 601 CLA y 602	56.7434	CLA 1 610 CLA g 610	58.3931
CLA Y 602 CLA N 602	57.1672	CLA N 602 CHL 7 608	56.7977	CLA g 610 CLA 1 610	58.3951
CLA N 602 CLA Y 602	57.1802	CLA r 602 CLA Y 610	56.8053	CLA r 611 CLA Y 610	58.5001
CHL g 601 CLA s 610	57.1917	CLA r 612 CLA Y 610	56.8156	CLA y 610 CLA R 611	58.5023
CLA Y 610 CLA Y 612	57.1953	CHL G 601 CLA r 610	56.8342	CLA Y 610 CLA r 611	58.5028
CLA y 611 CHL y 608	57.2145	CLA Y 611 CLA r 601	56.8383	CLA R 611 CLA y 610	58.5048
CLA N 610 CLA N 602	57.2171	CHL Y 608 CHL r 608	56.8417	CLA r 601 CLA Y 611	58.6378
CHL g 609 CLA n 602	57.2504	CLA R 616 CHL s 601	56.8497	CLA Y 611 CLA r 601	58.6399
CLA G 610 CLA S 610	57.3018	CLA 6 602 CLA N 610	56.8867	CLA y 611 CLA R 601	58.6456
CLA G 610 CLA N 611	57.3195	CLA 5 610 CLA G 610	56.9281	CLA R 601 CLA y 611	58.6478
CHL Y 608 CHL Y 601	57.3233	CLA 7 602 CLA Y 611	56.9367	CLA 7 610 CHL N 608	58.6483
CHL g 608 CLA n 611	57.3289	CHL G 601 CLA 5 610	56.9477	CHL N 608 CLA 7 610	58.6527
CLA N 602 CLA N 610	57.341	CLA 7 610 CLA Y 610	56.95	CHL n 608 CLA 3 610	58.6627
CHL N 608 CHL G 601	57.3537	CLA y 602 CHL n 608	56.9611	CLA 3 610 CHL n 608	58.6682
CLA n 602 CHL g 609	57.387	CLA n 610 CLA g 610	56.9634	CLA N 602 CHL 7 601	58.8324
CLA G 611 CHL N 608	57.4014	CLA 5 610 CHL Y 608	56.9696	CHL 7 601 CLA N 602	58.8353
CLA n 611 CHL g 608	57.5532	CLA y 610 CHL n 608	57.0783	CHL 3 601 CLA n 602	58.8562
CLA R 610 CHL s 601	57.5749	CLA G 602 CHL 5 609	57.1394	CLA n 602 CHL 3 601	58.8581
CHL g 608 CLA n 602	57.7243	CLA r 612 CHL r 608	57.1407	CLA S 610 CHL 8 608	59.0256
CLA s 602 CLA g 611	57.7359	CHL G 601 CHL 7 601	57.1817	CHL 8 608 CLA S 610	59.026
CHL G 601 CHL N 608	57.7365	CLA Y 602 CHL 8 608	57.1843	CHL Y 601 CLA r 610	59.0508
CLA s 610 CHL g 601	57.7613	CLA 7 602 CLA N 602	57.2097	CLA r 610 CHL Y 601	59.0518
CLA g 611 CLA n 610	57.7728	CLA r 602 CLA r 609	57.2123	CHL 4 608 CLA s 610	59.0532
CHL Y 601 CLA G 602	57.8279	CLA y 602 CLA y 602	57.2489	CLA s 610 CHL 4 608	59.0545
CLA n 602 CHL g 608	57.9002	CLA 5 611 CLA G 610	57.2591	CLA Y 610 CLA r 616	59.0688
CLA S 610 CLA G 602	57.9165	CLA Y 611 CLA 8 610	57.2609	CLA 7 611 CHL N 608	59.0749
CHL N 609 CLA Y 602	58.0385	CHL Y 609 CLA r 611	57.2726	CLA r 616 CLA Y 610	59.0754
CLA S 611 CLA r 610	58.0585	CHL r 608 CLA r 611	57.2973	CHL N 608 CLA 7 611	59.0764
CHL g 601 CHL n 608	58.0591	CLA 7 602 CHL Y 608	57.3172	CLA R 616 CLA y 610	59.0811
CHL y 608 CHL y 601	58.0803	CHL 5 601 CLA G 610	57.369	CLA R 610 CHL y 601	59.0815
CLA G 602 CHL Y 601	58.1054	CLA 7 602 CLA G 602	57.3794	CHL y 601 CLA R 610	59.0824
CLA y 611 CLA y 611	58.1089	CHL Y 601 CHL 8 608	57.4038	CLA y 610 CLA R 616	59.0877
CLA Y 602 CHL N 609	58.1251	CHL r 608 CLA r 603	57.4177	CHL n 608 CLA 3 611	59.0991
CLA y 610 CLA y 612	58.1318	CLA s 610 CLA g 602	57.4263	CLA 3 611 CHL n 608	59.1005
CLA n 610 CLA g 611	58.17	CLA 5 602 CHL G 601	57.4336	CHL 5 608 CLA Y 602	59.2372
CLA Y 611 CHL Y 609	58.2193	CLA s 611 CHL y 608	57.4561	CLA Y 602 CHL 5 608	59.2434
CLA y 612 CLA y 610	58.2244	CLA r 612 CHL Y 608	57.4657	CLA y 602 CHL 1 608	59.2629
CHL S 601 CLA r 610	58.2784	CHL s 608 CLA g 611	57.4675	CHL 1 608 CLA y 602	59.2682
CHL s 601 CLA R 610	58.2875	CHL 7 608 CLA Y 602	57.503	CLA 7 610 CLA S 610	59.2863
CLA N 610 CHL G 601	58.2924	CLA R 602 CLA s 602	57.5044	CLA S 610 CLA 7 610	59.2926
CLA n 602 CHL n 608	58.301	CHL 5 608 CHL Y 609	57.5407	CLA s 610 CLA 3 610	59.3135
CHL y 601 CHL y 608	58.3208	CHL Y 601 CLA 8 610	57.5715	CLA 3 610 CLA s 610	59.321
CHL n 601 CLA n 610	58.3256	CHL N 609 CLA 7 610	57.591	CLA 7 610 CHL S 608	59.3951
CLA n 602 CHL n 609	58.3257	CLA 7 611 CHL Y 608	57.609	CHL S 608 CLA 7 610	59.4003
CHL Y 601 CHL Y 609	58.3696	CHL G 601 CLA r 611	57.6493	CHL s 608 CLA 3 610	59.43
CLA G 602 CLA S 610	58.3868	CLA r 609 CHL r 608	57.6498	CLA 3 610 CHL s 608	59.436
CHL n 601 CLA n 611	58.3872	CLA y 602 CLA n 610	57.6542	CHL S 608 CLA 8 610	59.4387
CHL y 608 CLA y 602	58.4089	CLA r 616 CLA r 610	57.6751	CLA 8 610 CHL S 608	59.4408
CHL n 609 CLA n 602	58.4241	CLA y 610 CHL y 601	57.7299	CLA 4 610 CHL s 608	59.4654
CHL n 608 CHL g 601	58.4343	CHL Y 608 CHL 5 608	57.7367	CHL s 608 CLA 4 610	59.4675
CHL n 608 CLA n 602	58.444	CLA 7 611 CHL Y 601	57.7442	CHL 7 601 CLA Y 602	59.4751
CHL Y 609 CLA Y 611	58.4492	CHL 7 608 CLA S 610	57.7626	CLA Y 602 CHL 7 601	59.4789
CLA N 611 CHL G 609	58.4527	CLA r 609 CLA r 602	57.8375	CLA y 602 CHL 3 601	59.4858
CLA R 610 CLA s 611	58.4633	CHL Y 601 CLA 7 611	57.839	CHL 3 601 CLA y 602	59.4905
CLA n 611 CHL n 601	58.472	CLA y 602 CHL y 601	57.8493	CLA 8 610 CLA S 611	59.4958
CLA g 611 CHL n 608	58.4741	CLA s 610 CLA g 611	57.8507	CLA S 611 CLA 8 610	59.5007
CHL y 609 CHL n 608	58.5063	CLA r 602 CLA r 610	57.9051	CLA s 611 CLA 4 610	59.51
CLA n 610 CHL n 601	58.5147	CHL 5 609 CHL Y 608	57.9511	CLA 4 610 CLA s 611	59.5149
CLA y 602 CHL y 608	58.5291	CHL G 608 CLA 5 610	58.0147	CHL g 601 CHL g 601	59.5364
CLA N 611 CLA N 602	58.5365	CLA r 616 CLA r 603	58.027	CHL G 601 CHL G 601	59.5471
CLA N 602 CLA N 611	58.5588	CHL Y 608 CLA 7 611	58.0332	CHL r 608 CHL r 608	59.5616
CLA N 612 CLA G 610	58.568	CHL 8 608 CLA Y 611	58.0359	CHL R 608 CHL R 608	59.5856
CLA Y 610 CHL Y 608	58.587	CHL 5 608 CLA G 611	58.0604	CLA 8 610 CHL S 601	59.6969
CLA g 602 CLA y 602	58.5973	CLA N 602 CLA 6 602	58.0631	CHL S 601 CLA 8 610	59.7048
CHL Y 609 CHL Y 601	58.6103	CLA r 611 CLA r 616	58.0826	CLA N 610 CHL 7 601	59.7057
CHL G 601 CLA N 610	58.6289	CLA 7 610 CHL N 609	58.1016	CHL 7 601 CLA N 610	59.7066
CHL G 609 CLA N 611	58.633	CHL 6 601 CHL N 608	58.1115	CLA N 610 CLA 7 611	59.7079
CHL N 608 CHL Y 609	58.6354	CHL y 608 CHL n 608	58.1177	CLA 7 611 CLA N 610	59.7101
CLA g 610 CLA n 602	58.6437	CLA y 611 CLA y 602	58.1283	CHL s 601 CLA 4 610	59.7156
CHL Y 608 CLA Y 610	58.6634	CHL 5 609 CLA Y 610	58.1341	CLA 4 610 CHL s 601	59.7227
CLA r 610 CLA S 611	58.6676	CHL s 601 CHL y 608	58.1352	CLA 3 611 CLA n 610	59.7343
CLA S 610 CHL G 601	58.6767	CHL 7 601 CLA Y 611	58.1501	CHL N 608 CLA r 611	59.7357
CHL N 609 CLA G 610	58.7178	CHL S 601 CLA 8 611	58.1779	CLA Y 602 CLA r 612	59.736
CHL y 609 CLA y 602	58.7202	CLA y 602 CLA n 602	58.1944	CLA n 610 CLA 3 611	59.7367
CLA g 610 CLA n 611	58.7207	CLA s 602 CHL y 608	58.2199	CLA r 611 CHL N 608	59.7371
CLA y 602 CLA g 602	58.7587	CLA r 611 CLA Y 602	58.2244	CLA r 612 CLA Y 602	59.7373
CHL n 608 CHL y 609	58.7867	CLA n 610 CHL g 608	58.236	CHL 8 608 CLA S 611	59.7378
CLA y 602 CHL y 609	58.8362	CLA s 602 CHL R 608	58.2381	CLA n 610 CHL 3 601	59.7389
CHL g 609 CLA n 611	58.8563	CHL 6 601 CLA N 602	58.2452	CHL 3 601 CLA n 610	59.7391
CLA N 610 CLA G 612	58.864	CLA N 610 CLA 7 602	58.2517	CLA S 611 CHL 8 608	59.7429
CLA g 603 CLA n 610	58.8663	CLA G 611 CLA G 611	58.2562	CLA R 612 CLA y 602	59.7559
CLA n 602 CLA g 610	58.8755	CLA G 610 CLA 5 611	58.2597	CLA y 602 CLA R 612	59.7563
CHL g 601 CLA n 610	58.8902	CHL r 608 CLA r 601	58.2692	CLA s 611 CHL 4 608	59.7602
CHL n 608 CLA g 611	58.9135	CHL 5 608 CLA Y 602	58.2812	CHL 4 608 CLA s 611	59.7644
CLA y 602 CLA n 610	58.9146	CLA 5 602 CHL G 608	58.3019	CLA R 611 CHL n 608	59.7653
CHL N 608 CHL Y 608	58.9153	CLA Y 602 CLA 7 612	58.347	CHL n 608 CLA R 611	59.7668
CHL Y 609 CHL N 608	58.9158	CHL R 608 CLA s 611	58.3491	CLA 7 602 CHL N 608	59.7707
CLA G 610 CLA N 612	58.9347	CLA Y 611 CLA r 611	58.358	CHL N 608 CLA 7 602	59.7778
CLA g 602 CHL y 601	58.9706	CHL Y 609 CLA r 610	58.3999	CHL n 608 CLA 3 602	59.796
CLA r 610 CHL S 601	58.9732	CHL N 601 CLA 6 602	58.4357	CLA 3 602 CHL n 608	59.8032
CHL y 608 CHL n 608	58.9911	CLA r 611 CLA Y 611	58.4453	CLA N 602 CHL 5 608	59.9556
CLA g 612 CLA s 610	58.9913	CLA Y 612 CLA r 601	58.446	CHL 5 608 CLA N 602	59.956
CLA n 611 CLA g 610	59.0015	CHL s 608 CHL g 601	58.4768	CLA y 610 CHL y 608	59.9805
CLA n 610 CLA y 602	59.0216	CLA 6 602 CHL N 601	58.5105	CLA g 602 CLA g 611	59.9814
CLA Y 602 CLA Y 603	59.032	CLA 7 602 CHL N 608	58.5179	CLA g 611 CLA g 602	59.9827
CLA n 611 CHL g 609	59.0349	CHL 7 601 CHL Y 609	58.5471	CHL y 608 CLA y 610	59.9829
CLA S 602 CLA G 611	59.049	CLA s 610 CHL y 608	58.5663	CHL 1 608 CLA n 602	59.9918
CHL N 608 CLA Y 602	59.0496	CLA r 601 CLA r 616	58.6082	CLA n 602 CHL 1 608	59.9931
CLA G 610 CHL N 609	59.075	CHL 7 601 CHL Y 601	58.6425	CHL Y 608 CLA Y 610	59.9952
CLA s 611 CLA R 610	59.076	CHL Y 609 CHL 7 601	58.6602	CLA G 611 CLA G 602	59.9954
CLA Y 603 CLA Y 602	59.1033	CHL g 601 CHL s 608	58.6635	CLA G 602 CLA G 611	59.9968
CLA n 610 CLA g 603	59.1352	CHL 7 608 CHL N 609	58.6862	CLA Y 610 CHL Y 608	59.997
CHL y 609 CHL y 601	59.154	CLA n 610 CLA n 602	58.6962	CLA Y 602 CLA r 601	60.0356
CLA Y 602 CHL N 608	59.1776	CHL n 608 CLA y 602	58.6973	CLA r 601 CLA Y 602	60.0388
CHL Y 608 CHL N 608	59.1866	CLA R 610 CLA s 610	58.7042	CLA R 601 CLA y 602	60.0404
CLA n 610 CHL g 601	59.2183	CHL 7 601 CLA G 602	58.7193	CLA y 602 CLA R 601	60.0433
CHL G 601 CLA S 610	59.2347	CLA n 602 CHL n 601	58.733	CLA 8 602 CLA S 611	60.0675
CHL y 601 CLA g 602	59.2445	CLA R 602 CHL s 601	58.7461	CLA S 611 CLA 8 602	60.068
CHL n 608 CHL y 608	59.2623	CLA S 611 CLA 8 611	58.7756	CLA s 611 CLA 4 602	60.0756
CHL y 609 CLA y 611	59.2785	CHL s 608 CLA g 610	58.7779	CLA 4 602 CLA s 611	60.0762
CLA G 612 CLA N 610	59.2851	CLA 5 602 CLA N 602	58.7963	CHL 7 601 CHL N 608	60.1743
CLA n 611 CLA n 611	59.3306	CHL 5 609 CLA Y 602	58.7994	CHL N 608 CHL 7 601	60.1772
CLA g 611 CLA s 611	59.3776	CLA N 602 CHL 7 601	58.801	CLA g 611 CLA g 611	60.1824
CHL y 608 CLA s 611	59.3909	CLA s 611 CLA y 610	58.8071	CHL 8 608 CLA S 602	60.1916
CHL y 601 CHL y 609	59.3911	CLA G 602 CLA r 611	58.8123	CLA G 611 CLA G 611	60.1954
CLA N 610 CLA G 603	59.4024	CLA 7 610 CLA N 610	58.8179	CLA S 602 CHL 8 608	60.1957
CHL S 601 CLA r 612	59.4368	CLA 6 610 CLA N 602	58.8471	CHL n 608 CHL 3 601	60.2042
CLA y 611 CHL y 609	59.5039	CLA 5 602 CLA G 611	58.8504	CHL 3 601 CHL n 608	60.208
CHL n 601 CHL n 601	59.5668	CLA r 601 CHL r 608	58.8517	CLA g 611 CLA g 610	60.2173
CLA N 602 CLA G 603	59.5875	CLA 6 610 CHL N 601	58.8664	CLA g 610 CLA g 611	60.2205
CLA s 610 CLA g 612	59.6502	CLA r 609 CLA r 610	58.8715	CLA s 602 CHL 4 608	60.2225
CLA g 610 CLA n 612	59.6557	CHL 5 609 CLA G 602	58.8877	CHL 4 608 CLA s 602	60.2268
CLA G 603 CLA N 610	59.6749	CHL 6 608 CHL G 608	58.9366	CLA G 610 CLA G 611	60.2285
CLA R 610 CLA s 602	59.6974	CHL 5 601 CHL G 608	58.9406	CLA G 611 CLA G 610	60.2319
CLA G 603 CLA N 602	59.7059	CHL g 601 CLA s 610	58.9459	CLA r 610 CLA Y 612	60.2348
CLA N 611 CHL N 601	59.7265	CLA r 602 CHL Y 608	58.9462	CLA Y 612 CLA r 610	60.2367
CHL N 609 CHL Y 609	59.7377	CLA y 610 CLA s 610	58.9549	CLA y 612 CLA R 610	60.2525
CLA G 611 CLA S 602	59.7629	CLA 6 611 CLA N 610	58.9567	CLA R 610 CLA y 612	60.2543
CLA Y 612 CLA Y 602	59.7845	CHL s 608 CLA g 602	58.9747	CHL G 608 CLA 5 610	60.3463
CHL N 601 CLA N 611	59.8119	CLA G 602 CLA 7 611	58.9763	CLA 5 610 CHL G 608	60.3503
CLA S 610 CLA G 612	59.8123	CHL 8 608 CLA Y 610	58.9812	CLA 1 610 CHL g 608	60.3793
CLA Y 602 CLA Y 612	59.8147	CHL Y 601 CLA 7 602	59.006	CHL g 608 CLA 1 610	60.3825
CHL N 601 CHL N 601	59.8283	CLA Y 611 CLA 7 611	59.006	CHL 8 601 CHL S 601	60.3976
CLA Y 611 CLA Y 611	59.8564	CLA r 610 CLA r 603	59.0359	CHL s 601 CHL 4 601	60.4003
CLA s 611 CHL y 608	59.8614	CLA 7 602 CHL N 609	59.0637	CHL S 601 CHL 8 601	60.4014
CLA y 602 CLA y 612	59.8747	CLA 8 610 CLA Y 611	59.0681	CHL 4 601 CHL s 601	60.4032
CLA y 610 CHL n 608	59.8968	CHL N 601 CLA 7 602	59.0723	CLA Y 602 CHL r 608	60.4601
CLA n 602 CLA n 603	59.9038	CLA R 611 CLA s 602	59.0829	CHL r 608 CLA Y 602	60.4649
CLA y 612 CLA y 602	59.9114	CHL 5 601 CLA G 602	59.0901	CLA r 612 CLA Y 610	60.4798
CHL N 608 CHL G 608	59.9245	CLA G 610 CHL 5 601	59.1048	CLA Y 610 CLA r 612	60.4817
CHL g 601 CLA s 611	59.9266	CHL 7 601 CHL G 601	59.1061	CHL R 608 CLA y 602	60.4879
CLA n 603 CLA n 602	59.9284	CLA G 612 CLA 5 610	59.1094	CLA y 610 CLA R 612	60.4892
CHL N 609 CHL Y 608	59.9484	CLA 7 612 CLA Y 602	59.1132	CLA R 612 CLA y 610	60.4918
CHL Y 609 CHL N 609	59.9728	CLA 5 610 CHL Y 609	59.1184	CLA y 602 CHL R 608	60.4929
CLA S 611 CLA G 611	59.9759	CLA r 611 CLA Y 612	59.1359	CHL g 601 CLA g 611	60.5126
CHL N 609 CHL G 601	59.9915	CLA N 610 CHL 6 601	59.1522	CLA g 611 CHL g 601	60.516
CLA N 612 CHL G 608	60.0176	CLA y 611 CHL y 601	59.1701	CLA G 611 CHL G 601	60.5244
CLA n 612 CLA g 610	60.021	CLA g 602 CHL n 608	59.2197	CHL G 601 CLA G 611	60.528
CLA s 611 CLA g 611	60.0212	CLA s 602 CHL g 601	59.2213	CLA g 610 CLA g 610	60.6012
CHL N 601 CHL G 608	60.024	CLA 7 612 CLA Y 610	59.2472	CLA G 610 CLA G 610	60.6138
CLA g 611 CLA s 612	60.038	CLA 5 611 CLA G 602	59.2479	CHL 7 608 CLA N 610	60.6263
CHL n 608 CLA y 610	60.0648	CLA 5 602 CLA Y 602	59.2545	CLA N 610 CHL 7 608	60.6307
CLA y 610 CHL n 609	60.1058	CHL 7 608 CLA N 602	59.2649	CLA n 610 CHL 3 608	60.6408
CHL g 608 CHL n 608	60.1453	CHL 5 608 CLA r 610	59.3029	CHL 3 608 CLA n 610	60.6452
CLA R 612 CHL s 601	60.1468	CHL Y 609 CHL 5 608	59.3138	CLA Y 612 CLA r 602	60.6459
CHL G 608 CHL N 601	60.1676	CHL G 608 CHL 5 601	59.3182	CLA r 602 CLA Y 612	60.6459
CLA N 611 CLA G 602	60.1698	CLA Y 611 CLA 7 610	59.3245	CLA R 602 CLA y 612	60.6552
CHL N 609 CLA N 602	60.1765	CHL R 608 CLA s 610	59.3423	CLA y 612 CLA R 602	60.6564
CHL Y 608 CHL N 609	60.1792	CHL y 601 CLA y 610	59.3451	CHL G 608 CLA 5 602	60.7325
CLA N 603 CLA G 602	60.2154	CLA G 611 CHL G 601	59.3565	CLA 5 602 CHL G 608	60.7333
CLA y 603 CLA y 602	60.2169	CLA R 616 CLA s 602	59.3603	CLA 1 602 CHL g 608	60.7596
CHL g 609 CHL n 608	60.2197	CHL y 608 CLA s 602	59.3801	CHL g 608 CLA 1 602	60.7606
CHL n 609 CLA y 610	60.2375	CLA r 611 CLA r 610	59.3869	CHL N 608 CHL 8 608	60.8217
CLA g 612 CLA n 610	60.2377	CLA Y 612 CLA r 611	59.3887	CHL 8 608 CHL N 608	60.8241
CHL G 608 CHL N 608	60.2536	CHL N 608 CLA 7 602	59.4065	CHL 4 608 CHL n 608	60.8358
CLA r 612 CHL S 601	60.268	CLA r 601 CLA Y 611	59.4277	CHL n 608 CHL 4 608	60.8387
CLA N 602 CHL N 609	60.2701	CHL 5 608 CHL r 608	59.4607	CLA 8 612 CLA S 602	60.8696
CHL y 609 CHL n 609	60.2782	CHL y 601 CHL y 601	59.4737	CLA S 602 CLA 8 612	60.8753
CLA y 602 CLA y 603	60.2805	CLA 8 611 CHL S 601	59.4802	CLA S 610 CLA 8 611	60.877
CHL G 608 CLA N 612	60.31	CLA 7 602 CHL Y 609	59.4868	CLA 8 611 CLA S 610	60.8781
CHL G 601 CHL N 609	60.322	CLA r 612 CLA r 610	59.498	CLA 4 611 CLA s 610	60.883
CHL g 608 CLA n 612	60.3259	CHL 7 609 CHL N 608	59.5107	CLA s 610 CLA 4 611	60.8842
CLA s 602 CLA R 610	60.3407	CHL y 608 CHL s 608	59.5116	CLA s 602 CLA 4 612	60.8863
CLA g 610 CHL n 609	60.3462	CLA y 611 CLA y 610	59.5182	CLA 4 612 CLA s 602	60.892
CLA G 602 CLA N 611	60.3592	CLA G 610 CHL 5 609	59.5236	CHL N 608 CLA r 601	60.9286
CLA S 612 CLA G 611	60.391	CLA 7 612 CLA Y 611	59.5268	CLA r 601 CHL N 608	60.9328
CLA G 602 CLA N 603	60.4329	CHL 7 608 CLA Y 611	59.5312	CLA R 601 CHL n 608	60.9519
CHL N 608 CHL G 609	60.4543	CHL y 608 CLA s 611	59.5413	CHL n 608 CLA R 601	60.9554
CHL N 609 CLA Y 610	60.4579	CLA r 601 CHL Y 608	59.558	CHL g 601 CLA g 602	61.0123
CLA N 610 CHL N 601	60.463	CHL 5 609 CHL G 601	59.5633	CLA g 602 CHL g 601	61.0143
CLA G 612 CLA S 610	60.4656	CLA y 610 CLA s 611	59.5828	CLA G 602 CHL G 601	61.0239
CHL n 608 CHL g 608	60.4739	CLA 6 602 CHL N 608	59.6007	CHL G 601 CLA G 602	61.026
CLA Y 610 CHL Y 609	60.5005	CLA n 602 CLA n 610	59.6038	CLA Y 610 CLA r 609	61.0769
CLA s 611 CHL g 601	60.5057	CLA 5 610 CLA 5 610	59.6177	CLA r 609 CLA Y 610	61.081
CHL n 609 CHL y 609	60.5117	CLA G 610 CLA 7 602	59.6298	CLA R 609 CLA y 610	61.092
CHL n 608 CHL g 609	60.5161	CLA 7 611 CLA Y 612	59.6325	CLA y 610 CLA R 609	61.0964
CHL Y 609 CLA Y 610	60.568	CHL G 601 CHL 5 609	59.6399	CHL y 608 CHL g 601	61.1088
CLA Y 610 CHL N 609	60.5853	CHL n 608 CHL g 601	59.6562	CHL g 601 CHL y 608	61.1142
CLA y 612 CLA y 611	60.61	CHL r 608 CLA r 612	59.6685	CHL G 601 CHL Y 608	61.1222
CLA G 611 CLA S 611	60.6135	CLA Y 602 CLA 8 610	59.6793	CHL Y 608 CHL G 601	61.1276
CLA n 612 CHL g 608	60.6207	CHL g 601 CLA n 610	59.6825	CLA G 610 CHL 5 608	61.1678
CLA n 610 CLA g 612	60.643	CLA N 611 CLA 6 602	59.683	CHL 5 608 CLA G 610	61.1729
CHL N 601 CLA N 610	60.6508	CLA G 610 CLA G 611	59.6841	CLA S 610 CLA 8 602	61.179
CLA g 603 CLA n 602	60.6534	CHL n 608 CLA g 610	59.7498	CLA 8 602 CLA S 610	61.1838
CHL g 601 CLA s 602	60.6722	CHL 7 609 CLA N 610	59.7679	CHL 1 608 CLA g 610	61.1862
CLA s 612 CLA g 611	60.675	CLA Y 602 CLA r 602	59.8078	CLA g 610 CHL 1 608	61.1924
CLA y 611 CLA y 612	60.6759	CHL n 608 CLA n 602	59.8161	CLA 4 602 CLA s 610	61.1928
CLA S 602 CLA r 612	60.6821	CLA 6 602 CLA N 611	59.8273	CLA s 610 CLA 4 602	61.1976
CHL y 608 CHL n 609	60.6893	CLA 7 602 CLA Y 603	59.8508	CLA 7 611 CHL Y 601	61.2468
CHL n 609 CLA g 610	60.6973	CLA 7 612 CHL Y 601	59.8542	CHL Y 601 CLA 7 611	61.2512
CLA g 611 CLA s 609	60.7246	CLA y 611 CLA y 611	59.8564	CHL 7 608 CHL S 608	61.2521
CLA g 602 CLA s 612	60.7352	CLA Y 610 CLA 7 602	59.8618	CHL y 601 CLA 3 611	61.2606
CHL G 609 CHL N 608	60.7487	CHL Y 601 CLA r 601	59.9017	CHL S 608 CHL 7 608	61.2609
CLA y 602 CLA n 603	60.7559	CLA N 602 CHL 6 601	59.9155	CHL 8 608 CHL S 601	61.2649
CLA n 602 CLA g 603	60.7627	CHL G 601 CLA r 612	59.9272	CLA 3 611 CHL y 601	61.2651
CLA n 603 CLA y 602	60.7767	CLA R 610 CLA s 611	59.9275	CHL S 601 CHL 8 608	61.2727
CHL N 609 CLA G 611	60.7771	CLA 6 610 CLA N 611	59.936	CHL s 608 CHL 3 608	61.2842
CHL N 608 CLA N 602	60.7809	CLA g 611 CHL s 608	59.9405	CHL s 601 CHL 4 608	61.2914
CLA S 602 CLA r 610	60.7874	CLA r 610 CLA r 611	59.9428	CHL 3 608 CHL s 608	61.2926
CHL N 601 CHL G 609	60.791	CLA s 602 CLA R 611	59.9495	CHL 4 608 CHL s 601	61.2972
CLA N 610 CLA Y 602	60.857	CLA N 602 CHL 7 609	59.981	CHL 7 601 CHL Y 601	61.303
CHL G 609 CHL N 601	60.8867	CLA N 610 CHL 7 609	59.9857	CHL Y 601 CHL 7 601	61.3087
CLA g 602 CLA n 611	60.9022	CHL Y 601 CHL 7 608	59.9895	CHL y 601 CHL 3 601	61.3226
CLA N 603 CLA N 602	60.9025	CLA 7 602 CLA N 610	59.9968	CHL 5 608 CHL G 601	61.3263
CHL N 608 CLA Y 610	60.9146	CHL Y 601 CLA r 611	60.0303	CHL G 601 CHL 5 608	61.3276
CLA N 602 CHL N 608	60.9174	CLA r 603 CHL r 608	60.0445	CHL 3 601 CHL y 601	61.3293
CHL n 609 CHL y 608	60.9189	CLA 7 610 CLA N 602	60.0498	CHL g 601 CHL 1 608	61.3403
CLA N 602 CLA N 603	60.9215	CLA y 610 CLA y 602	60.0606	CHL 1 608 CHL g 601	61.3408
CLA R 612 CLA s 602	60.942	CLA 5 610 CHL 5 608	60.0609	CHL r 608 CLA Y 611	61.3676
CLA Y 602 CLA N 610	60.9594	CLA y 602 CHL n 609	60.0845	CLA Y 611 CHL r 608	61.3679
CHL s 601 CLA R 612	60.9764	CLA s 610 CLA g 610	60.0901	CLA 8 611 CHL S 601	61.3971
CLA G 611 CLA S 612	61.0228	CLA Y 610 CHL r 608	60.1083	CHL R 608 CLA y 611	61.3977
CHL y 609 CLA n 610	61.0468	CHL 7 608 CLA S 611	60.1111	CLA y 611 CHL R 608	61.3977
CHL Y 601 CHL G 601	61.0518	CLA S 610 CHL 7 608	60.1262	CHL s 601 CLA 4 611	61.401
CLA Y 610 CHL N 608	61.0778	CLA G 610 CHL 7 601	60.1285	CHL S 601 CLA 8 611	61.4036
CLA n 611 CLA g 602	61.0897	CLA r 602 CLA r 602	60.1441	CLA 4 611 CHL s 601	61.407
CLA n 602 CLA n 612	61.1528	CLA G 612 CHL 5 608	60.1655	CHL S 608 CLA 8 611	61.5216
CLA N 603 CLA Y 602	61.158	CLA N 602 CLA 7 611	60.1663	CLA 8 611 CHL S 608	61.5244
CLA N 612 CLA G 602	61.1616	CHL N 609 CHL 7 608	60.176	CLA 4 611 CHL s 608	61.5345
CLA N 610 CHL Y 609	61.1665	CLA y 610 CLA n 610	60.1779	CHL s 608 CLA 4 611	61.537
CLA Y 602 CLA N 603	61.1722	CLA s 611 CHL R 608	60.1913	CLA 5 602 CLA N 602	61.5575
CLA G 611 CHL N 609	61.1739	CHL Y 601 CLA 7 612	60.1987	CLA 5 602 CLA G 610	61.5625
CLA s 612 CLA g 602	61.2053	CLA 5 610 CLA Y 610	60.1989	CLA N 602 CLA 5 602	61.5634
CLA g 602 CLA s 611	61.2098	CLA y 610 CLA y 611	60.2236	CLA G 610 CLA 5 602	61.5638
CLA S 611 CHL G 601	61.2122	CLA r 609 CLA r 609	60.2265	CLA 5 610 CLA N 602	61.5696
CLA n 612 CLA n 602	61.2289	CHL 7 601 CLA Y 612	60.2455	CLA N 602 CLA 5 610	61.5721
CLA Y 602 CHL G 601	61.2622	CHL G 609 CLA 5 602	60.2484	CHL Y 609 CLA r 610	61.5745
CLA n 610 CHL y 609	61.2812	CHL 6 608 CHL N 601	60.267	CLA r 610 CHL Y 609	61.5788
CHL g 601 CHL n 609	61.2945	CHL N 609 CLA 7 602	60.2832	CLA 1 602 CLA g 610	61.5799
CLA y 611 CHL y 601	61.3151	CHL s 601 CLA R 602	60.2841	CLA g 610 CLA 1 602	61.5799
CHL y 601 CLA y 611	61.3153	CLA N 603 CLA 7 610	60.2892	CLA R 610 CHL y 609	61.5868
CLA s 602 CHL g 601	61.3193	CLA g 602 CLA n 602	60.3006	CHL y 609 CLA R 610	61.5911
CLA g 602 CLA n 612	61.3583	CLA Y 602 CHL 7 608	60.3131	CLA n 602 CLA 1 602	61.5922
CHL G 601 CHL Y 601	61.3769	CLA r 612 CLA r 616	60.3151	CLA 1 602 CLA n 602	61.5971
CHL Y 609 CLA N 610	61.4028	CHL G 601 CLA 7 602	60.3454	CLA n 602 CLA 1 610	61.6092
CLA r 610 CLA S 602	61.4132	CLA Y 612 CLA r 602	60.3562	CLA 1 610 CLA n 602	61.6115
CLA G 602 CLA N 612	61.4221	CLA S 611 CLA 8 610	60.3601	CLA r 601 CLA S 611	61.6389
CLA Y 611 CLA G 602	61.4393	CHL y 608 CLA n 610	60.3764	CLA S 611 CLA r 601	61.6421
CLA r 612 CLA S 602	61.4441	CLA Y 612 CHL 8 608	60.3877	CLA 7 611 CLA Y 602	61.6472
CLA s 609 CLA g 611	61.4453	CLA 7 602 CHL G 601	60.3952	CLA Y 602 CLA 7 611	61.6493
CHL N 608 CLA G 612	61.4495	CHL G 608 CLA 7 602	60.4139	CLA y 602 CLA 3 611	61.6518
CLA Y 611 CLA Y 612	61.4502	CLA s 611 CLA R 610	60.4377	CLA 3 611 CLA y 602	61.6543
CHL G 601 CLA Y 602	61.4578	CHL G 608 CLA 6 602	60.4409	CLA N 602 CLA 7 611	61.655
CLA S 611 CHL Y 608	61.4587	CLA N 602 CLA 5 602	60.453	CLA 7 611 CLA N 602	61.6593
CLA Y 612 CLA Y 611	61.5189	CLA S 602 CLA 8 611	60.4557	CLA s 611 CLA R 601	61.6689
CLA S 611 CLA r 612	61.5974	CHL Y 601 CHL 7 601	60.4599	CLA 3 611 CLA n 602	61.6714
CHL g 601 CLA s 612	61.6148	CLA 6 602 CLA Y 602	60.4628	CLA R 601 CLA s 611	61.6723
CHL n 609 CHL g 601	61.6164	CLA 7 610 CLA Y 612	60.4631	CLA n 602 CLA 3 611	61.6756
CLA n 612 CLA g 602	61.6227	CLA Y 603 CHL 7 601	60.4699	CHL N 609 CLA r 611	61.703
CHL y 608 CLA y 610	61.6591	CHL N 601 CLA 5 602	60.475	CLA r 611 CHL N 609	61.7043
CLA N 611 CLA N 611	61.6782	CLA Y 610 CLA 7 610	60.4755	CLA R 611 CHL n 609	61.7262
CHL y 609 CLA s 611	61.6877	CHL s 601 CLA y 610	60.4791	CHL n 609 CLA R 611	61.7277
CLA s 611 CLA g 602	61.688	CHL G 608 CLA 5 611	60.485	CLA N 611 CLA 7 602	61.8135
CLA G 602 CLA Y 611	61.6913	CLA 5 611 CLA G 611	60.4924	CLA 7 602 CLA N 611	61.8157
CLA s 602 CLA R 612	61.7063	CLA 7 610 CLA S 611	60.5009	CLA 3 602 CLA n 611	61.8411
CLA y 610 CHL y 608	61.7301	CLA R 610 CHL s 608	60.5106	CLA n 611 CLA 3 602	61.8437
CLA g 602 CLA n 603	61.7347	CLA Y 603 CLA r 611	60.5192	CLA R 601 CLA y 610	61.8922
CHL G 601 CLA S 611	61.78	CLA n 602 CHL g 608	60.5558	CLA y 610 CLA R 601	61.8926
CLA g 603 CHL n 608	61.8003	CLA N 610 CLA 6 602	60.5679	CLA r 601 CLA Y 610	61.8972
CHL y 608 CLA s 610	61.8094	CHL S 601 CHL 8 601	60.5855	CLA Y 610 CLA r 601	61.8974
CLA g 610 CLA s 609	61.8097	CLA 5 603 CLA G 602	60.5886	CLA 5 610 CHL G 601	61.9149
CLA Y 612 CHL Y 608	61.8287	CLA Y 602 CLA r 612	60.5892	CLA 5 602 CHL N 601	61.9152
CLA y 603 CHL n 608	61.8734	CLA N 603 CLA 7 602	60.5962	CHL N 601 CLA 5 602	61.9183
CLA G 612 CHL N 608	61.8954	CHL g 601 CHL n 608	60.6133	CHL G 601 CLA 5 610	61.9195
CHL Y 608 CLA S 611	61.9102	CLA r 601 CLA Y 612	60.6287	CHL g 601 CLA 1 610	61.9321
CLA n 603 CLA g 602	61.9509	CLA r 610 CLA r 612	60.6351	CLA 1 610 CHL g 601	61.9369
CHL g 608 CHL n 601	61.951	CLA n 610 CHL n 601	60.6434	CHL n 601 CLA 1 602	61.9524
CHL g 609 CLA n 612	61.9912	CHL G 608 CHL 5 608	60.6476	CLA 1 602 CHL n 601	61.9538
CHL Y 608 CLA Y 612	62.0087	CLA n 602 CLA n 611	60.6745	CHL N 601 CLA 7 602	61.9719
CHL y 609 CLA s 610	62.0171	CHL 7 609 CLA N 602	60.6825	CLA 7 602 CHL N 601	61.9732
CHL N 601 CLA G 610	62.0563	CLA Y 602 CHL 5 608	60.6826	CLA 3 602 CHL n 601	61.9901
CLA Y 611 CHL r 608	62.0683	CLA 7 602 CLA Y 612	60.6909	CHL n 601 CLA 3 602	61.9927
CHL n 608 CLA g 603	62.0885	CLA g 610 CLA n 610	60.6929	CLA r 612 CHL Y 601	61.9929
CHL n 601 CHL g 608	62.0906	CLA R 609 CHL s 601	60.6997	CHL Y 601 CLA r 612	61.9934
CHL n 608 CLA y 603	62.1096	CHL G 609 CLA 7 602	60.7139	CHL y 601 CLA R 612	62.0197
CLA N 612 CHL G 609	62.1385	CHL Y 609 CLA 7 611	60.7179	CLA R 612 CHL y 601	62.0214
CLA n 611 CLA n 610	62.1424	CLA 6 602 CLA G 602	60.7416	CLA N 602 CLA 7 610	62.0752
CHL N 609 CHL G 609	62.1433	CHL 6 608 CLA G 610	60.7463	CLA 7 610 CLA N 602	62.0767
CLA s 611 CHL y 609	62.1582	CLA Y 611 CLA r 602	60.758	CLA 3 610 CLA n 602	62.0826
CLA s 612 CHL g 601	62.1704	CHL 7 601 CLA Y 603	60.7603	CLA n 602 CLA 3 610	62.0832
CHL N 608 CLA G 603	62.2024	CLA Y 602 CLA r 610	60.765	CLA r 616 CLA r 616	62.1507
CLA s 610 CHL y 608	62.2319	CHL Y 609 CLA r 602	60.7798	CLA R 616 CLA R 616	62.1603
CLA n 612 CHL g 609	62.2386	CHL r 608 CHL Y 608	60.7915	CHL 5 609 CLA N 602	62.1611
CHL g 609 CHL n 601	62.2461	CLA G 610 CLA 5 612	60.7965	CLA N 602 CHL 5 609	62.1613
CLA n 610 CLA n 611	62.2464	CLA 5 610 CLA G 612	60.8043	CLA 8 612 CLA S 610	62.1627
CHL N 609 CHL G 608	62.26	CLA n 611 CHL g 608	60.8046	CLA S 610 CLA 8 612	62.1638
CLA G 610 CHL N 601	62.2625	CLA G 611 CLA 5 602	60.805	CLA 4 612 CLA s 610	62.1767
CLA r 612 CLA S 611	62.3054	CHL 7 609 CLA Y 602	60.8199	CLA s 610 CLA 4 612	62.1768
CHL r 608 CLA Y 611	62.3342	CLA Y 610 CLA 8 610	60.8347	CHL 1 609 CLA n 602	62.1925
CLA S 612 CLA G 602	62.3394	CLA 5 611 CHL G 608	60.8371	CLA n 602 CHL 1 609	62.1926
CHL n 601 CHL g 609	62.34	CLA R 612 CLA s 602	60.8398	CLA Y 611 CLA r 616	62.2632
CHL G 609 CLA N 612	62.3814	CLA G 602 CLA 5 603	60.8412	CLA r 616 CLA Y 611	62.2674
CHL G 609 CHL N 609	62.389	CLA Y 610 CHL 5 608	60.8435	CLA R 616 CLA y 611	62.2873
CHL y 601 CHL y 601	62.4138	CLA 7 603 CLA Y 602	60.8589	CLA y 611 CLA R 616	62.2909
CLA s 609 CLA g 610	62.4373	CLA 5 602 CHL G 609	60.8708	CHL 5 608 CLA Y 610	62.4215
CLA s 610 CHL y 609	62.4576	CHL y 601 CLA n 602	60.8864	CLA Y 610 CHL 5 608	62.4302
CLA G 603 CHL N 608	62.4928	CLA s 611 CHL g 601	60.8986	CLA y 610 CHL 1 608	62.4377
CHL G 608 CHL N 609	62.5417	CLA 7 602 CLA N 603	60.9	CHL 1 608 CLA y 610	62.4457
CHL g 609 CHL n 609	62.546	CLA G 602 CLA r 610	60.9079	CLA 5 611 CLA G 610	62.4888
CLA S 612 CHL G 601	62.6362	CLA g 602 CHL s 608	60.9079	CLA G 610 CLA 5 611	62.492
CHL N 601 CLA G 602	62.6422	CLA 6 610 CHL G 608	60.9126	CLA Y 612 CHL r 608	62.4968
CHL g 601 CHL y 601	62.6494	CLA 6 611 CLA N 602	60.9137	CHL r 608 CLA Y 612	62.4969
CLA n 602 CHL y 601	62.6649	CLA 5 610 CLA Y 602	60.9168	CLA g 610 CLA 1 611	62.5153
CHL y 601 CLA n 602	62.7574	CHL Y 608 CLA r 616	60.9301	CLA 1 611 CLA g 610	62.5185
CLA G 602 CHL N 601	62.762	CHL s 601 CLA R 616	60.9511	CHL R 608 CLA y 612	62.5198
CLA N 602 CHL Y 609	62.7774	CLA 5 602 CHL Y 608	60.9584	CLA y 612 CHL R 608	62.5202
CHL n 609 CHL g 609	62.7911	CLA N 611 CHL 6 601	61.0127	CHL N 608 CLA 8 610	62.5212
CLA G 602 CLA S 612	62.7917	CLA G 611 CHL 7 601	61.0378	CLA 8 610 CHL N 608	62.524
CHL N 608 CLA Y 603	62.8198	CHL N 608 CLA 8 610	61.0452	CLA 4 610 CHL n 608	62.5276
CLA g 611 CHL n 609	62.8206	CLA s 602 CLA R 612	61.0458	CHL n 608 CLA 4 610	62.5302
CLA y 603 CHL y 601	62.8327	CLA n 602 CLA g 602	61.0495	CLA r 612 CLA Y 611	62.5323
CLA S 609 CLA G 611	62.8355	CLA G 603 CLA 7 602	61.0677	CLA Y 611 CLA r 612	62.5361
CLA g 612 CHL n 608	62.8472	CLA 7 610 CLA S 610	61.085	CLA y 611 CLA R 612	62.5531
CLA g 602 CLA y 611	62.8589	CHL 5 608 CHL 5 608	61.0883	CLA R 612 CLA y 611	62.5579
CLA y 603 CLA n 610	62.8651	CLA Y 610 CLA 7 612	61.1057	CHL 5 608 CHL Y 608	62.6291
CLA N 610 CHL Y 608	62.8654	CLA n 610 CHL g 609	61.1064	CHL Y 608 CHL 5 608	62.6354
CHL Y 609 CLA N 602	62.882	CHL Y 609 CLA r 612	61.1259	CHL y 608 CHL 1 608	62.6403
CLA g 610 CLA s 612	62.9044	CLA s 602 CLA g 611	61.1378	CHL 1 608 CHL y 608	62.6456
CHL Y 601 CLA Y 603	62.9117	CHL Y 609 CLA r 601	61.1451	CLA 7 612 CHL N 608	62.6661
CLA y 610 CLA s 611	62.9353	CHL 5 609 CHL Y 609	61.171	CHL N 608 CLA 7 612	62.6696
CHL y 608 CLA n 610	62.9416	CLA 5 602 CHL Y 609	61.1834	CLA N 610 CLA r 611	62.6743
CLA y 603 CHL n 609	62.947	CHL y 609 CHL n 608	61.1898	CLA r 611 CLA N 610	62.6792
CHL y 601 CHL g 601	62.964	CHL n 608 CHL y 608	61.1907	CHL n 608 CLA 3 612	62.6868
CLA Y 611 CHL G 601	62.977	CLA 6 610 CLA N 610	61.2259	CLA R 602 CHL y 608	62.6889
CLA Y 610 CLA Y 603	62.9777	CHL 7 609 CHL Y 601	61.2427	CLA 3 612 CHL n 608	62.6893
CHL R 608 CLA s 611	62.9884	CHL n 601 CHL n 601	61.2552	CHL Y 608 CLA r 602	62.6899
CLA N 602 CHL G 601	62.9894	CLA R 610 CLA s 603	61.2557	CHL y 608 CLA R 602	62.6937
CLA Y 603 CLA Y 610	62.9897	CLA Y 611 CLA 8 602	61.2617	CLA r 602 CHL Y 608	62.6939
CLA g 602 CLA s 602	63.0035	CHL 6 608 CLA N 602	61.2703	CLA R 611 CLA n 610	62.7045
CHL y 601 CLA y 603	63.0132	CLA R 609 CLA s 602	61.2924	CLA n 610 CLA R 611	62.7096
CLA S 611 CLA G 602	63.0301	CLA n 610 CHL g 601	61.3	CLA N 602 CLA r 611	62.7493
CLA Y 603 CHL N 608	63.0562	CHL Y 608 CLA 7 602	61.3054	CLA r 611 CLA N 602	62.7563
CLA n 610 CLA n 610	63.0655	CHL G 601 CLA 7 611	61.3137	CLA 5 610 CLA G 611	62.7647
CLA n 610 CLA y 603	63.068	CLA G 611 CLA r 610	61.3142	CLA G 611 CLA 5 610	62.7657
CLA N 602 CLA Y 603	63.0821	CLA s 610 CHL y 609	61.3203	CLA R 611 CLA n 602	62.7703
CHL Y 608 CLA N 610	63.0876	CLA r 611 CLA r 609	61.3445	CLA g 611 CLA 1 610	62.7772
CLA Y 603 CHL Y 601	63.0952	CHL 5 608 CLA G 610	61.3512	CLA n 602 CLA R 611	62.7772
CHL g 608 CHL n 609	63.0956	CLA r 611 CHL Y 609	61.3605	CLA 1 610 CLA g 611	62.7785
CLA y 611 CLA g 602	63.1066	CLA N 611 CHL 7 608	61.3679	CHL 7 601 CHL N 609	62.7954
CHL n 609 CLA y 603	63.1311	CLA Y 603 CLA 7 602	61.3737	CHL N 609 CHL 7 601	62.7982
CHL y 608 CLA s 612	63.1443	CLA N 602 CLA 7 603	61.3776	CHL n 609 CHL 3 601	62.8188
CLA Y 603 CLA N 602	63.1453	CLA g 602 CLA s 610	61.4063	CHL 3 601 CHL n 609	62.8226
CLA n 610 CHL y 608	63.1617	CHL Y 609 CLA 7 602	61.4077	CLA N 610 CLA 7 612	62.8239
CLA R 602 CHL s 601	63.1624	CLA 5 602 CLA G 603	61.4187	CLA 7 612 CLA N 610	62.8239
CHL G 601 CLA N 602	63.1744	CLA G 602 CLA 7 610	61.4188	CLA 3 612 CLA n 610	62.8462
CHL G 601 CLA S 612	63.1819	CLA G 610 CLA 5 603	61.4206	CLA n 610 CLA 3 612	62.8471
CHL n 609 CLA g 611	63.2032	CLA G 611 CHL 5 609	61.4246	CLA 8 610 CLA S 612	62.8635
CHL S 601 CLA r 602	63.2366	CLA S 610 CLA 7 610	61.4282	CLA S 612 CLA 8 610	62.8651
CHL g 608 CLA s 610	63.2487	CHL y 601 CLA y 611	61.4294	CLA s 612 CLA 4 610	62.8777
CLA Y 611 CHL Y 601	63.2502	CHL n 609 CLA y 602	61.4306	CHL S 608 CLA 8 612	62.8791
CHL Y 601 CLA Y 611	63.2505	CLA R 616 CLA s 611	61.4321	CLA 8 612 CHL S 608	62.8797
CHL N 609 CLA Y 603	63.2541	CHL n 608 CLA y 610	61.4435	CLA 4 610 CLA s 612	62.8802
CLA s 611 CLA y 610	63.2688	CLA y 602 CLA y 611	61.4718	CHL r 608 CLA r 616	62.8942
CLA S 602 CHL G 601	63.2753	CLA y 610 CHL n 609	61.4845	CLA r 616 CHL r 608	62.8982
CHL G 601 CLA Y 611	63.2774	CLA Y 602 CHL 5 609	61.5138	CLA 4 612 CHL s 608	62.8988
CHL n 608 CLA g 612	63.2794	CHL 8 608 CHL Y 601	61.5233	CHL s 608 CLA 4 612	62.9001
CLA R 612 CLA s 611	63.2918	CHL n 601 CLA n 602	61.5234	CLA 5 602 CLA G 602	62.9002
CLA N 612 CLA N 602	63.306	CHL G 601 CLA G 611	61.5688	CHL S 608 CHL 8 608	62.9052
CHL y 609 CLA y 610	63.313	CLA g 602 CLA n 611	61.5708	CLA G 602 CLA 5 602	62.906
CLA N 602 CLA N 612	63.3742	CLA r 602 CLA r 603	61.5828	CHL 8 608 CHL S 608	62.907
CHL n 609 CHL g 608	63.3746	CHL y 609 CLA s 610	61.5875	CLA R 616 CHL R 608	62.9095
CLA y 610 CHL y 609	63.3748	CLA 5 602 CHL N 601	61.5978	CHL R 608 CLA R 616	62.9139
CLA g 611 CHL s 601	63.3813	CHL 7 608 CHL S 608	61.6109	CLA g 602 CLA 1 602	62.917
CLA Y 611 CLA Y 603	63.3999	CHL y 609 CLA n 610	61.6367	CLA 1 602 CLA g 602	62.9218
CLA g 610 CLA s 602	63.4127	CHL G 601 CLA 5 602	61.6382	CLA r 611 CLA Y 612	62.936
CLA Y 603 CHL N 609	63.4399	CLA 8 610 CHL Y 601	61.6388	CHL 4 608 CHL s 608	62.938
CLA s 612 CLA g 610	63.4424	CLA Y 603 CLA 7 611	61.6572	CLA Y 612 CLA r 611	62.9399
CLA n 603 CLA n 610	63.4592	CLA G 602 CLA r 612	61.6904	CHL s 608 CHL 4 608	62.9406
CHL n 601 CLA n 612	63.4612	CLA s 602 CLA R 602	61.7055	CLA y 612 CLA R 611	62.9437
CLA s 611 CHL R 608	63.4813	CLA R 610 CLA s 609	61.7346	CLA R 611 CLA y 612	62.9477
CLA G 602 CLA S 611	63.4904	CLA 8 611 CLA S 611	61.7514	CHL 8 608 CHL Y 601	62.9659
CLA N 602 CLA G 611	63.5201	CLA 5 612 CLA G 610	61.7536	CHL Y 601 CHL 8 608	62.9669
CLA G 611 CLA S 609	63.5323	CHL G 608 CHL 6 608	61.7603	CHL 4 608 CHL y 601	62.9705
CLA s 602 CLA g 602	63.5334	CHL y 601 CLA g 602	61.7636	CHL y 601 CHL 4 608	62.9706
CLA Y 603 CLA Y 611	63.5715	CHL 8 608 CLA Y 612	61.799	CLA y 610 CLA y 610	63.0811
CHL N 609 CLA G 603	63.573	CHL N 601 CHL 6 601	61.8087	CLA Y 610 CLA Y 610	63.0928
CLA s 612 CHL y 608	63.5738	CLA 6 602 CHL G 608	61.826	CLA S 609 CLA 8 611	63.1401
CLA n 610 CLA n 603	63.5815	CHL 5 608 CLA Y 603	61.8379	CLA 8 611 CLA S 609	63.1411
CLA y 603 CLA y 611	63.586	CHL s 601 CLA R 611	61.8445	CHL 7 608 CLA S 610	63.1503
CLA n 612 CHL n 601	63.6018	CHL G 601 CHL G 601	61.871	CLA 4 611 CLA s 609	63.1574
CLA y 603 CLA n 602	63.7184	CLA 5 612 CLA G 602	61.8761	CLA 7 611 CHL N 609	63.1574
CLA s 610 CHL g 608	63.7249	CLA 5 603 CLA Y 602	61.8772	CLA s 609 CLA 4 611	63.1583
CLA Y 602 CLA G 603	63.7347	CLA 5 611 CHL G 601	61.8808	CHL N 609 CLA 7 611	63.1588
CLA g 612 CLA s 602	63.7355	CHL Y 608 CLA r 609	61.8824	CLA S 610 CHL 7 608	63.1598
CLA y 611 CLA y 603	63.754	CHL y 608 CHL s 601	61.8916	CLA s 610 CHL 3 608	63.174
CLA G 611 CLA N 602	63.7674	CHL Y 608 CHL 8 608	61.9062	CHL n 609 CLA 3 611	63.1749
CLA S 612 CLA G 610	63.7713	CHL n 609 CLA n 602	61.9101	CLA 3 611 CHL n 609	63.1764
CLA n 602 CLA y 603	63.7755	CHL S 608 CHL 7 608	61.9105	CHL 3 608 CLA s 610	63.1836
CLA N 610 CLA Y 603	63.7957	CHL N 608 CLA 7 611	61.9132	CHL G 608 CHL 5 608	63.1969
CLA g 603 CHL n 609	63.7991	CLA r 616 CLA r 601	61.9251	CHL 5 608 CHL G 608	63.2035
CLA S 610 CHL Y 608	63.7994	CLA n 610 CLA y 602	61.9268	CHL 1 608 CHL g 608	63.2244
CLA G 603 CHL N 609	63.8098	CHL y 601 CHL n 608	61.9325	CHL g 608 CHL 1 608	63.2315
CHL y 608 CLA y 612	63.8144	CHL y 608 CHL y 601	61.9652	CLA r 610 CHL r 608	63.2443
CHL s 601 CLA R 602	63.8439	CHL 6 609 CHL G 608	61.9779	CHL r 608 CLA r 610	63.2466
CLA S 611 CHL r 608	63.8452	CLA 8 610 CLA S 611	62.0139	CHL R 608 CLA R 610	63.2551
CLA G 603 CLA Y 602	63.8481	CHL g 608 CLA n 611	62.0144	CLA R 610 CHL R 608	63.2569
CLA S 611 CHL Y 609	63.8897	CLA S 611 CLA 8 612	62.0157	CLA 7 611 CLA S 610	63.3442
CHL G 601 CLA S 602	63.8997	CLA s 610 CLA y 610	62.0264	CLA S 610 CLA 7 611	63.3474
CLA r 602 CHL S 601	63.9096	CLA n 602 CLA g 610	62.0306	CLA G 602 CHL 7 601	63.3495
CHL Y 601 CLA G 611	63.9419	CHL G 601 CHL r 608	62.0333	CLA G 602 CLA r 610	63.3514
CLA y 612 CHL y 601	63.9823	CHL Y 608 CHL 5 609	62.0351	CHL 7 601 CLA G 602	63.3524
CHL g 601 CLA y 602	63.9828	CHL N 609 CLA 7 611	62.0495	CHL 3 601 CLA g 602	63.3553
CLA s 611 CLA R 612	63.9875	CLA g 610 CLA n 611	62.0916	CLA g 602 CHL 3 601	63.357
CHL n 609 CHL n 609	63.9887	CLA Y 610 CHL 8 609	62.1017	CHL y 608 CLA R 611	63.3605
CLA y 612 CHL y 608	63.9936	CHL 6 609 CLA G 610	62.1043	CLA R 611 CHL y 608	63.3607
CLA Y 603 CLA N 610	64.0009	CLA Y 611 CLA 7 612	62.1117	CLA r 610 CLA G 602	63.3611
CLA s 602 CLA g 610	64.0056	CLA s 612 CHL y 608	62.1149	CHL Y 608 CLA r 611	63.363
CHL R 608 CHL s 601	64.0155	CLA r 609 CLA r 603	62.1336	CLA r 611 CHL Y 608	63.363
CHL n 609 CLA g 603	64.0316	CHL 7 601 CHL r 608	62.1368	CLA R 610 CLA g 602	63.3663
CHL y 601 CLA y 612	64.0506	CLA 6 611 CLA N 611	62.14	CLA 5 611 CHL G 608	63.3702
CLA N 603 CLA G 610	64.0626	CHL n 608 CHL y 609	62.1437	CHL G 608 CLA 5 611	63.3713
CHL s 601 CLA g 611	64.0741	CLA G 611 CLA G 602	62.1622	CLA g 602 CLA R 610	63.3753
CHL Y 601 CLA N 602	64.1114	CHL 6 601 CLA N 611	62.1625	CLA s 610 CLA 3 611	63.3788
CLA y 602 CHL g 601	64.1661	CLA n 602 CHL g 609	62.1631	CLA 3 611 CLA s 610	63.382
CLA N 602 CHL Y 601	64.2002	CHL Y 608 CLA r 603	62.1652	CHL g 608 CLA 1 611	63.4056
CHL Y 608 CLA S 610	64.2079	CHL s 608 CLA g 612	62.174	CLA 1 611 CHL g 608	63.4079
CLA S 610 CHL Y 609	64.2081	CLA n 611 CLA g 610	62.1761	CLA Y 610 CLA r 603	63.4119
CHL y 608 CLA s 602	64.2142	CHL N 601 CHL 7 608	62.1819	CLA r 603 CLA Y 610	63.4157
CHL n 601 CHL n 608	64.2193	CHL G 601 CLA r 602	62.1999	CHL y 608 CHL y 609	63.4178
CHL y 609 CLA n 602	64.2347	CLA Y 611 CHL 7 601	62.2203	CLA R 603 CLA y 610	63.4198
CHL G 609 CHL G 609	64.2514	CHL y 608 CLA s 612	62.2235	CHL y 609 CHL y 608	63.4198
CHL R 608 CLA y 611	64.2536	CHL n 608 CHL g 608	62.2239	CLA Y 603 CLA r 610	63.4234
CLA G 610 CLA S 612	64.2954	CHL N 601 CLA 7 610	62.2402	CLA y 610 CLA R 603	63.425
CHL y 609 CLA s 612	64.2964	CLA Y 610 CLA r 603	62.2411	CHL G 601 CLA r 610	63.4271
CLA G 611 CHL Y 601	64.3208	CLA 7 610 CLA N 603	62.2483	CLA r 610 CLA Y 603	63.4281
CLA Y 612 CLA Y 612	64.3248	CLA N 611 CLA 7 602	62.2485	CHL Y 609 CHL Y 608	63.432
CLA y 612 CLA y 612	64.3263	CHL N 608 CLA 7 612	62.2515	CHL Y 608 CHL Y 609	63.4342
CHL r 608 CLA S 611	64.3282	CLA 5 602 CLA G 612	62.2593	CLA r 610 CHL G 601	63.4347
CLA n 602 CHL y 609	64.3343	CHL n 609 CLA g 602	62.2599	CLA R 610 CHL g 601	63.4359
CLA Y 611 CLA r 610	64.3374	CLA g 611 CLA s 610	62.27	CLA R 610 CLA y 603	63.4423
CLA g 611 CLA s 603	64.3396	CHL y 601 CHL y 608	62.2757	CHL g 601 CLA R 610	63.4425
CHL Y 609 CLA S 611	64.3423	CLA 7 611 CHL Y 609	62.2797	CHL G 609 CLA 5 610	63.4457
CLA Y 612 CHL Y 609	64.3451	CHL N 608 CHL 7 609	62.2858	CLA y 603 CLA R 610	63.4461
CLA g 602 CHL n 601	64.356	CLA Y 610 CLA r 616	62.2949	CLA 5 610 CHL G 609	63.4463
CLA G 610 CLA N 603	64.3561	CLA G 612 CLA G 611	62.2954	CHL 5 608 CHL Y 609	63.4681
CHL n 608 CHL n 601	64.4147	CLA Y 612 CLA 7 611	62.3054	CHL Y 609 CHL 5 608	63.4723
CLA S 609 CLA G 610	64.4374	CLA n 610 CLA g 611	62.3072	CLA 1 610 CHL g 609	63.4796
CLA G 602 CLA G 602	64.4564	CHL n 608 CLA g 611	62.3168	CHL g 609 CLA 1 610	63.4803
CLA s 602 CLA g 612	64.4579	CLA 6 602 CHL G 609	62.3217	CHL y 609 CHL 1 608	63.4851
CHL n 601 CLA g 602	64.4741	CHL 7 608 CLA S 612	62.3256	CHL 1 608 CHL y 609	63.4883
CLA y 611 CHL R 608	64.5121	CLA y 610 CLA s 602	62.3324	CLA g 602 CLA g 602	63.5035
CHL Y 609 CLA Y 612	64.5136	CLA 7 603 CLA N 602	62.3373	CHL 8 608 CLA S 612	63.5062
CHL y 608 CHL s 601	64.5583	CLA 6 602 CHL N 609	62.3435	CLA S 612 CHL 8 608	63.5079
CHL s 601 CHL R 608	64.5849	CLA r 611 CHL Y 601	62.3508	CLA G 602 CLA G 602	63.5176
CHL y 601 CHL n 609	64.5903	CLA 5 610 CHL G 608	62.3565	CLA s 612 CHL 4 608	63.5281
CHL Y 601 CHL Y 601	64.5925	CHL 8 608 CLA Y 602	62.3612	CHL 4 608 CLA s 612	63.5298
CHL n 609 CHL y 601	64.5928	CLA 5 602 CLA Y 610	62.3661	CHL Y 608 CLA r 616	63.5416
CLA g 610 CHL n 601	64.6241	CLA r 601 CLA Y 602	62.3697	CLA R 616 CHL y 608	63.5493
CLA Y 602 CHL G 609	64.633	CLA Y 611 CHL 8 609	62.3844	CLA r 616 CHL Y 608	63.5499
CHL Y 609 CLA S 610	64.6338	CHL N 601 CLA 6 610	62.3998	CHL y 608 CLA R 616	63.5571
CHL n 609 CLA n 610	64.6407	CLA 6 611 CHL N 608	62.4019	CLA 7 602 CLA Y 602	63.5581
CLA n 610 CHL n 609	64.6777	CLA S 611 CHL 8 601	62.4357	CLA S 609 CLA 8 610	63.5629
CLA r 610 CLA Y 611	64.6818	CLA s 602 CLA y 610	62.4525	CLA y 602 CLA 3 602	63.5632
CLA s 602 CHL y 608	64.7199	CLA G 612 CLA 5 602	62.473	CLA 8 610 CLA S 609	63.5633
CLA s 612 CHL y 609	64.7325	CLA 5 612 CLA G 611	62.5072	CLA Y 602 CLA 7 602	63.5658
CLA N 602 CLA Y 610	64.7398	CHL 5 608 CLA 5 610	62.5118	CLA 3 602 CLA y 602	63.5711
CLA y 610 CLA n 610	64.7401	CHL n 601 CLA n 611	62.5381	CHL g 601 CLA g 610	63.5867
CLA N 611 CLA G 603	64.7495	CLA 6 603 CLA N 602	62.5473	CLA 4 610 CLA s 609	63.5927
CHL G 609 CLA Y 602	64.7625	CHL G 608 CHL 6 609	62.5589	CLA g 610 CHL g 601	63.5928
CLA Y 610 CLA N 602	64.7633	CLA G 603 CHL 7 601	62.5638	CLA s 609 CLA 4 610	63.593
CLA S 612 CHL Y 608	64.7748	CLA G 602 CLA G 611	62.6145	CLA G 610 CHL G 601	63.5956
CHL g 601 CHL s 601	64.7809	CLA n 611 CHL n 601	62.6155	CHL G 601 CLA G 610	63.6022
CLA g 612 CLA s 609	64.785	CLA 7 610 CHL Y 608	62.6178	CHL N 601 CLA 5 610	63.6042
CHL n 601 CLA g 610	64.8243	CLA y 611 CHL n 608	62.6307	CLA 5 610 CHL N 601	63.6046
CHL g 601 CLA y 611	64.8434	CLA y 602 CLA y 610	62.6385	CLA 1 610 CHL n 601	63.644
CLA n 610 CLA y 610	64.8689	CLA N 602 CLA 7 612	62.6403	CHL n 601 CLA 1 610	63.645
CHL S 601 CLA G 611	64.8873	CHL 6 601 CHL N 609	62.6584	CLA 8 611 CLA S 603	63.6588
CLA n 603 CHL n 609	64.8912	CLA s 611 CHL y 609	62.6702	CLA S 603 CLA 8 611	63.6603
CLA G 603 CLA N 611	64.9046	CLA G 611 CLA G 610	62.6764	CHL 7 608 CHL N 608	63.6611
CLA Y 610 CLA G 602	64.9065	CHL r 608 CLA Y 610	62.6772	CHL N 608 CHL 7 608	63.6687
CLA y 603 CLA y 610	64.9217	CLA r 603 CLA r 609	62.6797	CHL n 608 CHL 3 608	63.6727
CLA Y 602 CLA G 610	64.9231	CHL n 601 CHL g 608	62.6812	CLA s 603 CLA 4 611	63.6752
CLA N 602 CHL Y 608	64.9256	CHL s 601 CLA R 609	62.6928	CLA 4 611 CLA s 603	63.6776
CLA y 610 CLA y 603	64.9282	CLA 8 612 CHL S 601	62.7038	CHL 3 608 CHL n 608	63.6802
CLA g 603 CLA n 611	64.9397	CLA R 601 CLA s 602	62.7045	CLA G 602 CHL 5 609	63.6993
CHL G 609 CHL G 608	64.9477	CLA n 610 CLA g 603	62.7135	CHL 5 609 CLA G 602	63.6995
CHL n 609 CLA n 603	64.9773	CLA N 612 CHL 7 608	62.7233	CLA 5 610 CLA Y 602	63.7055
CHL G 608 CHL G 609	64.9963	CHL G 609 CLA 5 610	62.735	CLA g 602 CHL 1 609	63.7135
CHL g 601 CLA n 602	65.0036	CLA r 603 CLA r 602	62.7361	CHL 1 609 CLA g 602	63.7139
CLA G 602 CLA Y 610	65.0158	CLA r 610 CLA r 601	62.7509	CLA Y 602 CLA 5 610	63.7143
CHL Y 608 CLA N 602	65.0275	CHL G 609 CLA 6 602	62.7633	CLA y 602 CLA 1 610	63.7327
CLA G 610 CLA S 609	65.0342	CHL G 608 CHL 5 609	62.7891	CLA 1 610 CLA y 602	63.7412
CHL Y 601 CLA Y 612	65.0413	CLA G 603 CLA 5 602	62.7936	CLA 7 602 CHL N 609	63.828
CHL s 601 CHL y 608	65.0739	CHL 6 609 CLA N 602	62.8046	CHL N 609 CLA 7 602	63.835
CLA s 603 CLA g 611	65.0836	CLA N 602 CHL 5 609	62.82	CLA Y 612 CLA r 616	63.8396
CLA n 611 CLA g 603	65.0894	CLA 6 602 CLA N 603	62.8294	CLA r 616 CLA Y 612	63.8439
CLA Y 612 CHL Y 601	65.1118	CLA N 603 CHL 7 608	62.8359	CHL n 609 CLA 3 602	63.8466
CLA n 603 CHL n 608	65.1214	CHL s 601 CHL g 601	62.8371	CLA 3 602 CHL n 609	63.8539
CLA y 611 CHL g 601	65.1335	CLA Y 611 CLA 7 602	62.842	CLA R 616 CLA y 612	63.856
CLA G 610 CLA Y 602	65.1412	CLA y 610 CLA s 612	62.8497	CLA y 612 CLA R 616	63.8602
CLA N 610 CLA N 611	65.1438	CHL 6 601 CLA Y 602	62.8639	CLA g 612 CLA g 610	63.8755
CHL n 601 CHL n 609	65.1616	CHL 7 608 CLA N 603	62.8649	CLA g 610 CLA g 612	63.8763
CLA n 602 CHL g 601	65.1783	CHL s 601 CLA R 612	62.8689	CLA G 610 CLA G 612	63.8874
CHL Y 608 CLA S 612	65.1888	CLA r 603 CLA r 610	62.8704	CLA G 612 CLA G 610	63.8883
CHL Y 601 CLA G 610	65.1904	CLA g 611 CLA n 610	62.8807	CHL 5 609 CLA Y 602	63.9027
CLA S 610 CHL G 608	65.2011	CHL 6 601 CLA S 610	62.8811	CLA Y 602 CHL 5 609	63.9091
CHL g 609 CLA s 610	65.2016	CHL 6 601 CHL N 601	62.8861	CLA y 602 CHL 1 609	63.9217
CHL N 609 CLA G 612	65.2242	CLA s 609 CLA g 611	62.8918	CHL 1 609 CLA y 602	63.9284
CLA N 603 CHL G 609	65.2355	CLA y 602 CLA n 603	62.893	CHL Y 608 CLA r 612	63.9455
CLA N 611 CLA N 610	65.2461	CLA y 610 CHL s 601	62.9017	CLA r 612 CHL Y 608	63.9461
CHL n 608 CLA n 603	65.2611	CLA 5 612 CHL G 601	62.9238	CLA g 602 CLA g 610	63.949
CLA N 612 CHL N 601	65.2709	CLA S 610 CLA 8 611	62.9288	CHL y 608 CLA R 612	63.9506
CHL n 609 CHL n 601	65.3093	CHL 6 601 CHL Y 601	62.9434	CLA R 612 CHL y 608	63.9508
CLA y 610 CLA n 602	65.3516	CHL R 608 CHL s 608	62.948	CLA g 610 CLA g 602	63.9532
CLA g 610 CLA s 611	65.3694	CLA G 610 CLA G 610	62.9523	CHL N 609 CLA r 601	63.9602
CLA n 602 CLA y 610	65.3751	CHL 6 609 CLA G 602	62.9603	CLA G 610 CLA G 602	63.9618
CLA N 602 CLA G 612	65.3802	CLA Y 612 CLA 8 610	62.9618	CLA r 601 CHL N 609	63.964
CHL s 601 CHL g 601	65.4068	CLA N 611 CLA 7 610	62.9819	CLA G 602 CLA G 610	63.9666
CHL N 601 CLA N 612	65.4069	CLA n 603 CLA n 602	62.986	CLA R 601 CHL n 609	63.9767
CHL G 609 CLA N 603	65.4108	CLA r 610 CHL Y 609	62.9891	CHL n 609 CLA R 601	63.9802
CLA g 603 CLA y 602	65.4431	CLA 8 610 CHL S 601	62.992	CLA s 611 CLA 4 611	63.9859
CHL n 609 CHL n 608	65.4517	CLA G 603 CHL 5 608	62.9927	CLA 8 611 CLA S 611	63.9861
CHL n 608 CHL n 609	65.5027	CHL 7 608 CLA S 602	62.9941	CHL Y 609 CHL r 608	63.9868
CLA G 610 CHL Y 601	65.5153	CLA 6 602 CHL Y 601	63	CLA 4 611 CLA s 611	63.9896
CLA s 609 CLA g 612	65.5246	CHL S 601 CLA 8 612	63.0065	CLA S 611 CLA 8 611	63.9896
CLA y 602 CLA g 603	65.5465	CHL 6 608 CHL G 609	63.0145	CHL r 608 CHL Y 609	63.9928
CLA G 611 CHL S 601	65.5644	CHL S 601 CLA 8 610	63.0191	CHL R 608 CHL y 609	64.005
CLA S 612 CLA r 610	65.5976	CLA y 612 CHL y 601	63.0253	CLA S 610 CLA r 601	64.0078
CLA N 603 CHL G 608	65.6064	CLA 5 603 CHL G 601	63.0261	CLA r 601 CLA S 610	64.0099
CLA G 612 CHL N 609	65.6103	CHL y 601 CHL n 609	63.0364	CHL y 609 CHL R 608	64.0113
CLA Y 602 CLA G 611	65.6155	CLA 7 603 CHL Y 601	63.0372	CLA R 601 CLA s 610	64.0421
CLA S 611 CLA r 602	65.6256	CLA s 610 CLA R 610	63.0478	CLA s 610 CLA R 601	64.0438
CLA G 612 CLA N 602	65.6266	CHL 7 609 CHL N 609	63.0508	CHL N 601 CHL 5 608	64.1117
CLA s 610 CHL g 609	65.6478	CHL G 608 CLA 6 610	63.0646	CHL 5 608 CHL N 601	64.1149
CHL G 608 CLA S 610	65.661	CLA Y 603 CHL 5 608	63.0924	CHL 1 608 CHL n 601	64.1472
CLA N 610 CLA Y 610	65.6716	CLA s 611 CLA g 602	63.0973	CHL n 601 CHL 1 608	64.1518
CLA S 602 CLA G 612	65.6813	CLA 5 602 CLA Y 603	63.0982	CLA 5 602 CHL G 609	64.1596
CLA N 603 CLA Y 610	65.692	CLA y 603 CLA n 610	63.1224	CHL G 609 CLA 5 602	64.1623
CHL G 608 CHL G 608	65.7299	CLA G 611 CHL Y 608	63.1233	CLA N 611 CLA 7 610	64.1809
CLA Y 610 CLA N 603	65.7563	CHL y 601 CLA n 610	63.1262	CHL 5 601 CHL G 608	64.1854
CLA n 611 CLA n 612	65.7688	CLA s 611 CLA y 602	63.1271	CLA 7 610 CLA N 611	64.1855
CLA Y 610 CLA N 610	65.7981	CLA s 612 CHL g 601	63.1337	CHL G 608 CHL 5 601	64.1869
CLA S 602 CLA G 610	65.7987	CHL 7 601 CLA N 602	63.139	CHL g 609 CLA 1 602	64.1889
CLA n 612 CLA n 611	65.816	CHL 5 601 CLA G 611	63.1495	CLA 1 602 CHL g 609	64.1905
CHL G 608 CLA N 603	65.8248	CHL Y 609 CHL 5 609	63.1551	CLA G 611 CHL 5 608	64.1947
CLA y 611 CHL n 609	65.8409	CHL 5 601 CLA N 602	63.1658	CHL 5 608 CLA G 611	64.1969
CHL n 609 CLA y 611	65.8429	CHL g 608 CLA n 610	63.1758	CLA 3 610 CLA n 611	64.1982
CLA N 603 CHL Y 609	65.8464	CLA 6 602 CLA N 612	63.1964	CLA n 611 CLA 3 610	64.2023
CLA S 611 CLA Y 610	65.8576	CLA s 602 CLA g 602	63.1982	CHL 1 608 CLA g 611	64.2031
CLA G 611 CLA Y 602	65.8602	CHL G 608 CHL 7 601	63.2034	CLA g 611 CHL 1 608	64.2061
CHL S 601 CHL r 608	65.8662	CLA n 602 CHL n 608	63.2078	CHL g 608 CHL 1 601	64.2144
CLA s 611 CLA g 610	65.8912	CHL N 608 CHL 8 608	63.2104	CHL 1 601 CHL g 608	64.2179
CLA N 610 CLA N 603	65.9037	CHL N 608 CHL 6 601	63.2131	CLA 7 612 CLA S 610	64.2616
CHL y 609 CLA s 602	65.9042	CLA y 603 CHL n 608	63.2138	CLA S 610 CLA 7 612	64.2668
CLA S 610 CLA r 610	65.9049	CLA G 610 CLA 6 602	63.2147	CLA N 610 CHL 8 608	64.2755
CHL Y 609 CLA N 603	66.0067	CLA S 611 CLA 8 602	63.2319	CHL 8 608 CLA N 610	64.281
CLA N 603 CLA N 610	66.0268	CLA 8 610 CLA Y 610	63.2421	CHL 4 608 CLA n 610	64.291
CLA S 602 CLA G 602	66.06	CHL Y 608 CLA 5 610	63.2426	CHL N 601 CHL 7 601	64.2917
CHL y 609 CLA y 612	66.0893	CHL 6 608 CLA N 611	63.2462	CLA s 610 CLA 3 612	64.2941
CHL G 609 CLA G 602	66.1013	CLA r 612 CLA Y 602	63.2591	CHL 7 601 CHL N 601	64.297
CLA S 612 CHL Y 609	66.1013	CHL G 608 CLA 5 603	63.2593	CLA n 610 CHL 4 608	64.2974
CHL Y 608 CHL Y 608	66.113	CHL Y 609 CLA 5 610	63.2677	CLA 3 612 CLA s 610	64.2984
CHL y 601 CHL n 608	66.127	CHL 7 608 CLA Y 610	63.2694	CHL 3 601 CHL n 601	64.3148
CLA R 610 CLA s 610	66.1323	CHL s 608 CHL y 608	63.2714	CHL 8 609 CLA S 611	64.3199
CLA G 602 CHL G 609	66.1384	CLA 5 610 CLA Y 603	63.2756	CHL n 601 CHL 3 601	64.32
CLA r 610 CLA S 612	66.1432	CLA n 602 CLA y 602	63.2795	CLA S 611 CHL 8 609	64.3223
CHL N 608 CHL N 601	66.16	CLA y 602 CLA s 610	63.2833	CLA s 611 CHL 4 609	64.34
CLA g 612 CLA s 612	66.1685	CLA g 602 CLA n 612	63.2959	CHL 4 609 CLA s 611	64.3415
CLA Y 610 CLA S 611	66.1723	CHL y 609 CHL s 608	63.296	CHL y 609 CHL g 601	64.3473
CHL n 608 CHL y 601	66.179	CLA r 612 CLA r 609	63.2968	CHL g 601 CHL y 609	64.3506
CLA g 611 CHL y 601	66.1886	CHL 5 601 CHL G 609	63.3091	CLA 7 602 CLA N 612	64.359
CLA y 610 CLA n 603	66.1921	CLA 6 602 CLA G 610	63.311	CHL G 601 CHL Y 609	64.3598
CLA r 602 CLA S 611	66.1964	CLA s 602 CHL y 609	63.3359	CLA N 612 CLA 7 602	64.3602
CLA R 610 CLA s 612	66.2065	CLA r 602 CLA Y 612	63.3377	CHL Y 609 CHL G 601	64.3625
CLA g 611 CLA n 602	66.2543	CLA N 611 CLA 6 610	63.3489	CLA n 612 CLA 3 602	64.3883
CLA y 612 CHL y 609	66.2566	CLA s 610 CLA g 612	63.3534	CLA 3 602 CLA n 612	64.3884
CLA n 603 CLA y 610	66.2612	CLA 8 612 CLA S 611	63.3654	CLA r 601 CLA Y 612	64.4001
CHL N 601 CLA G 603	66.2694	CLA r 601 CLA r 609	63.3805	CLA y 612 CLA R 601	64.4008
CLA g 610 CLA n 603	66.2841	CLA 5 611 CLA G 612	63.3865	CLA Y 612 CLA r 601	64.4016
CLA g 602 CLA s 609	66.2859	CLA 6 610 CHL G 609	63.3867	CLA R 601 CLA y 612	64.4022
CLA G 603 CHL N 601	66.3381	CLA 5 603 CHL Y 608	63.4011	CLA 6 602 CLA N 611	64.4114
CHL N 601 CHL N 608	66.353	CLA N 611 CLA 6 611	63.4028	CLA N 611 CLA 6 602	64.415
CHL g 609 CLA n 603	66.3538	CLA r 610 CHL G 601	63.4046	CLA n 611 CLA 2 602	64.4385
CLA Y 603 CLA G 602	66.3667	CLA 5 610 CLA r 610	63.406	CLA 2 602 CLA n 611	64.4433
CLA G 610 CLA S 602	66.3682	CLA Y 610 CHL 5 609	63.4078	CHL G 609 CHL 5 608	64.4719
CLA G 612 CLA S 602	66.3869	CHL G 601 CHL Y 608	63.4266	CHL 5 608 CHL G 609	64.4754
CLA r 610 CLA S 610	66.4001	CLA 7 603 CHL N 608	63.4488	CLA 7 602 CHL Y 601	64.4902
CHL r 608 CHL S 601	66.4159	CLA y 610 CHL s 608	63.4655	CHL 8 609 CHL S 601	64.493
CLA s 602 CHL y 609	66.4219	CLA n 611 CLA n 602	63.4658	CHL S 601 CHL 8 609	64.4981
CLA S 611 CLA G 610	66.4248	CHL R 608 CLA s 612	63.4726	CHL Y 601 CLA 7 602	64.4999
CLA n 610 CHL n 608	66.4753	CLA 5 603 CLA Y 610	63.4884	CHL 1 608 CHL g 609	64.5011
CHL n 608 CLA n 610	66.4856	CHL 5 609 CLA G 611	63.4933	CHL y 601 CLA 3 602	64.5045
CLA G 602 CLA Y 603	66.4858	CLA n 612 CLA g 610	63.503	CHL g 609 CHL 1 608	64.5055
CLA n 602 CLA g 611	66.487	CLA N 610 CLA 7 611	63.5049	CLA S 610 CHL 8 601	64.5094
CHL g 609 CLA y 602	66.5038	CLA N 603 CHL 7 601	63.5387	CHL 8 601 CLA S 610	64.5132
CHL N 609 CHL N 601	66.5175	CLA N 602 CHL 5 608	63.5392	CHL 4 601 CLA s 610	64.5138
CHL Y 609 CLA S 612	66.5221	CHL N 609 CHL 7 601	63.5404	CLA 3 602 CHL y 601	64.5142
CHL y 608 CLA n 602	66.5231	CLA G 611 CLA r 611	63.5441	CHL s 601 CHL 4 609	64.5171
CLA n 603 CHL g 609	66.5291	CLA R 603 CHL s 601	63.5518	CLA s 610 CHL 4 601	64.5179
CHL y 601 CLA g 611	66.5529	CLA G 603 CLA 5 610	63.5549	CHL 4 609 CHL s 601	64.5203
CLA R 602 CLA s 611	66.5532	CLA R 611 CHL s 601	63.5564	CHL Y 601 CHL r 608	64.5263
CLA S 612 CLA G 612	66.5637	CLA Y 603 CLA 7 610	63.565	CHL r 608 CHL Y 601	64.5292
CLA G 602 CLA S 602	66.5639	CHL 5 601 CHL N 601	63.5693	CHL 5 608 CHL Y 601	64.5382
CLA n 603 CLA g 610	66.5729	CLA 7 611 CLA Y 603	63.5696	CHL N 608 CLA r 602	64.5452
CHL N 609 CHL N 609	66.583	CLA 6 611 CHL N 601	63.5718	CHL Y 601 CHL 5 608	64.5459
CLA N 603 CHL Y 608	66.6016	CLA r 611 CHL G 601	63.5924	CLA r 602 CHL N 608	64.5505
CLA S 603 CLA G 611	66.6109	CHL G 601 CLA r 601	63.6148	CHL R 608 CHL y 601	64.5601
CLA n 602 CHL y 608	66.6204	CLA Y 610 CLA r 609	63.6149	CHL y 601 CHL R 608	64.5631
CLA y 602 CHL g 609	66.627	CLA y 612 CLA y 602	63.6199	CHL y 601 CHL 1 608	64.5703
CLA s 610 CLA R 610	66.6312	CHL 6 608 CLA G 602	63.6212	CLA R 602 CHL n 608	64.5753
CLA Y 602 CHL N 601	66.6558	CLA G 602 CLA 5 611	63.6381	CHL 1 608 CHL y 601	64.5773
CHL N 601 CHL N 609	66.6644	CHL G 609 CHL 5 608	63.6395	CHL n 608 CLA R 602	64.5815
CHL N 609 CLA N 603	66.6825	CHL 6 609 CHL N 601	63.6424	CHL 7 601 CLA N 603	64.5824
CHL n 601 CLA n 603	66.7018	CHL G 609 CHL 7 601	63.6663	CLA N 603 CHL 7 601	64.5836
CHL N 601 CLA Y 602	66.7093	CLA N 610 CLA 7 603	63.6705	CLA G 603 CHL 5 608	64.5886
CLA N 612 CLA G 611	66.7154	CHL N 601 CHL 7 609	63.6765	CHL 5 608 CLA G 603	64.59
CLA y 610 CLA s 612	66.7418	CLA n 612 CHL g 608	63.6784	CLA g 611 CLA g 612	64.5956
CLA g 612 CLA s 611	66.752	CLA 7 610 CLA S 612	63.6848	CLA g 612 CLA g 611	64.5978
CHL n 601 CLA y 602	66.7546	CHL n 608 CLA g 603	63.685	CLA n 603 CHL 3 601	64.6044
CLA s 612 CLA R 610	66.756	CLA N 603 CLA 7 611	63.6997	CHL 3 601 CLA n 603	64.6056
CHL Y 608 CLA N 603	66.7633	CLA s 610 CLA y 602	63.7078	CLA G 612 CLA G 611	64.6079
CLA n 603 CHL y 601	66.7686	CLA 7 610 CLA Y 603	63.708	CLA G 611 CLA G 612	64.61
CLA N 603 CHL N 609	66.7692	CHL n 608 CHL g 609	63.7149	CHL 1 608 CLA g 603	64.6157
CLA n 603 CHL n 601	66.7771	CLA 7 603 CLA N 610	63.7219	CLA g 603 CHL 1 608	64.6181
CLA s 612 CLA g 612	66.7886	CHL n 608 CLA y 603	63.7331	CLA r 601 CHL S 601	64.6493
CLA s 609 CLA g 602	66.8001	CLA 7 602 CLA G 603	63.7402	CHL S 601 CLA r 601	64.655
CLA y 602 CHL n 601	66.8039	CHL 5 601 CHL G 601	63.7412	CHL Y 608 CLA r 609	64.6714
CLA N 610 CLA N 610	66.8252	CHL S 601 CLA 8 602	63.7414	CLA r 609 CHL Y 608	64.6776
CHL y 601 CLA n 603	66.8477	CLA r 616 CLA r 611	63.7588	CLA R 609 CHL y 608	64.6817
CLA Y 602 CHL G 608	66.8643	CLA Y 603 CLA r 601	63.7661	CHL s 601 CLA R 601	64.6823
CLA S 609 CLA G 612	66.8681	CLA N 610 CLA 7 612	63.8204	CHL 5 608 CLA Y 603	64.6835
CHL S 601 CHL G 601	66.8835	CLA 7 612 CLA Y 612	63.8344	CLA R 601 CHL s 601	64.687
CHL N 609 CHL Y 601	66.9129	CLA g 603 CLA n 610	63.8351	CLA Y 603 CHL 5 608	64.6873
CHL Y 601 CHL N 609	66.9149	CLA R 603 CLA s 602	63.8443	CHL y 608 CLA R 609	64.6877
CLA g 603 CLA s 610	66.9221	CLA S 610 CLA 8 610	63.8509	CLA y 603 CHL 1 608	64.7065
CLA G 610 CLA S 611	66.9335	CHL Y 601 CLA 8 602	63.8543	CHL y 608 CLA g 602	64.7089
CHL g 601 CLA s 609	66.9546	CHL n 608 CHL n 601	63.8596	CHL S 608 CLA 8 602	64.7102
CLA g 610 CHL y 601	66.9991	CHL N 609 CLA 8 610	63.8786	CHL 1 608 CLA y 603	64.7105
CLA y 610 CLA s 610	67.0073	CLA N 610 CLA 6 611	63.8992	CLA g 602 CHL y 608	64.7161
CLA n 602 CLA y 611	67.0258	CLA G 610 CHL 6 609	63.9136	CLA 8 602 CHL S 608	64.7165
CHL G 608 CLA Y 602	67.0258	CLA y 610 CLA n 602	63.9249	CLA s 611 CHL 4 601	64.717
CHL Y 609 CHL Y 608	67.0361	CHL g 608 CHL n 601	63.9317	CHL 4 601 CLA s 611	64.7177
CLA s 612 CLA y 610	67.0367	CLA G 610 CLA G 612	63.9334	CHL 8 601 CLA S 611	64.718
CHL Y 608 CHL Y 609	67.048	CHL N 609 CLA 7 612	63.9431	CLA S 611 CHL 8 601	64.719
CLA N 603 CHL G 601	67.0726	CLA G 611 CLA 7 602	63.9554	CLA G 602 CHL Y 608	64.7214
CLA G 611 CLA N 612	67.0931	CLA 6 610 CLA G 610	63.957	CHL Y 608 CLA G 602	64.7284
CLA y 611 CLA n 602	67.1115	CLA s 612 CLA y 610	63.9576	CLA 5 610 CLA G 603	64.7289
CLA g 612 CHL n 609	67.1218	CLA y 602 CLA g 602	63.9602	CLA 4 602 CHL s 608	64.7297
CLA s 611 CLA R 602	67.1227	CLA N 611 CHL 7 609	63.9679	CLA G 603 CLA 5 610	64.7304
CHL g 608 CLA n 603	67.1244	CLA g 602 CHL n 601	63.9718	CHL s 608 CLA 4 602	64.7355
CHL y 609 CLA n 603	67.1375	CLA G 610 CHL G 601	63.9719	CHL y 608 CLA g 611	64.7508
CLA G 612 CLA S 612	67.1797	CLA s 609 CHL g 601	63.9748	CLA 8 610 CLA S 603	64.7583
CLA n 603 CLA n 603	67.1834	CLA Y 603 CLA r 610	63.9796	CLA g 611 CHL y 608	64.7588
CHL Y 601 CHL r 608	67.2284	CLA G 611 CLA G 612	63.9825	CLA g 603 CLA 1 610	64.7601
CLA g 603 CLA n 612	67.2436	CHL 5 609 CLA Y 603	64.0168	CLA S 603 CLA 8 610	64.7604
CHL g 609 CHL g 609	67.2572	CHL 6 601 CLA N 612	64.0178	CLA 1 610 CLA g 603	64.7615
CLA n 603 CHL y 609	67.2971	CLA r 602 CLA Y 611	64.0305	CLA G 611 CHL Y 608	64.7654
CLA s 610 CLA y 610	67.2992	CLA 5 610 CLA G 603	64.033	CLA 5 612 CLA G 610	64.7684
CHL y 601 CLA g 610	67.3183	CLA y 611 CHL y 608	64.0353	CLA G 610 CLA 5 612	64.769
CHL Y 601 CLA G 603	67.3245	CLA G 602 CLA 6 602	64.0431	CHL Y 608 CLA G 611	64.7735
CHL G 601 CLA N 603	67.3258	CLA y 612 CLA y 611	64.0731	CLA s 603 CLA 4 610	64.7869
CLA N 603 CHL N 601	67.328	CLA N 612 CLA 7 610	64.0738	CLA 4 610 CLA s 603	64.79
CLA G 611 CLA S 603	67.3281	CLA s 612 CLA g 602	64.0811	CLA g 610 CLA 1 612	64.7971
CLA G 603 CLA G 602	67.3371	CHL Y 609 CHL r 608	64.0916	CLA 1 612 CLA g 610	64.7977
CLA n 603 CHL g 608	67.3406	CLA g 610 CHL s 608	64.103	CLA Y 611 CLA r 603	64.8609
CLA R 602 CLA s 602	67.3463	CHL 7 601 CHL N 609	64.1103	CLA r 603 CLA Y 611	64.8625
CLA S 611 CLA G 612	67.3668	CLA Y 612 CLA r 610	64.1341	CLA R 603 CLA y 611	64.8806
CLA s 611 CLA g 612	67.3698	CLA s 603 CLA R 610	64.1411	CLA y 611 CLA R 603	64.8831
CLA s 610 CLA g 603	67.3809	CLA 7 612 CHL Y 608	64.1444	CLA y 610 CHL g 601	64.9012
CHL Y 609 CHL Y 609	67.3832	CLA 6 603 CLA G 602	64.1486	CHL g 601 CLA y 610	64.9089
CLA N 603 CLA G 603	67.39	CHL 6 601 CHL S 608	64.1531	CHL G 601 CLA Y 610	64.9141
CHL N 601 CLA N 603	67.4016	CLA N 602 CLA 5 603	64.1614	CLA Y 610 CHL G 601	64.9209
CLA G 602 CLA G 603	67.4106	CHL N 601 CHL 7 601	64.1719	CLA 7 610 CHL N 609	64.9525
CLA S 602 CHL Y 608	67.4142	CLA G 602 CHL 5 601	64.172	CHL N 609 CLA 7 610	64.9566
CLA y 611 CHL n 608	67.4206	CHL g 609 CLA n 610	64.1837	CHL n 609 CLA 3 610	64.9603
CLA g 603 CHL n 601	67.4397	CLA R 611 CLA s 603	64.197	CLA 3 610 CHL n 609	64.9657
CHL S 601 CHL Y 608	67.4606	CLA R 610 CLA s 612	64.2021	CLA N 612 CLA 7 610	64.9756
CLA n 612 CLA g 603	67.4658	CHL n 601 CLA n 610	64.2042	CLA 7 610 CLA N 612	64.9769
CLA S 610 CHL G 609	67.4663	CHL y 608 CHL n 609	64.2093	CHL 8 609 CLA S 602	64.9811
CHL n 608 CLA y 611	67.4676	CLA 7 611 CLA G 602	64.2117	CLA S 602 CHL 8 609	64.9827
CHL y 609 CHL s 601	67.4784	CHL 5 608 CLA G 612	64.2137	CLA 3 610 CLA n 612	64.9943
CHL N 608 CLA N 603	67.4868	CLA y 611 CHL n 609	64.2307	CLA n 612 CLA 3 610	64.9959
CHL r 608 CHL Y 601	67.4875	CLA 8 611 CLA S 602	64.2311	CLA Y 611 CLA r 609	65.0066
CHL G 601 CHL S 601	67.4905	CHL Y 601 CLA 8 612	64.2405	CLA r 609 CLA Y 611	65.0082
CHL n 609 CLA g 612	67.4943	CLA 7 611 CHL N 609	64.2434	CLA s 602 CHL 4 609	65.009
CHL R 608 CLA s 602	67.4969	CHL g 601 CLA s 602	64.2439	CHL 4 609 CLA s 602	65.011
CHL n 601 CLA g 603	67.5035	CLA 8 610 CLA Y 612	64.2572	CHL 7 601 CLA Y 610	65.0156
CLA N 611 CLA G 611	67.5315	CHL N 609 CHL 8 608	64.2671	CLA y 610 CHL 3 601	65.0174
CLA Y 603 CHL Y 608	67.5423	CHL R 608 CLA s 603	64.2706	CLA Y 610 CHL 7 601	65.0222
CLA N 612 CLA G 603	67.5424	CHL N 601 CHL 6 608	64.2997	CHL 3 601 CLA y 610	65.0245
CLA G 603 CHL Y 601	67.5451	CHL G 608 CLA 5 612	64.3047	CLA R 609 CLA y 611	65.0327
CLA G 603 CLA N 603	67.5466	CLA 7 602 CHL N 601	64.3064	CLA y 611 CLA R 609	65.0343
CLA s 609 CHL g 601	67.5611	CLA G 602 CLA 5 612	64.3106	CLA 8 612 CHL S 601	65.0575
CLA Y 611 CLA G 611	67.5835	CLA 6 602 CLA G 603	64.3177	CHL S 601 CLA 8 612	65.066
CLA G 612 CLA S 609	67.5858	CLA S 602 CLA 8 612	64.3351	CHL s 601 CLA 4 612	65.0691
CHL Y 608 CLA Y 603	67.619	CHL g 609 CLA n 602	64.3356	CLA 4 612 CHL s 601	65.0758
CHL n 608 CHL n 608	67.6252	CHL y 601 CHL y 609	64.3392	CHL 7 609 CLA N 610	65.1329
CLA N 603 CHL N 608	67.6254	CLA G 611 CLA 5 611	64.3557	CLA N 610 CHL 7 609	65.1395
CLA Y 603 CHL Y 609	67.6358	CLA y 611 CLA y 612	64.3594	CLA n 610 CHL 3 609	65.1551
CLA N 611 CLA G 612	67.6444	CHL Y 608 CHL Y 608	64.3894	CHL 3 609 CLA n 610	65.1607
CLA Y 610 CHL r 608	67.6531	CLA R 609 CLA s 611	64.3903	CLA 5 602 CLA N 611	65.1819
CLA R 610 CLA y 611	67.6586	CLA r 612 CHL Y 609	64.3975	CLA N 611 CLA 5 602	65.184
CHL Y 609 CLA Y 603	67.7024	CLA 6 612 CLA N 610	64.4208	CLA 7 611 CLA Y 611	65.1956
CLA y 602 CLA s 611	67.7302	CLA 7 611 CHL N 608	64.4208	CLA Y 611 CLA 7 611	65.2024
CHL r 608 CLA Y 610	67.7588	CHL G 608 CLA 6 603	64.4228	CLA y 611 CLA 3 611	65.203
CLA y 602 CLA s 610	67.7615	CHL 8 601 CHL S 601	64.4239	CLA 3 611 CLA y 611	65.21
CLA G 603 CLA N 612	67.7643	CHL N 608 CHL 7 601	64.4418	CLA 6 602 CHL N 601	65.217
CLA N 610 CHL N 609	67.7856	CLA N 612 CHL 6 601	64.4476	CHL N 601 CLA 6 602	65.2217
CLA N 603 CLA Y 603	67.7999	CLA G 611 CLA 5 612	64.4573	CLA n 611 CLA 1 602	65.2253
CLA S 602 CLA r 602	67.805	CLA r 610 CLA Y 612	64.4782	CLA 1 602 CLA n 611	65.2268
CLA G 611 CLA N 611	67.8172	CHL g 608 CLA n 602	64.4899	CHL n 601 CLA 2 602	65.2357
CHL N 609 CLA N 610	67.8229	CHL g 609 CLA n 611	64.4917	CLA 2 602 CHL n 601	65.2402
CLA y 602 CLA n 611	67.8294	CLA S 610 CLA 8 612	64.4932	CLA N 603 CLA r 611	65.2748
CLA g 610 CLA y 602	67.8329	CLA G 611 CLA r 612	64.4947	CLA r 611 CLA N 603	65.2778
CLA n 603 CLA n 611	67.8376	CLA Y 612 CHL 7 601	64.4956	CLA S 612 CLA 8 602	65.2823
CHL N 609 CLA Y 611	67.8419	CLA 7 612 CHL N 608	64.4967	CLA 8 602 CLA S 612	65.2846
CLA Y 611 CHL N 609	67.8424	CHL n 608 CHL y 601	64.5117	CLA 4 602 CLA s 612	65.2911
CLA n 611 CLA y 602	67.8426	CLA r 601 CLA r 610	64.5231	CLA s 612 CLA 4 602	65.2923
CLA n 611 CLA n 603	67.8483	CLA r 601 CHL Y 601	64.5233	CLA R 611 CLA n 603	65.295
CHL y 601 CLA n 610	67.8486	CHL 7 608 CHL S 601	64.5379	CHL 5 601 CLA G 610	65.2984
CLA g 602 CLA y 610	67.8646	CLA N 610 CHL 7 601	64.5438	CLA n 603 CLA R 611	65.2987
CLA g 603 CHL y 601	67.8774	CLA 5 603 CLA G 610	64.5496	CLA G 610 CHL 5 601	65.302
CLA n 612 CLA n 610	67.8823	CLA S 611 CLA 7 610	64.5684	CHL 7 601 CLA Y 611	65.3086
CLA n 610 CHL y 601	67.8838	CLA 5 603 CLA N 602	64.57	CLA Y 611 CHL 7 601	65.3168
CHL G 609 CLA S 610	67.8955	CHL y 601 CLA y 603	64.5746	CLA g 610 CHL 1 601	65.3178
CHL Y 608 CLA S 602	67.8956	CHL 5 609 CLA G 610	64.5749	CLA y 611 CHL 3 601	65.3216
CLA Y 603 CLA N 603	67.904	CLA N 612 CLA 6 602	64.5845	CHL 1 601 CLA g 610	65.3221
CLA G 611 CLA Y 611	67.9262	CLA r 610 CLA Y 602	64.5899	CHL 3 601 CLA y 611	65.3305
CLA s 602 CLA R 602	67.9373	CLA 8 610 CLA Y 602	64.6237	CHL 5 608 CLA N 610	65.3337
CLA G 612 CLA N 611	67.9411	CLA 5 611 CLA 5 610	64.6361	CLA N 610 CHL 5 608	65.3353
CHL Y 601 CLA r 610	67.9427	CLA g 610 CLA n 602	64.6515	CLA g 611 CHL g 608	65.3393
CLA n 610 CLA n 612	67.947	CLA R 602 CLA s 611	64.6876	CHL g 608 CLA g 611	65.3431
CLA g 610 CLA s 603	67.9482	CLA G 612 CHL G 601	64.7041	CHL G 608 CLA G 611	65.3479
CHL Y 608 CHL S 601	67.9506	CHL s 601 CHL y 609	64.7053	CLA 7 602 CLA N 603	65.3526
CLA y 610 CLA g 602	67.9681	CHL Y 608 CLA 7 610	64.7111	CLA G 611 CHL G 608	65.3527
CLA G 612 CLA S 611	67.9805	CLA G 610 CHL 6 608	64.7126	CLA N 603 CLA 7 602	65.3582
CLA g 602 CHL s 601	67.9868	CHL Y 608 CLA 7 612	64.714	CLA n 603 CLA 3 602	65.3706
CLA y 611 CLA R 610	67.9893	CLA y 610 CLA y 610	64.7204	CLA 3 602 CLA n 603	65.3749
CHL s 601 CHL y 609	67.9924	CLA G 602 CLA 7 612	64.7206	CLA n 610 CHL 1 608	65.3763
CLA Y 612 CHL r 608	68.0032	CLA 7 611 CHL G 601	64.7289	CHL 1 608 CLA n 610	65.377
CLA s 611 CLA y 602	68.0066	CLA 6 612 CLA N 602	64.7398	CHL 5 609 CLA N 610	65.3878
CLA s 602 CHL R 608	68.0124	CLA n 610 CLA g 612	64.7547	CLA N 610 CHL 5 609	65.3899
CLA s 610 CLA y 602	68.0221	CLA Y 611 CLA 8 611	64.7552	CLA N 611 CHL 7 608	65.3973
CLA N 612 CLA G 612	68.0224	CLA N 602 CLA 5 610	64.76	CHL 7 608 CLA N 611	65.3987
CLA g 602 CLA g 602	68.0291	CLA r 609 CLA r 601	64.7634	CLA N 610 CLA r 601	65.4113
CLA g 612 CLA n 602	68.0383	CLA 7 611 CHL r 608	64.782	CHL 3 608 CLA n 611	65.4122
CLA y 602 CLA g 610	68.0424	CLA r 611 CLA Y 603	64.7882	CLA n 611 CHL 3 608	65.4135
CHL y 608 CLA n 603	68.0667	CHL Y 601 CLA 8 611	64.7963	CLA r 601 CLA N 610	65.4185
CHL Y 601 CHL G 609	68.0748	CLA n 602 CLA g 603	64.7991	CLA n 610 CHL 1 609	65.4264
CHL y 601 CLA g 603	68.0924	CLA r 612 CLA r 602	64.8056	CHL 1 609 CLA n 610	65.4281
CLA Y 611 CLA N 602	68.1024	CLA S 612 CLA 8 611	64.8063	CLA R 601 CLA n 610	65.4352
CLA g 611 CLA n 612	68.114	CLA Y 602 CLA 7 603	64.8074	CLA n 610 CLA R 601	65.4419
CLA N 603 CLA N 603	68.1829	CLA 7 602 CLA G 610	64.8088	CLA 8 603 CHL S 601	65.4601
CLA N 602 CLA Y 611	68.1859	CLA 7 610 CLA G 602	64.8111	CLA 5 603 CLA N 602	65.4617
CLA n 611 CHL n 609	68.2161	CLA Y 612 CLA 7 610	64.8224	CHL S 601 CLA 8 603	65.4625
CHL r 608 CLA Y 612	68.2267	CHL s 608 CHL g 608	64.8232	CLA N 602 CLA 5 603	65.4639
CLA n 603 CHL y 608	68.2279	CLA R 611 CLA s 609	64.8326	CHL s 601 CLA 4 603	65.4781
CLA Y 610 CHL G 601	68.2287	CLA Y 611 CLA 8 612	64.8342	CLA 4 603 CHL s 601	65.4806
CLA Y 612 CLA G 602	68.2314	CLA 5 610 CHL r 608	64.8457	CHL N 609 CLA r 610	65.4816
CLA y 603 CLA s 610	68.2351	CLA y 602 CHL n 601	64.8489	CLA r 610 CHL N 609	65.4852
CHL Y 601 CLA N 603	68.247	CHL N 601 CLA 6 611	64.8539	CLA n 602 CLA 1 603	65.492
CLA n 602 CLA g 612	68.2694	CLA s 610 CHL R 608	64.8539	CLA 1 603 CLA n 602	65.4942
CHL n 609 CLA n 611	68.2811	CLA N 602 CLA 6 611	64.8599	CLA N 610 CLA 8 610	65.5033
CLA r 610 CHL Y 601	68.2853	CHL 5 609 CHL Y 601	64.8641	CLA 8 610 CLA N 610	65.509
CLA y 603 CLA n 603	68.2873	CLA G 602 CLA 7 603	64.8651	CLA 4 610 CLA n 610	65.5113
CHL Y 609 CLA G 602	68.2903	CHL 6 601 CLA N 603	64.8795	CLA R 610 CHL n 609	65.513
CHL g 608 CHL g 609	68.2954	CHL N 601 CLA 7 603	64.8797	CHL n 609 CLA R 610	65.5167
CHL G 609 CHL Y 601	68.2985	CLA 6 611 CLA N 612	64.8897	CLA n 610 CLA 4 610	65.5173
CLA g 603 CLA n 603	68.3173	CLA R 602 CLA s 603	64.8945	CHL N 609 CLA r 602	65.5388
CLA N 603 CHL Y 601	68.3275	CLA n 602 CLA n 612	64.9084	CLA r 602 CHL N 609	65.544
CHL g 609 CHL g 608	68.3423	CHL s 608 CHL y 609	64.9117	CLA R 602 CHL n 609	65.5629
CLA G 602 CHL Y 609	68.3446	CHL G 601 CLA 5 603	64.9141	CHL n 609 CLA R 602	65.5693
CHL G 609 CLA G 610	68.3509	CLA g 610 CLA n 612	64.9191	CLA S 603 CHL 8 601	65.5778
CHL G 601 CLA Y 610	68.3593	CLA y 612 CHL n 608	64.9247	CHL 8 601 CLA S 603	65.5792
CLA N 603 CLA G 611	68.3615	CHL 7 601 CLA G 611	64.9278	CLA g 602 CLA g 612	65.5853
CLA r 602 CLA S 602	68.3875	CLA 7 603 CLA Y 610	64.9392	CLA Y 603 CLA r 611	65.5865
CLA n 603 CLA y 603	68.3905	CLA S 602 CHL 8 601	64.9543	CLA g 612 CLA g 602	65.5887
CLA n 611 CHL n 608	68.4043	CLA Y 602 CHL 8 609	64.956	CLA r 611 CLA Y 603	65.5887
CLA G 612 CLA N 612	68.4095	CLA s 611 CLA g 611	64.958	CHL 4 601 CLA s 603	65.5929
CLA G 602 CLA Y 612	68.4303	CLA 6 610 CLA N 612	64.9607	CLA s 603 CHL 4 601	65.5934
CLA N 612 CLA N 611	68.4524	CLA 7 610 CHL Y 609	64.9815	CLA R 611 CLA y 603	65.5959
CLA G 610 CHL G 609	68.464	CHL y 601 CLA n 603	64.9871	CLA y 603 CLA R 611	65.5972
CLA n 603 CLA g 603	68.4702	CLA N 602 CLA 6 610	64.9941	CLA G 612 CLA G 602	65.5996
CLA G 603 CHL G 609	68.4788	CLA 5 610 CLA N 602	64.9993	CLA G 602 CLA G 612	65.603
CLA n 612 CLA g 611	68.4835	CLA n 611 CLA g 602	65.0004	CLA G 612 CLA 5 610	65.6174
CHL s 601 CLA g 602	68.492	CLA n 611 CHL g 609	65.0152	CLA 5 610 CLA G 612	65.6184
CLA N 611 CLA N 612	68.4949	CLA n 610 CHL y 609	65.0186	CLA y 611 CHL 4 608	65.6188
CLA S 610 CLA r 612	68.5075	CLA g 603 CLA n 602	65.0292	CHL 8 608 CLA Y 611	65.6198
CHL G 609 CLA G 603	68.5097	CLA Y 602 CHL 7 609	65.0379	CHL 4 608 CLA y 611	65.6216
CHL n 608 CLA n 611	68.5148	CLA r 609 CLA r 611	65.0443	CLA Y 611 CHL 8 608	65.6235
CLA Y 612 CLA Y 603	68.5593	CLA r 612 CLA Y 612	65.0449	CLA 1 610 CLA g 612	65.6348
CHL N 608 CHL N 609	68.5625	CLA G 602 CHL G 601	65.051	CLA g 612 CLA 1 610	65.6358
CLA s 603 CLA g 610	68.5718	CHL y 601 CHL g 601	65.0625	CLA N 611 CHL 7 601	65.639
CLA y 612 CHL n 609	68.6081	CLA r 612 CLA Y 611	65.0639	CHL 7 601 CLA N 611	65.6448
CHL N 609 CHL N 608	68.6122	CHL 7 609 CLA S 610	65.0704	CLA Y 602 CLA r 616	65.6452
CLA s 610 CLA y 603	68.6371	CLA n 602 CLA n 603	65.0724	CLA r 616 CLA Y 602	65.6538
CLA Y 603 CLA Y 612	68.6645	CHL Y 601 CHL 8 609	65.0797	CLA R 616 CLA y 602	65.6659
CLA G 602 CHL G 608	68.6651	CHL 5 609 CLA N 602	65.0865	CHL 3 601 CLA n 611	65.6701
CHL G 608 CLA G 602	68.674	CHL g 609 CHL n 601	65.0871	CLA r 611 CLA S 611	65.6714
CHL n 609 CLA y 612	68.6757	CLA r 612 CHL G 601	65.1002	CLA y 602 CLA R 616	65.6741
CLA G 611 CLA N 603	68.684	CLA G 612 CLA G 610	65.1026	CLA n 611 CHL 3 601	65.6752
CLA N 611 CLA Y 602	68.7112	CHL S 608 CLA 7 610	65.1079	CLA S 611 CLA r 611	65.6769
CLA Y 602 CLA N 611	68.7217	CHL Y 601 CLA r 602	65.1158	CLA s 611 CLA R 611	65.7057
CLA Y 603 CLA Y 603	68.7326	CLA G 603 CHL 5 609	65.1187	CLA R 611 CLA s 611	65.7114
CHL g 609 CHL y 601	68.7943	CLA 5 610 CHL G 609	65.1282	CLA 7 602 CLA S 610	65.7274
CLA y 602 CLA s 612	68.8589	CHL G 609 CHL 5 609	65.1299	CLA S 603 CLA 8 602	65.7309
CLA g 611 CLA y 602	68.8738	CLA g 602 CHL n 609	65.137	CLA 8 602 CLA S 603	65.7329
CLA y 602 CLA n 612	68.9133	CLA R 612 CHL s 601	65.1421	CLA S 610 CLA 7 602	65.7352
CHL g 601 CLA n 603	68.9334	CLA 7 603 CLA G 602	65.1424	CHL G 601 CHL r 608	65.7405
CHL N 608 CHL Y 601	68.9731	CLA 6 603 CHL N 601	65.1531	CHL r 608 CHL G 601	65.7496
CLA n 612 CLA y 602	68.9768	CHL 5 601 CLA G 612	65.1534	CLA G 602 CLA r 611	65.7515
CHL R 608 CHL y 601	68.9944	CLA y 611 CLA n 602	65.1567	CLA 4 602 CLA s 603	65.7542
CLA n 603 CLA y 611	68.9968	CLA 6 610 CLA G 602	65.1611	CHL R 608 CHL g 601	65.7553
CHL y 601 CHL g 609	69.0165	CHL N 601 CHL 5 601	65.1639	CLA s 603 CLA 4 602	65.7553
CHL Y 601 CHL N 608	69.0238	CHL R 608 CLA s 609	65.1687	CLA R 611 CLA g 602	65.7566
CLA y 611 CLA n 603	69.0684	CLA G 602 CLA r 601	65.1732	CLA r 611 CLA G 602	65.7585
CHL g 608 CLA y 602	69.0809	CLA n 603 CLA n 610	65.1758	CLA s 610 CLA 3 602	65.7623
CLA r 612 CLA S 610	69.0975	CHL 7 609 CLA Y 611	65.1807	CLA g 602 CLA R 611	65.7634
CLA y 602 CLA g 611	69.1039	CLA n 612 CLA g 602	65.1832	CHL g 601 CHL R 608	65.764
CLA s 612 CLA y 602	69.1052	CLA 7 610 CHL S 601	65.1928	CLA 3 602 CLA s 610	65.7708
CLA n 603 CHL g 601	69.18	CLA n 610 CLA n 610	65.1958	CLA 7 610 CHL Y 601	65.7718
CLA S 612 CLA Y 610	69.2035	CHL Y 609 CLA 7 610	65.1976	CHL y 601 CLA 3 610	65.7756
CLA g 602 CLA y 603	69.2087	CHL 7 601 CLA r 610	65.2031	CHL Y 601 CLA 7 610	65.7787
CLA S 602 CHL Y 609	69.2157	CLA Y 603 CLA r 602	65.2098	CLA 3 610 CHL y 601	65.7833
CLA y 610 CHL s 601	69.2267	CLA 5 603 CHL Y 609	65.2127	CLA r 602 CLA S 611	65.8265
CLA S 610 CLA G 603	69.2305	CHL g 601 CLA s 609	65.2349	CLA S 611 CLA r 602	65.828
CLA y 602 CHL g 608	69.2348	CHL N 608 CLA 8 612	65.2441	CLA S 602 CLA 8 603	65.8385
CLA N 612 CHL G 601	69.2404	CHL n 609 CLA y 610	65.2551	CLA 8 603 CLA S 602	65.8395
CHL y 601 CHL R 608	69.2474	CLA Y 603 CLA r 612	65.2715	CHL y 608 CLA y 602	65.8456
CLA y 612 CHL n 608	69.2629	CHL y 608 CLA s 609	65.2861	CLA y 602 CHL y 608	65.8462
CLA S 612 CLA r 612	69.3151	CLA S 612 CLA 8 610	65.2888	CLA Y 602 CHL Y 608	65.8577
CLA g 602 CHL g 609	69.3236	CHL 7 601 CHL N 608	65.2993	CHL Y 608 CLA Y 602	65.8584
CLA y 603 CLA g 602	69.3267	CHL n 609 CHL y 601	65.3102	CLA s 602 CLA 4 603	65.8615
CHL Y 601 CHL G 608	69.3487	CLA g 611 CHL n 608	65.3159	CLA 4 603 CLA s 602	65.863
CHL g 609 CLA g 602	69.3611	CHL 5 609 CLA Y 611	65.3189	CLA s 611 CLA R 602	65.8643
CLA S 609 CLA G 602	69.3711	CLA N 612 CLA 7 602	65.322	CLA R 602 CLA s 611	65.8651
CLA g 612 CLA n 612	69.3729	CHL N 601 CLA 6 603	65.3243	CLA S 610 CHL 8 609	65.8986
CHL n 608 CLA y 612	69.3765	CLA 7 602 CHL G 609	65.3266	CHL 8 609 CLA S 610	65.9011
CLA g 611 CLA n 611	69.3956	CLA n 610 CLA n 611	65.335	CLA 7 610 CLA S 602	65.9014
CLA N 611 CLA N 603	69.4063	CLA N 602 CLA 6 603	65.3352	CHL r 608 CLA r 609	65.9061
CHL g 608 CHL g 608	69.4155	CLA r 611 CLA r 602	65.336	CLA r 609 CHL r 608	65.9082
CLA N 603 CLA N 611	69.4196	CHL 6 609 CHL G 609	65.3429	CLA 6 602 CLA N 602	65.9112
CLA Y 602 CHL r 608	69.4615	CHL G 609 CHL 5 601	65.3687	CLA S 602 CLA 7 610	65.9113
CLA y 603 CLA y 612	69.4818	CLA r 610 CHL 5 608	65.3902	CLA N 602 CLA 6 602	65.918
CLA Y 610 CLA S 612	69.4828	CHL n 609 CLA n 610	65.4123	CHL 4 609 CLA s 610	65.9228
CLA g 612 CLA n 611	69.4907	CLA S 602 CLA 8 610	65.419	CLA R 609 CHL R 608	65.9258
CLA S 609 CHL G 601	69.491	CLA Y 611 CHL 7 608	65.4226	CLA s 610 CHL 4 609	65.9264
CLA y 603 CLA s 611	69.518	CLA y 603 CLA n 602	65.4267	CLA n 602 CLA 2 602	65.927
CHL G 601 CLA N 612	69.5362	CHL y 601 CLA y 612	65.4279	CLA s 602 CLA 3 610	65.9282
CLA S 602 CHL r 608	69.5724	CLA 5 612 CLA 5 610	65.4446	CHL R 608 CLA R 609	65.9283
CLA y 612 CLA y 603	69.5862	CLA G 612 CHL 5 609	65.447	CLA 2 602 CLA n 602	65.9347
CHL s 601 CLA y 610	69.5996	CHL 8 608 CHL Y 608	65.4476	CLA 5 610 CHL Y 609	65.9398
CHL G 608 CHL Y 601	69.6027	CLA G 603 CLA 7 610	65.4576	CLA 3 610 CLA s 602	65.9404
CHL r 608 CLA Y 602	69.6036	CLA 5 602 CLA N 603	65.4636	CHL Y 609 CLA 5 610	65.9468
CLA g 612 CLA s 603	69.621	CLA n 602 CHL n 609	65.464	CHL y 609 CLA 1 610	65.9593
CHL g 601 CLA s 603	69.6619	CHL N 601 CHL 6 609	65.4711	CLA 1 610 CHL y 609	65.9664
CLA n 611 CLA g 611	69.6695	CLA Y 611 CLA r 610	65.4973	CLA 8 612 CLA S 609	65.9785
CLA G 603 CLA S 610	69.6764	CLA G 612 CLA 5 611	65.5072	CLA S 609 CLA 8 612	65.9795
CLA G 603 CHL G 608	69.6947	CLA y 602 CLA n 611	65.5126	CHL 7 608 CLA N 602	65.9898
CLA Y 611 CLA r 609	69.6986	CLA 7 603 CHL N 609	65.5158	CLA N 602 CHL 7 608	65.9917
CHL Y 609 CLA S 602	69.7096	CLA 6 612 CLA N 611	65.5179	CLA n 602 CHL 3 608	65.994
CLA n 612 CLA g 612	69.7511	CLA 6 603 CHL G 608	65.5229	CHL 3 608 CLA n 602	65.996
CLA S 610 CLA Y 610	69.7549	CHL 5 608 CLA Y 612	65.5244	CLA s 609 CLA 4 612	66.0025
CLA n 611 CLA g 612	69.7743	CHL 7 601 CLA N 603	65.525	CLA 4 612 CLA s 609	66.0027
CHL G 608 CLA G 603	69.7748	CHL 5 608 CLA Y 611	65.5276	CHL 5 608 CLA N 603	66.0086
CHL N 609 CLA Y 612	69.7799	CHL N 608 CLA 6 602	65.5455	CHL N 608 CLA r 612	66.0089
CLA N 611 CHL G 601	69.785	CHL n 601 CHL g 609	65.5456	CHL N 601 CHL 5 609	66.0107
CHL y 608 CHL y 608	69.8105	CLA R 601 CHL s 601	65.5515	CLA 7 603 CLA N 610	66.0108
CLA Y 612 CHL N 609	69.8486	CLA Y 603 CHL 5 609	65.553	CLA r 612 CHL N 608	66.011
CLA G 602 CLA S 609	69.8579	CLA g 610 CHL n 601	65.5566	CLA N 603 CHL 5 608	66.012
CHL Y 601 CLA G 612	69.879	CLA Y 602 CLA 5 610	65.5587	CHL 5 609 CHL N 601	66.0132
CLA R 612 CLA s 610	69.8792	CHL n 601 CLA g 610	65.5602	CLA N 610 CLA 7 603	66.0156
CHL g 601 CLA n 612	69.9079	CLA r 603 CLA r 603	65.5711	CLA 6 602 CLA N 610	66.0194
CLA s 611 CLA y 603	69.931	CHL 5 601 CLA G 603	65.5877	CLA N 610 CLA 6 602	66.0281
CHL Y 608 CLA G 602	69.9371	CLA Y 611 CLA r 612	65.5965	CLA n 610 CLA 3 603	66.0372
CHL N 608 CLA Y 611	69.9487	CLA n 603 CLA y 602	65.6014	CHL 1 609 CHL n 601	66.0417
CLA r 609 CLA Y 611	69.9525	CLA 6 603 CLA G 610	65.6042	CLA 3 603 CLA n 610	66.0419
CLA r 612 CLA S 612	69.9585	CLA y 611 CLA n 610	65.612	CLA n 603 CHL 1 608	66.0435
CLA G 602 CHL Y 608	69.9789	CLA G 612 CHL 7 601	65.6231	CLA n 610 CLA 2 602	66.0436
CLA Y 611 CHL N 608	69.994	CLA S 611 CHL 8 608	65.6252	CLA R 612 CHL n 608	66.044
CLA g 611 CLA y 611	69.9968	CHL N 601 CLA 5 610	65.6273	CHL 1 608 CLA n 603	66.0451
CHL G 601 CLA N 611	69.9996	CHL y 608 CLA y 602	65.645	CHL n 601 CHL 1 609	66.0452
CLA Y 610 CLA S 610	70.0335	CLA R 611 CHL s 608	65.6923	CHL n 608 CLA R 612	66.0452
CHL r 608 CLA S 602	70.0719	CLA G 610 CLA 6 603	65.6941	CLA 8 612 CLA S 611	66.0503
CHL G 601 CLA S 609	70.0759	CLA s 602 CLA R 609	65.7092	CLA 2 602 CLA n 610	66.0536
CHL N 608 CLA N 610	70.0803	CLA g 610 CHL n 608	65.7226	CLA S 611 CLA 8 612	66.0561
CLA N 610 CHL N 608	70.0891	CHL G 609 CLA 7 610	65.7267	CLA s 611 CLA 4 612	66.058
CLA R 609 CHL s 601	70.1158	CLA Y 610 CLA 8 602	65.727	CLA 4 612 CLA s 611	66.0627
CLA Y 611 CLA N 603	70.1473	CLA N 602 CLA r 611	65.733	CLA 7 612 CHL S 608	66.0714
CLA n 602 CLA s 610	70.1826	CLA n 610 CHL y 608	65.7464	CHL S 608 CLA 7 612	66.0754
CLA n 612 CHL g 601	70.2007	CLA s 602 CLA R 616	65.7502	CLA S 612 CLA r 601	66.0769
CLA N 603 CLA Y 611	70.2213	CLA Y 602 CLA 5 602	65.7735	CLA r 601 CLA S 612	66.077
CLA G 612 CHL Y 601	70.2385	CLA s 602 CLA R 601	65.7775	CLA s 612 CLA R 601	66.1055
CLA g 602 CLA y 612	70.2439	CHL n 608 CLA n 603	65.7795	CLA R 601 CLA s 612	66.1064
CLA R 609 CLA s 611	70.2446	CHL 5 608 CLA G 603	65.7995	CHL s 608 CLA 3 612	66.1102
CHL y 609 CLA y 603	70.2469	CHL N 608 CLA 7 603	65.8093	CLA 3 612 CHL s 608	66.1132
CLA s 603 CHL g 601	70.2988	CHL 7 609 CLA N 603	65.8105	CHL Y 609 CLA r 611	66.1184
CHL y 608 CLA y 603	70.3127	CLA R 612 CLA s 610	65.8263	CLA r 611 CHL Y 609	66.12
CLA y 603 CHL y 609	70.3136	CLA 5 611 CHL G 609	65.8272	CLA R 611 CHL y 609	66.1208
CLA N 612 CLA Y 602	70.3244	CLA 7 612 CHL N 609	65.8301	CHL y 609 CLA R 611	66.123
CLA y 611 CLA g 611	70.3266	CLA 7 610 CLA S 602	65.8358	CLA 5 610 CHL Y 608	66.1684
CLA s 603 CLA g 612	70.3705	CLA G 611 CLA 5 603	65.8386	CHL Y 608 CLA 5 610	66.1775
CHL G 608 CLA G 610	70.371	CHL y 608 CLA y 611	65.8449	CHL y 608 CLA 1 610	66.1821
CLA Y 602 CLA N 612	70.3802	CLA S 612 CLA 7 610	65.8466	CHL N 608 CLA r 610	66.1882
CLA y 603 CHL y 608	70.3896	CLA n 611 CLA n 611	65.8515	CLA 1 610 CHL y 608	66.191
CLA g 602 CLA g 603	70.3985	CHL n 608 CLA n 610	65.8567	CLA r 610 CHL N 608	66.1915
CLA Y 612 CHL G 601	70.4117	CLA Y 612 CLA r 612	65.8606	CLA 5 611 CLA G 602	66.2104
CHL g 608 CLA s 612	70.4182	CHL g 601 CLA n 602	65.8747	CHL y 609 CLA g 611	66.2169
CLA G 610 CHL G 608	70.4343	CLA y 612 CLA y 610	65.8793	CLA G 602 CLA 5 611	66.2175
CLA y 612 CLA g 602	70.4415	CLA G 603 CLA 7 611	65.8961	CLA Y 602 CLA r 609	66.2196
CHL g 608 CHL y 601	70.4452	CLA G 611 CHL r 608	65.9168	CLA g 611 CHL y 609	66.223
CLA s 610 CLA n 602	70.4454	CLA s 612 CLA g 611	65.9189	CLA R 610 CHL n 608	66.2243
CHL S 601 CHL Y 609	70.4476	CLA s 610 CLA y 603	65.9251	CLA r 609 CLA Y 602	66.2258
CHL N 609 CLA N 611	70.4533	CLA R 611 CLA s 610	65.9291	CLA 7 602 CLA G 602	66.2276
CLA s 610 CLA R 612	70.4623	CHL y 609 CHL y 601	65.9342	CLA g 602 CLA 3 602	66.2276
CLA g 603 CLA g 602	70.4746	CLA R 612 CHL s 608	65.9432	CHL n 608 CLA R 610	66.2279
CHL S 601 CLA G 602	70.4871	CHL N 608 CLA 8 611	65.9639	CLA G 602 CLA 7 602	66.2289
CLA N 611 CHL N 609	70.5169	CLA s 610 CHL g 608	65.9666	CLA 3 602 CLA g 602	66.2291
CLA g 602 CLA s 603	70.5306	CHL 5 609 CHL r 608	65.9669	CLA G 611 CHL Y 609	66.2311
CHL y 608 CHL y 609	70.538	CHL s 601 CLA R 603	65.9682	CLA g 602 CLA 1 611	66.2346
CHL y 609 CHL y 608	70.5502	CHL 5 608 CHL Y 601	65.9772	CHL Y 609 CLA G 611	66.2368
CHL g 608 CLA s 609	70.5576	CHL N 609 CHL 7 609	65.9875	CLA 1 611 CLA g 602	66.2422
CHL R 608 CLA s 612	70.5734	CHL 7 608 CLA Y 612	65.9934	CLA R 609 CLA y 602	66.2426
CLA y 603 CLA y 603	70.5882	CLA 6 611 CHL S 608	65.9936	CLA y 602 CLA R 609	66.2491
CHL N 608 CLA r 610	70.5913	CLA 7 611 CLA N 602	65.9943	CHL g 601 CLA g 612	66.2841
CLA S 603 CLA G 610	70.5939	CLA Y 612 CHL 8 609	66.0006	CLA g 612 CHL g 601	66.2895
CLA y 610 CLA s 602	70.6057	CLA N 611 CLA 5 602	66.0063	CLA G 612 CHL G 601	66.2953
CLA N 610 CHL Y 601	70.612	CHL 8 609 CLA Y 611	66.0079	CLA r 601 CLA S 602	66.2953
CLA Y 602 CLA G 612	70.6254	CLA S 611 CHL 7 608	66.0254	CLA S 602 CLA r 601	66.2973
CHL Y 601 CLA N 610	70.6478	CLA G 611 CHL Y 609	66.0279	CHL G 601 CLA G 612	66.3006
CHL G 601 CLA Y 612	70.653	CLA G 602 CLA r 602	66.0305	CLA r 611 CLA S 610	66.3022
CHL s 601 CLA R 609	70.689	CLA 5 602 CHL Y 601	66.035	CLA S 610 CLA r 611	66.3027
CHL y 601 CHL g 608	70.6959	CLA n 610 CLA y 603	66.0371	CLA s 602 CLA R 601	66.3309
CHL y 609 CHL y 609	70.7194	CLA 5 603 CLA G 611	66.0424	CLA r 612 CLA Y 612	66.3326
CHL R 608 CLA y 612	70.7234	CLA 7 602 CLA G 611	66.0455	CLA R 601 CLA s 602	66.3343
CLA s 611 CLA R 609	70.7305	CLA 7 603 CLA Y 611	66.0479	CLA Y 612 CLA r 612	66.3355
CLA S 611 CLA r 609	70.8245	CLA G 602 CHL 7 608	66.058	CHL 5 608 CHL N 609	66.3377
CLA R 610 CHL y 601	70.8322	CLA s 612 CHL y 609	66.0595	CLA s 610 CLA R 611	66.3408
CLA G 612 CLA Y 602	70.8551	CLA 6 612 CHL N 601	66.0645	CLA R 611 CLA s 610	66.3413
CLA g 611 CLA n 603	70.8576	CHL 7 608 CLA N 612	66.0653	CHL N 609 CHL 5 608	66.3427
CLA s 612 CHL g 608	70.8589	CLA y 602 CLA y 603	66.0729	CLA y 612 CLA R 612	66.3463
CLA y 603 CLA s 612	70.9017	CLA R 602 CLA s 610	66.0834	CLA R 612 CLA y 612	66.3504
CHL g 601 CLA n 611	70.9072	CHL 5 608 CLA N 602	66.1042	CLA 7 611 CHL S 608	66.3605
CLA r 610 CHL N 608	70.9336	CLA n 612 CLA n 602	66.1187	CHL S 608 CLA 7 611	66.3628
CHL Y 609 CHL S 601	70.9382	CLA r 610 CLA Y 611	66.1203	CHL n 609 CHL 1 608	66.3733
CLA y 612 CHL R 608	70.9429	CLA s 609 CLA g 602	66.1222	CHL 1 608 CHL n 609	66.3774
CLA S 610 CLA Y 603	70.9526	CLA g 612 CHL s 608	66.1323	CHL s 608 CLA 3 611	66.4006
CLA s 602 CLA y 610	70.9685	CHL s 601 CLA R 601	66.1325	CLA 3 611 CHL s 608	66.4023
CLA G 602 CHL S 601	70.9704	CHL n 608 CLA g 612	66.1484	CHL S 608 CHL 8 601	66.4058
CHL N 608 CLA Y 612	70.9895	CHL n 609 CHL n 608	66.1631	CHL 8 601 CHL S 608	66.4114
CLA s 612 CHL R 608	71.0108	CLA n 603 CLA g 602	66.1676	CLA 5 612 CLA G 602	66.4161
CLA R 612 CLA s 612	71.0466	CLA 5 602 CLA N 610	66.1838	CHL 4 601 CHL s 608	66.4163
CLA s 603 CLA g 602	71.0588	CLA N 610 CLA 8 610	66.1856	CLA G 602 CLA 5 612	66.4207
CLA Y 611 CLA G 603	71.0855	CHL N 601 CHL 5 609	66.1943	CHL s 608 CHL 4 601	66.4215
CLA s 609 CHL g 608	71.0856	CLA r 602 CLA Y 602	66.2111	CLA g 602 CLA 1 612	66.4436
CLA S 612 CHL r 608	71.087	CLA 8 602 CLA Y 611	66.2319	CHL 5 608 CHL N 608	66.4444
CLA Y 612 CHL N 608	71.1038	CHL y 609 CLA n 602	66.2348	CLA N 603 CLA 7 611	66.447
CLA n 611 CHL g 601	71.1145	CHL N 609 CLA r 611	66.2408	CLA 7 611 CLA N 603	66.4471
CHL N 608 CLA N 611	71.1545	CLA 8 612 CLA Y 611	66.2427	CLA 1 612 CLA g 602	66.4484
CHL y 601 CLA R 610	71.163	CLA g 611 CLA s 609	66.2435	CHL N 608 CHL 5 608	66.4497
CLA n 603 CLA g 611	71.1691	CHL N 601 CLA 5 603	66.2494	CLA 3 611 CLA n 603	66.4623
CLA N 610 CLA N 612	71.1802	CLA Y 602 CLA 5 603	66.2673	CLA n 603 CLA 3 611	66.4633
CLA G 610 CLA S 603	71.1876	CHL 7 608 CLA N 611	66.2771	CLA N 602 CLA 7 612	66.4704
CHL N 608 CHL N 608	71.1882	CLA y 602 CLA s 611	66.2823	CLA 7 612 CLA N 602	66.4726
CLA y 611 CLA n 610	71.2004	CLA r 611 CLA G 602	66.2874	CHL N 609 CHL 8 608	66.4808
CLA g 612 CHL s 601	71.2053	CHL g 608 CLA n 612	66.293	CLA 3 612 CLA n 602	66.4824
CHL g 609 CLA g 603	71.2182	CLA 6 603 CLA N 610	66.3058	CHL 8 608 CHL N 609	66.4827
CHL R 608 CLA y 610	71.2183	CHL 6 608 CLA N 610	66.3091	CHL n 608 CHL 1 608	66.4844
CLA n 610 CLA y 611	71.2293	CLA s 609 CLA g 610	66.3131	CLA n 602 CLA 3 612	66.4853
CLA N 612 CLA N 610	71.2478	CHL y 608 CLA n 602	66.315	CHL 4 608 CHL n 609	66.4881
CLA g 603 CHL g 609	71.252	CLA G 610 CLA 7 611	66.3166	CHL 1 608 CHL n 608	66.4884
CLA G 603 CLA G 603	71.2611	CHL G 608 CLA G 611	66.3229	CHL n 609 CHL 4 608	66.4908
CLA N 611 CHL N 608	71.2623	CHL G 609 CLA 5 603	66.3317	CLA N 602 CLA r 610	66.5395
CLA Y 611 CLA G 610	71.2647	CLA r 616 CLA r 612	66.3422	CLA r 610 CLA N 602	66.5486
CLA G 603 CLA Y 611	71.284	CLA n 610 CLA n 603	66.3543	CLA 5 602 CLA N 610	66.5662
CLA s 612 CLA y 603	71.2842	CLA S 612 CHL 7 608	66.3563	CLA R 610 CLA n 602	66.5692
CLA S 611 CLA Y 602	71.2869	CHL y 609 CLA s 602	66.3569	CLA N 610 CLA 5 602	66.5732
CLA n 603 CLA n 612	71.2951	CLA s 603 CLA R 611	66.3864	CLA n 602 CLA R 610	66.5776
CLA r 609 CLA S 611	71.3067	CLA s 612 CLA R 610	66.3998	CLA n 610 CLA 1 602	66.6064
CLA S 610 CLA Y 602	71.3077	CLA 5 612 CHL G 608	66.4054	CLA 1 602 CLA n 610	66.6129
CLA y 610 CHL R 608	71.318	CHL n 608 CHL n 609	66.406	CHL G 608 CLA 5 612	66.6334
CLA Y 603 CLA S 610	71.3424	CLA n 612 CHL n 601	66.415	CLA 5 612 CHL G 608	66.6346
CLA G 602 CLA G 610	71.343	CLA s 603 CHL g 601	66.4236	CLA N 602 CLA r 612	66.6541
CLA n 612 CLA n 603	71.3612	CHL 8 609 CLA Y 610	66.427	CLA r 612 CLA N 602	66.6616
CLA G 610 CLA G 602	71.4101	CLA 6 603 CLA Y 602	66.4271	CLA 1 612 CHL g 608	66.6712
CLA g 610 CHL s 601	71.4379	CHL n 609 CLA g 610	66.4337	CHL g 608 CLA 1 612	66.6715
CHL g 601 CLA y 610	71.4789	CLA y 610 CLA n 603	66.4379	CLA R 612 CLA n 602	66.6827
CHL g 609 CLA s 612	71.4867	CHL Y 601 CHL 7 609	66.4405	CLA n 602 CLA R 612	66.6893
CHL r 608 CLA S 612	71.5164	CHL Y 609 CHL 8 608	66.4498	CLA G 602 CLA r 612	66.6919
CLA Y 602 CLA S 611	71.5455	CLA 8 612 CLA S 602	66.4607	CLA g 610 CHL g 608	66.6937
CLA G 610 CLA Y 611	71.5515	CLA s 612 CLA y 602	66.4656	CHL g 608 CLA g 610	66.6946
CHL n 601 CHL y 601	71.5528	CLA 6 610 CHL N 608	66.4681	CLA r 612 CLA G 602	66.6995
CLA Y 602 CLA S 610	71.5534	CHL n 609 CHL g 601	66.4687	CHL G 608 CLA G 610	66.7049
CLA n 602 CLA y 612	71.5964	CLA N 603 CLA 7 612	66.4715	CLA R 612 CLA g 602	66.705
CLA y 610 CHL g 601	71.6007	CHL 5 608 CLA r 612	66.472	CLA G 610 CHL G 608	66.7066
CLA G 603 CLA G 610	71.63	CLA G 610 CLA G 602	66.4798	CLA g 602 CLA R 612	66.7118
CLA y 612 CLA n 602	71.6313	CHL y 609 CLA s 611	66.5094	CLA G 610 CHL 5 609	66.7351
CHL S 601 CLA r 609	71.6371	CLA R 612 CLA s 609	66.5213	CHL 5 609 CLA G 610	66.7393
CHL R 608 CLA s 610	71.6551	CLA 6 611 CLA S 610	66.5263	CLA S 609 CLA 8 602	66.7394
CLA s 612 CLA R 612	71.682	CLA Y 612 CLA 8 602	66.529	CLA 7 610 CLA S 609	66.7407
CHL y 601 CHL n 601	71.6861	CHL N 601 CHL 5 608	66.5341	CLA 8 602 CLA S 609	66.744
CLA R 603 CHL s 601	71.7079	CLA y 603 CHL y 601	66.5407	CLA S 609 CLA 7 610	66.7466
CLA Y 612 CLA r 610	71.7084	CLA s 603 CLA g 611	66.5545	CHL 1 609 CLA g 610	66.7487
CLA g 602 CHL y 609	71.7759	CLA Y 612 CLA 7 612	66.5627	CLA g 610 CHL 1 609	66.7529
CLA G 610 CLA G 603	71.7804	CHL s 608 CLA R 610	66.5751	CLA 4 602 CLA s 609	66.7626
CLA R 609 CLA y 611	71.818	CLA y 602 CLA n 612	66.5782	CLA s 609 CLA 4 602	66.7668
CLA S 603 CLA G 612	71.8223	CLA Y 612 CLA 7 602	66.5802	CLA S 609 CHL 8 601	66.7742
CHL y 609 CLA g 602	71.8287	CHL 7 609 CLA Y 610	66.5804	CLA s 609 CLA 3 610	66.776
CLA S 612 CHL G 608	71.8305	CLA y 603 CLA s 610	66.5841	CHL 8 601 CLA S 609	66.7782
CLA N 603 CLA G 612	71.8649	CHL g 601 CLA s 611	66.6016	CLA 3 610 CLA s 609	66.7828
CHL s 601 CLA g 612	71.8745	CLA 5 612 CLA G 612	66.6126	CHL 4 601 CLA s 609	66.7893
CLA Y 612 CLA N 602	71.8964	CLA s 609 CLA R 610	66.6194	CLA s 609 CHL 4 601	66.7929
CLA s 612 CHL g 609	71.8984	CLA 7 610 CHL S 608	66.6257	CLA 7 602 CHL S 608	66.7935
CLA g 603 CLA y 611	71.9211	CLA Y 603 CHL 8 608	66.6291	CHL S 608 CLA 7 602	66.8004
CLA N 602 CLA Y 612	71.9265	CLA G 612 CLA G 602	66.6303	CHL 7 608 CLA N 612	66.8075
CLA g 612 CHL y 601	71.9445	CLA G 603 CLA 6 602	66.6363	CLA N 612 CHL 7 608	66.8094
CLA Y 610 CLA G 603	71.9494	CHL n 609 CHL n 601	66.637	CLA n 612 CHL 3 608	66.8243
CHL s 601 CLA g 610	71.9867	CLA R 612 CLA s 603	66.6371	CHL 3 608 CLA n 612	66.8254
CLA G 603 CLA Y 610	72.0012	CHL G 601 CLA G 602	66.6521	CHL s 608 CLA 3 602	66.8351
CLA r 610 CLA Y 612	72.0144	CHL n 609 CHL y 608	66.6971	CLA 3 602 CHL s 608	66.8421
CLA n 612 CHL n 609	72.0166	CLA n 610 CLA y 610	66.7015	CLA Y 612 CLA r 609	66.8652
CHL n 609 CLA n 612	72.0377	CLA g 603 CLA n 611	66.7085	CLA r 609 CLA Y 612	66.8673
CLA s 610 CHL R 608	72.0563	CLA n 602 CHL y 601	66.7181	CLA 7 612 CHL Y 601	66.8793
CLA y 611 CLA R 609	72.0634	CHL r 608 CHL 5 608	66.7223	CLA R 609 CLA y 612	66.8841
CLA S 612 CLA Y 602	72.0719	CLA Y 603 CLA 7 612	66.7236	CHL Y 601 CLA 7 612	66.8856
CLA n 612 CLA n 612	72.0986	CLA 5 602 CLA 5 610	66.7256	CLA y 612 CLA R 609	66.8864
CLA y 611 CLA g 603	72.1134	CLA R 616 CLA s 610	66.7284	CHL y 601 CLA 3 612	66.8896
CHL g 608 CLA g 602	72.1182	CLA 7 602 CHL G 608	66.7326	CLA 3 612 CHL y 601	66.8945
CLA g 602 CHL g 608	72.1248	CLA Y 611 CLA 8 603	66.7482	CLA 7 611 CLA S 611	66.9149
CLA g 603 CLA s 612	72.1578	CLA N 612 CHL 7 609	66.7604	CHL G 609 CLA 7 602	66.9155
CLA g 610 CHL g 609	72.1632	CLA Y 603 CLA 5 610	66.7908	CLA 7 610 CLA S 611	66.9168
CLA G 612 CLA N 603	72.1764	CLA s 611 CLA R 616	66.7984	CHL 4 608 CLA y 602	66.9169
CLA S 611 CLA Y 603	72.1903	CHL G 601 CLA 7 610	66.8028	CLA 7 602 CHL G 609	66.9171
CHL R 608 CLA y 602	72.1928	CLA n 603 CHL n 601	66.8079	CLA y 602 CHL 4 608	66.9187
CLA r 609 CHL S 601	72.1981	CLA N 611 CLA 7 603	66.8137	CHL N 609 CLA r 612	66.9212
CLA R 610 CLA s 603	72.2298	CHL 5 609 CLA Y 612	66.8142	CLA Y 602 CHL 8 608	66.9217
CLA N 612 CHL Y 609	72.241	CLA G 611 CLA 7 611	66.8176	CLA S 611 CLA 7 611	66.9229
CHL G 608 CLA S 612	72.2578	CLA y 610 CLA y 612	66.8235	CHL 8 608 CLA Y 602	66.9229
CHL g 609 CLA g 610	72.2743	CHL 7 601 CLA G 603	66.8401	CLA r 612 CHL N 609	66.9234
CHL y 601 CLA g 612	72.2905	CLA g 602 CHL y 601	66.8518	CLA 3 602 CHL g 609	66.9265
CLA Y 602 CLA S 612	72.3019	CHL s 601 CLA g 611	66.8667	CLA S 611 CLA 7 610	66.9273
CLA y 602 CHL R 608	72.3287	CHL 7 609 CHL N 601	66.8705	CHL g 609 CLA 3 602	66.9281
CHL s 601 CLA R 603	72.3311	CHL Y 609 CLA 7 612	66.8723	CLA S 611 CLA 8 603	66.9284
CLA S 603 CHL G 601	72.3492	CLA s 612 CHL R 608	66.8927	CHL N 601 CLA 7 610	66.9287
CLA Y 602 CLA r 610	72.3561	CLA G 612 CLA 5 612	66.9001	CLA 8 603 CLA S 611	66.9287
CHL N 601 CLA G 611	72.3898	CHL G 601 CLA 5 612	66.9031	CLA 7 610 CHL N 601	66.9325
CLA y 603 CLA n 611	72.3901	CLA y 602 CHL s 608	66.9033	CLA s 611 CLA 3 610	66.9356
CHL N 601 CLA Y 603	72.3938	CLA y 602 CHL y 608	66.906	CLA 3 610 CHL n 601	66.9368
CHL y 609 CLA n 612	72.3951	CHL 7 601 CLA G 610	66.907	CHL n 601 CLA 3 610	66.941
CLA Y 603 CHL N 601	72.4114	CLA g 612 CLA n 610	66.9125	CLA s 611 CLA 3 611	66.9426
CHL Y 609 CLA N 612	72.4359	CHL Y 609 CLA 5 602	66.9394	CLA s 611 CLA 4 603	66.9426
CLA N 611 CLA Y 603	72.4533	CLA n 603 CHL n 608	66.9483	CLA 4 603 CLA s 611	66.9434
CLA N 611 CHL Y 609	72.4629	CLA 8 602 CHL S 601	66.9548	CLA 3 610 CLA s 611	66.9474
CLA R 612 CLA s 603	72.4673	CHL g 601 CLA s 612	66.9576	CLA 3 611 CLA s 611	66.9508
CLA Y 603 CLA G 603	72.4683	CLA r 611 CLA r 603	66.9589	CLA R 612 CHL n 609	66.951
CLA S 610 CHL r 608	72.4747	CHL 7 608 CHL N 601	66.9639	CHL n 609 CLA R 612	66.9523
CLA n 611 CLA y 603	72.4803	CHL n 608 CHL n 608	66.9703	CLA 7 610 CLA S 612	66.9692
CLA Y 603 CHL G 609	72.4803	CLA y 602 CLA y 612	66.9789	CLA S 612 CLA 7 610	66.9765
CLA G 603 CLA Y 603	72.5156	CHL G 608 CLA 7 603	66.9815	CLA s 612 CLA 3 610	66.9896
CHL Y 601 CHL N 601	72.5192	CHL y 609 CHL n 609	66.9912	CLA 3 610 CLA s 612	66.9992
CHL S 601 CLA r 603	72.5468	CLA r 603 CLA Y 610	67.018	CLA Y 602 CLA r 603	67.0176
CLA Y 603 CLA N 611	72.547	CLA y 603 CLA y 602	67.0242	CLA r 603 CLA Y 602	67.0236
CLA G 612 CLA S 603	72.5482	CHL G 608 CHL 6 601	67.0322	CHL 5 609 CHL N 608	67.0257
CHL G 609 CLA Y 603	72.5536	CLA G 612 CLA 7 602	67.036	CHL N 608 CHL 5 609	67.0313
CLA r 610 CLA Y 602	72.5673	CLA N 611 CHL 6 608	67.0424	CLA R 603 CLA y 602	67.0346
CLA s 612 CLA g 603	72.583	CLA G 602 CHL 7 609	67.0463	CLA y 602 CLA R 603	67.0417
CLA R 610 CHL n 608	72.5841	CHL 7 609 CLA G 602	67.0464	CHL n 608 CHL 1 609	67.0612
CLA Y 603 CLA S 611	72.5893	CLA y 611 CLA g 602	67.0767	CHL 1 609 CHL n 608	67.0664
CHL Y 609 CLA N 611	72.5914	CLA Y 602 CLA 8 602	67.0927	CLA y 610 CHL y 609	67.0688
CLA n 612 CHL y 609	72.5922	CHL 5 608 CHL G 608	67.0961	CHL y 609 CLA y 610	67.073
CHL N 608 CHL r 608	72.5974	CLA S 612 CLA 8 612	67.1028	CHL Y 609 CLA Y 610	67.0817
CLA G 611 CHL N 601	72.6005	CLA 5 602 CHL N 609	67.1034	CLA Y 610 CHL Y 609	67.0854
CHL S 601 CLA G 612	72.6395	CLA G 612 CLA G 612	67.1081	CHL G 608 CHL 5 609	67.1173
CHL N 601 CHL Y 601	72.6525	CLA 5 602 CLA N 611	67.1119	CHL 5 609 CHL G 608	67.1231
CLA S 603 CLA r 612	72.6543	CHL Y 608 CHL G 601	67.1194	CHL 6 601 CLA N 610	67.1356
CLA Y 603 CHL G 601	72.6848	CLA y 611 CLA y 603	67.1253	CHL 1 609 CHL g 608	67.1401
CHL g 608 CLA g 603	72.7315	CLA g 610 CLA s 610	67.1295	CLA N 610 CHL 6 601	67.1447
CHL N 601 CLA G 612	72.7416	CLA g 603 CHL n 608	67.1437	CHL g 608 CHL 1 609	67.1455
CHL g 601 CLA y 612	72.7738	CHL G 609 CLA 5 611	67.1462	CLA 7 603 CLA N 602	67.1506
CLA g 603 CHL g 608	72.8125	CHL G 609 CLA 6 610	67.154	CLA n 610 CHL 2 601	67.1532
CHL S 601 CLA Y 610	72.8171	CHL Y 601 CLA r 612	67.1625	CLA N 602 CLA 7 603	67.1534
CHL N 601 CHL G 601	72.8233	CHL N 601 CLA 7 611	67.1664	CHL 2 601 CLA n 610	67.1623
CHL G 601 CLA Y 603	72.8329	CLA 5 612 CHL 5 608	67.1728	CLA n 602 CLA 3 603	67.1679
CLA s 603 CLA R 610	72.8521	CLA 6 602 CLA Y 603	67.1733	CLA 3 603 CLA n 602	67.1705
CHL r 608 CHL N 608	72.8595	CLA 5 603 CLA Y 603	67.18	CLA Y 603 CHL r 608	67.1781
CHL r 608 CLA S 610	72.87	CHL s 601 CLA g 602	67.1805	CHL r 608 CLA Y 603	67.1843
CLA n 612 CHL n 608	72.8804	CLA G 610 CLA 6 610	67.1851	CLA r 609 CLA r 616	67.1934
CHL n 608 CLA R 610	72.9198	CHL 8 608 CLA S 611	67.1861	CLA r 616 CLA r 609	67.1947
CLA G 612 CHL N 601	72.9512	CHL 5 609 CLA r 610	67.1865	CHL R 608 CLA y 603	67.2016
CHL n 608 CLA n 612	72.953	CLA r 601 CHL Y 609	67.1867	CLA R 616 CLA R 609	67.2067
CHL G 601 CLA S 603	72.9613	CLA R 609 CLA s 610	67.1907	CLA y 603 CHL R 608	67.2074
CHL G 601 CHL N 601	72.9677	CLA N 602 CHL 6 609	67.1942	CLA R 609 CLA R 616	67.2084
CLA y 612 CHL g 601	73.0093	CHL 7 609 CLA N 611	67.1977	CHL Y 601 CLA r 616	67.2464
CHL y 609 CLA n 611	73.1249	CLA y 611 CHL y 609	67.1979	CLA r 616 CHL Y 601	67.2535
CLA r 603 CHL S 601	73.1628	CHL R 608 CHL n 608	67.2	CHL G 608 CLA 7 602	67.2646
CLA Y 610 CHL S 601	73.1676	CHL n 609 CHL n 609	67.2032	CLA 7 602 CHL G 608	67.269
CLA y 603 CLA n 612	73.1864	CHL n 601 CLA g 602	67.2036	CLA 3 602 CHL g 608	67.2731
CLA g 610 CLA y 611	73.2107	CHL 6 608 CLA G 603	67.2061	CLA R 616 CHL y 601	67.274
CLA S 612 CHL G 609	73.2134	CLA 5 610 CLA 5 612	67.2128	CHL g 608 CLA 3 602	67.2777
CLA s 603 CLA R 612	73.2247	CLA 7 611 CLA N 603	67.2145	CHL y 601 CLA R 616	67.2802
CHL N 609 CLA r 610	73.2262	CHL n 608 CLA y 611	67.2383	CHL 6 601 CLA N 611	67.2824
CLA Y 610 CLA r 610	73.2306	CLA 5 611 CLA G 603	67.2489	CLA N 611 CHL 6 601	67.2861
CLA n 603 CLA y 612	73.2376	CLA s 611 CLA y 603	67.252	CHL Y 609 CLA r 612	67.2875
CHL S 601 CLA G 610	73.24	CLA N 603 CHL 7 609	67.2839	CLA r 612 CHL Y 609	67.2899
CLA y 603 CHL n 601	73.2413	CLA Y 610 CLA 5 610	67.2873	CLA R 612 CHL y 609	67.2977
CLA S 612 CLA Y 603	73.2434	CLA r 609 CHL Y 608	67.3024	CHL y 609 CLA R 612	67.2998
CLA y 612 CLA n 603	73.2442	CLA N 602 CHL 5 601	67.3079	CLA n 611 CHL 2 601	67.3018
CLA n 611 CHL y 609	73.2509	CHL 6 609 CLA N 611	67.3114	CHL 2 601 CLA n 611	67.3057
CHL n 601 CLA y 603	73.2564	CLA 7 602 CLA N 611	67.3137	CHL y 601 CLA 4 610	67.3403
CLA N 612 CLA N 603	73.2943	CHL 6 601 CLA G 602	67.321	CLA 4 610 CHL y 601	67.3404
CLA G 612 CHL S 601	73.2969	CHL y 608 CLA s 603	67.3243	CLA 8 610 CHL Y 601	67.3432
CLA S 611 CLA r 603	73.3088	CHL G 609 CHL 6 608	67.3409	CHL Y 601 CLA 8 610	67.3437
CLA n 612 CLA y 603	73.3436	CLA N 603 CLA r 611	67.3413	CHL 7 601 CLA Y 603	67.3679
CHL g 608 CLA s 602	73.355	CLA s 610 CLA g 603	67.3436	CLA Y 603 CHL 7 601	67.3695
CHL N 601 CHL Y 609	73.3563	CLA R 602 CLA s 609	67.3585	CLA R 610 CLA R 610	67.374
CLA N 603 CLA N 612	73.358	CLA 5 612 CHL Y 608	67.3586	CLA y 603 CHL 3 601	67.3764
CLA g 603 CLA s 611	73.3647	CHL G 609 CHL 7 608	67.3636	CLA r 610 CLA r 610	67.3766
CLA R 603 CLA s 611	73.3974	CLA 8 610 CHL N 608	67.3865	CHL 3 601 CLA y 603	67.38
CLA r 612 CLA S 603	73.3998	CLA r 609 CLA r 612	67.4078	CLA 5 602 CLA G 603	67.3888
CLA r 610 CLA Y 610	73.4047	CHL 7 608 CLA Y 603	67.4104	CLA G 603 CLA 5 602	67.3935
CHL Y 609 CHL N 601	73.4207	CLA G 610 CLA r 611	67.4152	CLA 8 611 CLA S 612	67.4128
CLA G 603 CHL Y 609	73.4347	CLA 6 603 CHL G 609	67.4152	CLA s 612 CLA 4 611	67.4133
CLA G 602 CHL G 601	73.437	CLA 7 603 CLA N 603	67.4249	CLA S 612 CLA 8 611	67.4138
CLA y 612 CLA n 610	73.4484	CHL s 601 CLA y 602	67.427	CLA g 603 CLA 1 602	67.4146
CHL G 601 CLA G 602	73.4525	CLA N 603 CLA 6 602	67.4547	CLA 4 611 CLA s 612	67.4153
CHL Y 609 CLA G 603	73.4529	CHL g 601 CLA n 611	67.4553	CLA 1 602 CLA g 603	67.418
CHL R 608 CHL n 608	73.4915	CLA 5 603 CHL G 608	67.47	CLA y 602 CHL g 601	67.4372
CLA y 611 CLA g 610	73.4926	CLA G 602 CLA 6 603	67.4715	CLA 8 612 CLA S 603	67.4394
CLA S 609 CHL G 608	73.522	CLA 6 611 CHL N 609	67.4919	CHL 5 601 CHL N 601	67.4412
CLA g 602 CHL y 608	73.5309	CLA 5 603 CHL Y 601	67.5124	CHL g 601 CLA y 602	67.4418
CLA S 603 CLA r 610	73.5314	CLA G 611 CHL 5 601	67.513	CLA S 603 CLA 8 612	67.4428
CLA n 610 CLA y 612	73.5356	CLA 6 610 CLA G 603	67.5133	CHL N 601 CHL 5 601	67.4464
CLA r 610 CHL N 609	73.5401	CLA G 610 CLA 7 603	67.5199	CHL G 601 CLA Y 602	67.45
CLA Y 611 CHL G 609	73.5481	CHL 5 609 CLA G 603	67.5237	CLA Y 602 CHL G 601	67.4541
CHL n 601 CLA s 610	73.571	CHL 7 608 CLA G 602	67.527	CLA s 603 CLA 4 612	67.4623
CHL y 608 CLA g 602	73.5712	CLA 8 611 CLA Y 611	67.5389	CHL G 609 CHL 7 601	67.4645
CLA N 610 CLA Y 611	73.5877	CLA g 602 CLA n 603	67.541	CLA 4 612 CLA s 603	67.4656
CHL G 609 CLA S 612	73.6106	CLA g 603 CHL n 601	67.5498	CHL 7 601 CHL G 609	67.47
CLA Y 603 CLA S 612	73.6135	CHL 5 608 CLA r 611	67.559	CHL n 601 CHL 1 601	67.4786
CLA Y 612 CLA N 603	73.6148	CHL G 609 CHL 6 609	67.5673	CHL 3 601 CHL g 609	67.4806
CLA Y 611 CLA N 610	73.6164	CLA 5 611 CLA N 602	67.5751	CHL 5 608 CLA Y 611	67.4829
CLA N 603 CLA Y 612	73.621	CHL n 609 CHL y 609	67.5797	CHL 1 601 CHL n 601	67.484
CLA S 603 CLA G 602	73.6661	CLA N 612 CLA 6 611	67.58	CHL g 609 CHL 3 601	67.4849
CLA g 612 CLA y 602	73.6894	CHL N 609 CLA r 601	67.5836	CLA Y 611 CHL 5 608	67.4932
CLA Y 611 CLA r 602	73.6897	CLA Y 611 CHL 8 601	67.5923	CLA y 611 CHL 1 608	67.5085
CHL G 609 CLA Y 611	73.7473	CHL n 609 CHL g 608	67.5964	CHL 1 608 CLA y 611	67.5177
CHL n 608 CHL R 608	73.7511	CLA y 602 CHL y 609	67.601	CLA 5 610 CLA Y 603	67.5354
CLA N 612 CLA Y 603	73.7535	CHL g 601 CLA n 612	67.602	CLA Y 603 CLA 5 610	67.5418
CLA G 610 CHL S 601	73.7708	CLA s 611 CLA R 602	67.6116	CLA 5 610 CLA Y 610	67.5443
CLA s 611 CLA g 603	73.8025	CLA y 611 CLA n 603	67.6173	CLA Y 610 CLA 5 610	67.5553
CHL g 608 CLA s 611	73.8037	CHL Y 608 CHL 8 609	67.6176	CLA y 603 CLA 1 610	67.5607
CLA g 603 CLA g 603	73.8094	CHL G 609 CHL 6 601	67.6233	CLA y 610 CLA 1 610	67.5627
CLA r 603 CLA S 611	73.8321	CHL y 601 CHL n 601	67.6243	CHL y 609 CLA g 602	67.5659
CLA s 602 CHL g 608	73.8541	CHL g 601 CHL n 609	67.6334	CLA 1 610 CLA y 603	67.5682
CLA s 610 CHL n 601	73.8999	CHL 5 601 CLA Y 602	67.6488	CLA g 602 CHL y 609	67.5711
CLA y 602 CLA g 612	73.9048	CLA r 602 CHL Y 609	67.6488	CLA 1 610 CLA y 610	67.5738
CLA Y 603 CLA N 612	73.9093	CHL G 608 CLA 7 610	67.6557	CLA G 602 CHL Y 609	67.5788
CLA s 611 CLA R 603	73.9198	CLA s 602 CLA g 610	67.6572	CHL Y 609 CLA G 602	67.583
CHL N 609 CHL r 608	73.9345	CLA G 603 CLA 5 603	67.6679	CHL Y 609 CLA r 602	67.5933
CLA S 612 CLA G 603	73.9661	CHL r 608 CHL 7 601	67.6717	CLA R 602 CHL y 609	67.597
CLA n 602 CLA s 612	73.999	CHL G 601 CLA 5 611	67.6731	CLA r 602 CHL Y 609	67.5985
CLA r 602 CLA Y 611	74.0226	CHL G 609 CLA 7 611	67.6745	CLA y 610 CLA 3 611	67.5997
CHL G 608 CLA S 609	74.0242	CLA n 612 CHL g 609	67.6824	CLA 7 611 CLA Y 610	67.6034
CHL g 609 CLA s 609	74.029	CHL 8 601 CLA S 611	67.7012	CHL y 609 CLA R 602	67.6038
CLA S 610 CLA N 602	74.0565	CLA 6 602 CHL G 601	67.704	CLA 3 611 CLA y 610	67.6047
CLA r 610 CLA S 603	74.1323	CLA s 609 CHL y 608	67.7078	CLA Y 610 CLA 7 611	67.6083
CLA G 602 CLA S 603	74.1657	CLA 8 612 CHL Y 601	67.7154	CHL 5 609 CHL Y 601	67.6117
CHL r 608 CHL N 609	74.168	CHL N 609 CHL 6 601	67.7323	CHL Y 601 CHL 5 609	67.6197
CLA y 603 CLA s 602	74.1976	CHL 7 601 CLA N 610	67.7344	CHL y 601 CHL 1 609	67.6382
CLA s 612 CLA n 602	74.2342	CHL n 601 CLA n 612	67.7507	CHL 1 609 CHL y 601	67.6463
CLA s 611 CHL g 608	74.2361	CLA N 602 CHL 6 608	67.7512	CLA N 612 CHL 7 601	67.7114
CLA g 612 CLA n 603	74.2409	CLA y 602 CLA s 612	67.7622	CHL 7 601 CLA N 612	67.7139
CHL g 609 CLA s 611	74.2483	CLA s 603 CHL y 608	67.7632	CHL N 601 CLA 5 603	67.7155
CLA g 603 CLA y 610	74.2881	CLA 8 610 CLA S 602	67.7686	CLA 5 603 CHL N 601	67.7158
CLA N 602 CLA S 610	74.3064	CLA G 603 CLA r 611	67.7725	CHL 3 601 CLA n 612	67.743
CLA Y 603 CLA G 610	74.3254	CLA y 603 CHL n 609	67.7771	CLA n 612 CHL 3 601	67.7457
CLA y 610 CLA g 603	74.3322	CHL Y 608 CLA 8 610	67.7809	CLA 1 603 CHL n 601	67.7467
CHL Y 609 CHL G 601	74.3501	CLA r 609 CLA Y 610	67.7935	CHL n 601 CLA 1 603	67.7479
CLA Y 611 CLA r 612	74.3672	CLA Y 602 CLA 6 602	67.7967	CLA G 602 CHL r 608	67.7575
CLA R 609 CLA s 602	74.3696	CLA G 602 CHL r 608	67.8117	CHL r 608 CLA G 602	67.7682
CLA G 603 CLA S 612	74.3804	CLA s 611 CLA R 609	67.8177	CHL R 608 CLA g 602	67.7772
CLA S 602 CLA Y 610	74.3829	CHL n 609 CLA n 603	67.8293	CLA g 602 CHL R 608	67.788
CHL y 609 CLA s 609	74.4131	CLA Y 602 CLA 8 612	67.8333	CLA y 602 CLA 3 610	67.7975
CHL G 601 CHL Y 609	74.4237	CHL Y 601 CLA 7 603	67.8447	CLA 7 610 CLA Y 602	67.8026
CLA g 610 CHL g 608	74.4332	CLA S 602 CHL 7 608	67.8533	CLA 3 610 CLA y 602	67.8031
CLA N 612 CHL Y 608	74.4439	CLA y 612 CHL n 609	67.8591	CLA Y 602 CLA 7 610	67.8071
CLA Y 611 CLA G 612	74.4785	CLA G 612 CHL 5 601	67.8833	CHL 7 601 CLA S 610	67.8376
CHL g 608 CLA g 610	74.4965	CHL G 609 CLA 7 603	67.8863	CLA Y 603 CLA r 602	67.8398
CLA G 610 CLA Y 603	74.5093	CHL G 601 CHL Y 609	67.8896	CLA S 610 CHL 7 601	67.8416
CHL g 609 CLA y 611	74.5175	CLA 5 611 CHL 5 608	67.8955	CLA r 602 CLA Y 603	67.8456
CLA s 609 CHL g 609	74.522	CHL y 601 CLA g 603	67.9107	CLA R 602 CLA y 603	67.8501
CLA n 611 CHL y 601	74.5382	CLA 7 603 CHL Y 608	67.9401	CLA G 612 CHL 5 608	67.854
CHL y 608 CLA s 609	74.5399	CLA G 602 CHL 6 609	67.9494	CLA y 603 CLA R 602	67.8563
CLA n 603 CLA g 612	74.5415	CLA g 602 CLA y 602	67.9497	CHL 5 608 CLA G 612	67.8579
CHL y 601 CLA n 611	74.5969	CLA N 610 CLA 6 610	67.9662	CHL Y 601 CLA r 603	67.8587
CHL Y 608 CLA N 612	74.6309	CLA n 610 CHL n 609	67.9769	CLA r 603 CHL Y 601	67.863
CHL Y 609 CHL G 609	74.6405	CLA n 610 CHL y 601	67.9772	CLA G 603 CHL 7 601	67.8637
CHL N 609 CLA N 612	74.6411	CLA 6 603 CLA N 611	67.9827	CHL 1 608 CLA g 612	67.8668
CHL G 609 CHL Y 609	74.6545	CLA 6 602 CLA Y 610	67.9915	CHL 7 601 CLA G 603	67.8671
CLA s 611 CHL g 609	74.661	CLA 8 602 CLA S 611	67.9997	CLA g 612 CHL 1 608	67.8719
CLA N 612 CHL N 609	74.6654	CHL n 609 CLA y 603	67.9997	CLA s 610 CHL 3 601	67.8757
CLA s 602 CLA y 603	74.6733	CLA N 610 CHL 8 608	68.0032	CHL 7 609 CLA N 611	67.8778
CLA S 612 CLA r 602	74.6848	CLA r 612 CLA r 603	68.01	CHL 3 601 CLA g 603	67.8779
CLA Y 603 CHL G 608	74.6999	CLA 5 611 CHL N 601	68.0117	CLA N 611 CHL 7 609	67.8791
CLA y 611 CHL g 609	74.7144	CLA g 611 CLA s 602	68.0176	CLA g 603 CHL 3 601	67.8802
CLA Y 610 CLA S 602	74.7263	CHL G 609 CLA 6 603	68.0191	CHL 3 601 CLA s 610	67.881
CLA g 603 CLA y 603	74.7467	CLA N 611 CLA 6 612	68.0221	CLA R 603 CHL y 601	67.8831
CLA r 612 CLA Y 611	74.7519	CLA N 602 CHL 8 608	68.0322	CHL y 601 CLA R 603	67.8881
CHL g 601 CHL n 601	74.7646	CHL y 609 CLA s 612	68.0346	CHL 3 609 CLA n 611	67.901
CHL y 608 CLA n 612	74.7661	CLA s 602 CLA y 602	68.037	CLA n 611 CHL 3 609	67.901
CLA y 603 CLA g 603	74.7908	CLA 7 612 CLA N 602	68.043	CLA N 611 CLA 7 611	67.9193
CLA y 612 CLA s 611	74.797	CHL 5 608 CLA r 609	68.0453	CLA 7 611 CLA N 611	67.9261
CLA G 612 CLA Y 611	74.7995	CLA r 603 CHL Y 608	68.0682	CLA Y 612 CLA r 603	67.9332
CHL G 608 CLA Y 603	74.8159	CLA G 610 CLA 7 610	68.0758	CLA r 603 CLA Y 612	67.9353
CLA Y 610 CLA G 611	74.8733	CHL N 609 CLA 7 603	68.0863	CLA N 603 CLA r 610	67.9391
CLA s 609 CHL y 609	74.8806	CHL 6 609 CLA G 603	68.0902	CLA 3 611 CLA n 611	67.9432
CLA s 602 CLA R 609	74.8882	CLA y 602 CLA g 603	68.0956	CLA N 602 CLA r 601	67.9443
CHL n 601 CHL g 601	74.9029	CLA 7 612 CHL Y 609	68.0989	CLA r 610 CLA N 603	67.9445
CHL y 609 CHL n 601	74.9059	CLA N 611 CLA 6 603	68.1077	CLA R 603 CLA y 612	67.9454
CHL g 609 CLA y 603	74.9305	CLA 5 611 CHL Y 609	68.1112	CLA y 612 CLA R 603	67.9485
CLA n 612 CHL y 608	74.9552	CHL s 608 CLA y 610	68.125	CLA n 611 CLA 3 611	67.9506
CHL n 601 CHL y 609	74.9689	CHL 7 609 CHL S 608	68.129	CLA r 601 CLA N 602	67.9533
CLA Y 610 CHL G 609	74.9766	CHL 6 601 CHL G 609	68.1371	CLA R 601 CLA n 602	67.9588
CLA s 609 CHL y 608	74.9852	CLA n 602 CHL g 601	68.1399	CLA Y 603 CLA r 612	67.9617
CLA g 611 CHL n 601	74.9939	CHL n 609 CHL g 609	68.1411	CLA r 612 CLA Y 603	67.9647
CLA y 603 CHL g 609	75.0037	CHL S 608 CHL 6 601	68.1419	CLA n 602 CLA R 601	67.9669
CLA G 611 CLA Y 610	75.0483	CLA y 612 CLA n 610	68.1583	CLA R 610 CLA n 603	67.9674
CHL G 609 CLA Y 610	75.0492	CLA n 610 CHL n 608	68.1659	CLA n 603 CLA R 610	67.973
CLA R 610 CLA s 609	75.055	CLA r 616 CHL Y 608	68.1685	CLA R 612 CLA y 603	67.9787
CLA N 612 CLA N 612	75.0578	CHL y 609 CLA y 602	68.1697	CLA y 603 CLA R 612	67.9801
CLA N 610 CLA Y 612	75.078	CHL G 601 CLA 7 612	68.1701	CLA 7 612 CHL N 609	67.9824
CHL Y 608 CHL G 601	75.0789	CHL 6 609 CLA N 610	68.1713	CHL N 609 CLA 7 612	67.9859
CLA s 611 CLA y 612	75.0835	CLA Y 610 CHL 7 608	68.186	CHL n 609 CLA 3 612	67.9965
CHL G 601 CHL Y 608	75.1365	CHL G 608 CHL 7 609	68.1865	CLA 3 612 CHL n 609	67.999
CLA Y 610 CLA r 609	75.144	CLA s 603 CLA R 612	68.1865	CLA S 609 CHL 8 608	68.0429
CLA g 610 CLA g 603	75.1659	CLA 5 610 CLA 5 611	68.188	CHL 8 608 CLA S 609	68.0433
CLA Y 612 CLA N 610	75.1675	CLA s 602 CLA g 612	68.1903	CLA 5 603 CLA G 602	68.0657
CLA G 603 CHL Y 608	75.1714	CLA s 603 CHL R 608	68.1932	CLA G 602 CLA 5 603	68.0675
CHL g 609 CLA s 602	75.1895	CLA y 612 CLA s 611	68.1975	CHL 4 608 CLA s 609	68.0775
CHL n 601 CLA g 611	75.1948	CLA s 611 CLA R 612	68.211	CLA s 609 CHL 4 608	68.0787
CLA r 602 CLA S 612	75.1979	CLA R 601 CLA s 603	68.2111	CLA g 602 CLA 1 603	68.0793
CHL Y 608 CLA G 603	75.1998	CHL G 609 CHL 7 609	68.2162	CLA 1 603 CLA g 602	68.0814
CLA Y 612 CLA r 609	75.2095	CLA 6 602 CLA S 610	68.2275	CHL 7 609 CLA N 602	68.1225
CLA y 602 CLA s 602	75.2184	CLA 5 602 CHL N 608	68.2343	CLA N 602 CHL 7 609	68.1269
CLA g 610 CLA g 602	75.2336	CHL 5 608 CHL G 609	68.2403	CHL G 609 CHL 5 609	68.1324
CLA r 609 CLA Y 610	75.2383	CLA 7 611 CLA N 610	68.2702	CHL y 608 CHL 3 601	68.134
CLA g 603 CLA s 602	75.2937	CLA r 602 CLA r 612	68.2711	CHL 5 609 CHL G 609	68.1353
CLA g 602 CLA g 610	75.299	CLA 7 603 CHL N 601	68.2751	CLA n 602 CHL 3 609	68.1353
CLA g 603 CLA g 610	75.3165	CLA r 602 CLA r 611	68.276	CHL 7 601 CHL Y 608	68.1368
CLA g 612 CHL n 601	75.3318	CLA 5 603 CLA G 603	68.2776	CHL 3 609 CLA n 602	68.1384
CLA S 611 CLA G 603	75.3463	CLA 7 612 CLA Y 603	68.2827	CHL 3 601 CHL y 608	68.1386
CLA S 611 CHL G 608	75.3522	CHL Y 601 CHL 5 609	68.2865	CHL Y 608 CHL 7 601	68.1407
CHL R 608 CHL n 609	75.3624	CLA r 612 CLA G 602	68.2979	CHL 1 609 CHL g 609	68.157
CHL y 608 CLA s 603	75.3685	CLA s 609 CLA g 612	68.3087	CHL g 609 CHL 1 609	68.1597
CLA R 610 CLA y 612	75.3888	CLA r 616 CLA Y 610	68.311	CHL G 608 CHL 7 601	68.1873
CLA r 609 CLA Y 612	75.4231	CLA Y 610 CLA 8 603	68.3157	CHL N 601 CLA 7 611	68.1896
CLA N 611 CHL Y 608	75.4643	CHL G 601 CLA G 612	68.3258	CHL 7 601 CHL G 608	68.1952
CHL n 601 CLA g 612	75.5308	CLA 7 612 CLA N 610	68.3314	CLA 7 611 CHL N 601	68.196
CLA s 602 CLA y 602	75.5372	CHL 5 608 CLA r 602	68.333	CHL 3 601 CHL g 608	68.2011
CHL Y 608 CLA N 611	75.587	CLA s 611 CLA y 612	68.3361	CLA 3 611 CHL n 601	68.2057
CHL n 609 CHL R 608	75.5934	CLA Y 603 CLA 5 602	68.3398	CHL g 608 CHL 3 601	68.2082
CLA s 609 CLA R 610	75.5969	CHL 5 608 CLA r 616	68.3464	CHL n 601 CLA 3 611	68.213
CLA G 610 CLA G 610	75.6145	CHL n 609 CLA g 603	68.3506	CLA 7 610 CLA N 603	68.2821
CLA S 609 CLA r 612	75.619	CHL N 609 CLA 6 602	68.3507	CLA N 603 CLA 7 610	68.2849
CHL Y 601 CLA r 609	75.6467	CLA y 602 CHL g 609	68.3555	CLA n 603 CLA 3 610	68.2898
CLA R 612 CLA s 609	75.6646	CLA 5 610 CHL 5 609	68.3581	CLA 3 610 CLA n 603	68.2922
CLA s 602 CHL g 609	75.6695	CLA 5 610 CHL N 601	68.3645	CHL Y 608 CLA r 603	68.2985
CLA y 612 CLA R 610	75.6853	CLA 5 611 CHL Y 608	68.3646	CLA R 603 CHL y 608	68.3025
CHL g 601 CLA y 603	75.7001	CLA R 602 CHL s 608	68.3649	CLA r 603 CHL Y 608	68.3042
CLA R 610 CHL n 609	75.7021	CLA 7 610 CHL G 601	68.3692	CHL y 608 CLA R 603	68.3091
CLA R 602 CLA s 612	75.704	CHL g 601 CHL y 601	68.3779	CHL y 609 CHL y 609	68.3254
CLA Y 611 CHL G 608	75.7127	CLA 5 610 CLA 5 602	68.3969	CHL Y 609 CHL Y 609	68.3385
CHL G 608 CLA S 611	75.7725	CLA R 616 CLA s 612	68.4098	CLA 7 612 CLA Y 602	68.3732
CLA G 603 CLA S 611	75.7732	CLA 6 610 CLA N 603	68.4235	CLA y 602 CLA 3 612	68.3745
CLA Y 612 CLA G 611	75.7984	CLA G 610 CLA r 610	68.4239	CLA Y 602 CLA 7 612	68.3771
CLA s 602 CLA g 603	75.8064	CHL 7 609 CLA N 612	68.4408	CLA 3 612 CLA y 602	68.3775
CLA Y 611 CLA r 603	75.8096	CHL N 608 CLA r 611	68.445	CLA g 612 CLA g 612	68.4008
CLA y 603 CHL g 601	75.8435	CLA N 610 CLA 5 602	68.4519	CLA G 612 CLA G 612	68.4128
CLA s 603 CHL y 608	75.8517	CHL n 609 CLA y 611	68.4764	CLA N 611 CHL 5 608	68.4131
CLA y 602 CHL s 601	75.8876	CLA N 603 CHL 6 601	68.4767	CHL 5 608 CLA N 611	68.4164
CLA r 609 CHL Y 601	75.8959	CLA s 611 CLA y 611	68.4776	CHL 7 601 CHL Y 609	68.4266
CHL G 608 CLA Y 611	75.9374	CHL Y 601 CLA r 610	68.4881	CHL Y 609 CHL 7 601	68.4288
CHL N 608 CLA N 612	75.9673	CLA s 611 CLA R 611	68.4968	CHL y 609 CHL 3 601	68.4292
CHL n 609 CLA R 610	76.0093	CLA G 603 CHL 7 608	68.5016	CHL 3 601 CHL y 609	68.4317
CLA R 603 CLA s 602	76.0267	CLA 8 610 CLA S 612	68.5043	CHL N 608 CHL 8 609	68.449
CLA R 610 CLA y 602	76.0297	CHL Y 608 CLA 5 602	68.5338	CLA N 610 CLA r 612	68.4534
CLA N 612 CHL N 608	76.0416	CLA N 603 CHL 8 608	68.5476	CHL 8 609 CHL N 608	68.4534
CLA S 602 CHL G 608	76.0567	CLA S 602 CLA 8 602	68.5612	CHL 1 608 CLA n 611	68.4541
CLA S 609 CLA r 610	76.0657	CLA y 611 CLA s 611	68.5657	CLA n 611 CHL 1 608	68.4584
CLA G 611 CLA Y 612	76.0882	CLA n 603 CHL y 601	68.5666	CLA r 612 CLA N 610	68.4589
CLA r 603 CLA Y 611	76.0894	CLA R 611 CLA s 611	68.5738	CLA R 601 CHL y 608	68.459
CLA S 602 CLA r 609	76.0896	CLA r 610 CLA Y 603	68.5763	CHL y 608 CLA R 601	68.4609
CLA S 611 CHL G 609	76.1112	CLA 5 612 CHL Y 609	68.5779	CHL 4 609 CHL n 608	68.461
CLA Y 610 CHL N 601	76.1506	CHL N 601 CLA 6 612	68.579	CHL n 608 CHL 4 609	68.4662
CHL N 601 CLA Y 610	76.1592	CHL g 609 CLA n 612	68.5882	CHL Y 608 CLA r 601	68.4668
CHL s 601 CLA y 602	76.1978	CLA s 602 CLA R 603	68.5885	CLA r 601 CHL Y 608	68.4691
CHL y 609 CLA s 603	76.2173	CLA N 603 CLA 7 603	68.5946	CLA G 610 CHL 7 601	68.4711
CLA s 612 CLA R 602	76.2181	CLA R 603 CLA s 611	68.6027	CHL 7 608 CLA S 609	68.4729
CLA S 610 CLA r 602	76.2183	CHL y 601 CLA g 610	68.6093	CHL 3 601 CLA g 610	68.4759
CLA y 610 CLA n 612	76.2285	CLA 6 602 CLA Y 611	68.6113	CHL 7 601 CLA G 610	68.4774
CLA y 602 CLA R 610	76.2309	CHL r 608 CLA 7 611	68.613	CLA g 610 CHL 3 601	68.4817
CHL N 601 CHL Y 608	76.2579	CHL n 608 CLA n 611	68.62	CLA S 609 CHL 7 608	68.4823
CHL y 608 CLA n 611	76.2685	CLA 7 602 CLA S 610	68.6273	CLA R 612 CLA n 610	68.4896
CLA r 612 CLA S 609	76.2703	CLA Y 602 CHL r 608	68.6276	CHL G 608 CLA 5 603	68.4915
CLA s 609 CLA R 612	76.323	CHL 6 601 CLA Y 611	68.6338	CLA n 610 CLA R 612	68.4943
CHL Y 608 CHL N 601	76.3241	CLA 7 612 CLA S 611	68.6422	CLA 5 603 CHL G 608	68.4954
CLA n 612 CLA y 610	76.3264	CLA G 602 CLA G 612	68.645	CLA 7 611 CLA S 612	68.506
CHL Y 601 CLA N 611	76.3413	CLA r 610 CLA G 602	68.655	CLA s 609 CHL 3 608	68.5062
CLA y 603 CHL s 601	76.3493	CLA r 612 CHL Y 601	68.6568	CLA S 612 CLA 7 611	68.5106
CHL y 609 CLA g 603	76.3733	CLA s 612 CLA g 610	68.6667	CLA 1 603 CHL g 608	68.515
CLA n 611 CHL y 608	76.3886	CLA s 610 CLA R 612	68.672	CHL 3 608 CLA s 609	68.515
CLA g 603 CHL y 609	76.3952	CLA 6 602 CHL Y 609	68.6739	CHL g 608 CLA 1 603	68.5183
CLA N 611 CHL Y 601	76.3986	CLA r 612 CLA Y 603	68.7026	CLA s 612 CLA 3 611	68.5343
CLA n 603 CLA s 610	76.4198	CLA G 612 CLA 5 603	68.7093	CLA 3 611 CLA s 612	68.5399
CLA G 603 CHL G 601	76.453	CLA y 603 CHL s 608	68.7114	CLA 5 610 CLA N 610	68.5601
CLA n 602 CLA s 611	76.492	CLA 6 612 CHL N 608	68.7142	CHL 5 609 CHL N 609	68.562
CHL G 609 CLA S 611	76.5103	CLA S 610 CHL 6 601	68.7193	CLA N 610 CLA 5 610	68.5638
CLA y 611 CLA s 611	76.5124	CLA S 610 CHL 7 609	68.7259	CHL N 609 CHL 5 609	68.5674
CHL G 608 CLA S 602	76.5368	CLA n 611 CLA n 610	68.738	CLA 5 603 CLA N 610	68.5691
CHL G 601 CLA G 603	76.5526	CLA G 610 CLA r 612	68.7407	CLA N 610 CLA 5 603	68.573
CHL G 609 CHL G 601	76.5763	CHL 6 609 CLA Y 602	68.7413	CHL n 609 CHL 1 609	68.5922
CLA s 602 CLA R 603	76.5867	CHL G 601 CLA G 610	68.743	CHL 1 609 CHL n 609	68.5976
CLA r 610 CLA S 609	76.5924	CHL 7 609 CLA S 611	68.744	CLA y 610 CLA g 611	68.6035
CLA r 609 CLA S 602	76.5992	CLA 7 610 CHL N 601	68.7442	CLA n 610 CLA 1 610	68.6036
CHL G 601 CHL G 609	76.6354	CLA s 610 CHL g 609	68.7481	CLA n 610 CLA 1 603	68.6059
CLA Y 610 CLA G 610	76.6549	CLA 7 603 CLA Y 603	68.7524	CLA 1 610 CLA n 610	68.6072
CLA r 602 CLA S 610	76.6693	CHL 5 609 CHL G 608	68.7552	CLA 1 603 CLA n 610	68.61
CLA g 612 CLA y 611	76.6835	CHL 7 608 CLA S 609	68.7596	CLA g 611 CLA y 610	68.6135
CLA s 611 CLA y 611	76.7095	CLA 5 603 CHL G 609	68.7642	CLA G 611 CLA Y 610	68.618
CLA s 610 CLA n 603	76.7127	CLA n 603 CLA n 611	68.7728	CLA Y 610 CLA G 611	68.6274
CLA s 603 CHL y 609	76.7163	CLA 7 602 CLA N 612	68.7811	CHL Y 601 CLA r 609	68.6341
CLA s 611 CLA n 602	76.7451	CLA 5 611 CLA 5 611	68.7835	CLA r 609 CHL Y 601	68.6386
CLA N 612 CLA Y 610	76.7673	CHL G 608 CLA 7 611	68.7838	CLA y 602 CLA g 611	68.646
CLA n 612 CHL y 601	76.7739	CLA s 610 CLA n 602	68.7925	CLA g 611 CLA y 602	68.6531
CHL y 601 CLA n 612	76.79	CHL s 608 CLA g 603	68.7937	CLA G 611 CLA Y 602	68.6617
CLA G 610 CLA Y 610	76.8077	CLA S 602 CLA 7 610	68.7962	CLA R 609 CHL y 601	68.664
CHL s 601 CLA y 603	76.8081	CLA g 611 CLA n 611	68.7997	CHL y 601 CLA R 609	68.6684
CLA Y 610 CLA N 612	76.8594	CHL Y 609 CLA 5 603	68.8007	CLA Y 602 CLA G 611	68.6686
CLA R 602 CLA s 610	76.882	CHL Y 608 CLA G 611	68.8035	CLA r 610 CLA r 616	68.6887
CLA Y 612 CLA G 603	76.9042	CLA R 612 CLA s 611	68.8281	CLA R 616 CLA R 610	68.6927
CHL n 601 CLA y 610	76.9778	CHL S 608 CLA 8 611	68.8387	CLA r 616 CLA r 610	68.6944
CLA y 610 CHL n 601	76.9838	CLA 5 602 CHL 5 608	68.8398	CLA N 612 CLA 7 611	68.695
CLA Y 603 CLA G 611	76.9886	CLA r 612 CLA r 612	68.842	CLA R 610 CLA R 616	68.6984
CLA y 611 CLA g 612	76.9926	CLA G 612 CLA r 610	68.8561	CLA 7 611 CLA N 612	68.6986
CHL Y 601 CLA r 612	76.9926	CHL N 601 CLA 5 611	68.8647	CLA 3 611 CLA n 612	68.7198
CHL g 608 CLA y 611	77.0069	CLA g 602 CLA s 609	68.866	CLA N 611 CHL 5 609	68.7229
CLA g 603 CLA s 609	77.0218	CHL Y 608 CLA 5 603	68.8663	CLA n 612 CLA 3 611	68.725
CLA S 610 CHL N 601	77.0276	CLA N 603 CHL 5 609	68.867	CHL 5 609 CLA N 611	68.7258
CLA G 603 CLA Y 612	77.0422	CHL 5 601 CHL Y 609	68.8832	CLA N 611 CLA 5 610	68.7343
CHL g 601 CLA g 602	77.0577	CLA N 602 CLA 8 610	68.8835	CLA 5 610 CLA N 611	68.7353
CLA g 602 CHL g 601	77.0711	CLA 8 610 CLA S 610	68.8952	CLA 5 611 CHL N 601	68.7586
CLA S 602 CLA r 603	77.1141	CLA n 603 CHL g 608	68.9068	CHL 1 609 CLA n 611	68.7606
CLA R 602 CLA y 611	77.125	CHL 5 609 CLA G 612	68.9121	CHL N 601 CLA 5 611	68.7632
CLA S 609 CHL G 609	77.1829	CLA N 611 CHL 7 601	68.9365	CLA n 611 CHL 1 609	68.7641
CLA G 611 CLA Y 603	77.1981	CHL 6 609 CHL G 601	68.9387	CHL G 601 CLA r 612	68.7767
CLA y 611 CHL g 608	77.2279	CLA 6 611 CLA N 603	68.9392	CHL 5 609 CHL G 601	68.7781
CLA y 610 CLA n 611	77.236	CLA N 603 CLA 5 602	68.9506	CLA r 611 CLA S 612	68.7785
CLA n 611 CLA y 610	77.2808	CHL g 609 CHL n 608	68.9605	CLA 1 610 CLA n 611	68.7792
CHL n 601 CLA y 611	77.2811	CLA s 609 CLA R 611	68.9639	CHL G 601 CHL 5 609	68.7799
CLA N 611 CLA Y 610	77.2861	CLA y 612 CLA s 610	68.9748	CLA n 611 CLA 1 610	68.7803
CLA Y 610 CLA N 611	77.3297	CLA G 611 CLA r 602	68.975	CLA S 612 CLA r 611	68.7807
CLA s 610 CLA R 602	77.3334	CHL 5 609 CHL N 609	68.9758	CLA r 612 CHL G 601	68.782
CLA S 609 CHL Y 608	77.345	CLA r 601 CLA r 602	68.9868	CHL g 601 CHL 3 601	68.7821
CHL N 601 CLA S 610	77.3464	CLA N 611 CHL 6 609	68.9976	CHL G 601 CHL 7 601	68.7825
CHL g 608 CLA s 603	77.3533	CLA N 603 CHL 5 608	68.9977	CHL 3 601 CHL g 601	68.7826
CLA R 609 CHL y 601	77.3775	CLA g 612 CLA s 610	68.9987	CLA S 610 CLA 8 603	68.7829
CLA r 612 CHL Y 601	77.3844	CLA Y 603 CHL 7 608	69.0006	CHL 7 601 CHL G 601	68.7831
CHL g 609 CLA y 610	77.3887	CLA G 611 CLA Y 610	69.0026	CLA R 612 CHL g 601	68.7839
CLA S 609 CHL Y 609	77.3928	CLA n 611 CLA g 603	69.0046	CHL g 601 CHL 1 609	68.7861
CHL Y 608 CHL G 609	77.3973	CHL G 608 CHL 7 608	69.0055	CLA R 611 CHL g 601	68.7864
CLA y 611 CHL n 601	77.4003	CLA 6 603 CHL N 608	69.0065	CHL G 601 CLA r 611	68.787
CHL G 609 CHL Y 608	77.4016	CHL 5 609 CLA N 603	69.0067	CLA 8 603 CLA S 610	68.7879
CLA S 612 CLA N 602	77.433	CHL 5 601 CLA N 611	69.0105	CHL g 601 CLA R 612	68.7883
CHL g 608 CLA y 603	77.4409	CHL Y 601 CHL 5 608	69.0262	CHL 1 609 CHL g 601	68.7887
CLA y 611 CLA R 602	77.4473	CLA Y 602 CHL 6 601	69.0317	CHL g 601 CLA R 611	68.7906
CLA y 610 CHL g 609	77.4568	CHL 7 608 CHL Y 608	69.048	CLA r 611 CHL G 601	68.7916
CHL N 608 CLA r 612	77.5199	CLA n 602 CLA y 603	69.0569	CHL n 601 CLA 1 611	68.8005
CLA s 609 CLA g 603	77.5293	CHL s 608 CLA y 602	69.0744	CLA 4 603 CLA s 610	68.8032
CLA N 610 CLA r 610	77.5342	CHL y 601 CHL g 609	69.0783	CLA 1 611 CHL n 601	68.8045
CLA y 603 CHL g 608	77.5551	CLA 7 610 CLA N 612	69.0877	CLA s 610 CLA 4 603	68.8068
CLA R 610 CLA y 610	77.5805	CLA 5 603 CHL N 601	69.1131	CHL 6 608 CHL G 608	68.8082
CLA g 610 CLA y 603	77.602	CLA r 601 CLA r 603	69.1153	CLA s 612 CLA R 611	68.8121
CHL y 601 CLA R 609	77.619	CLA r 612 CLA r 611	69.1173	CHL G 608 CHL 6 608	68.8137
CHL G 609 CLA S 609	77.6514	CLA 7 602 CHL r 608	69.1204	CLA R 611 CLA s 612	68.815
CLA N 602 CLA S 612	77.6555	CLA 5 610 CLA r 612	69.1212	CLA 5 611 CHL G 609	68.8236
CLA r 603 CLA S 602	77.6687	CHL 8 609 CLA Y 612	69.1386	CLA N 611 CLA 7 603	68.8249
CHL g 609 CHL y 609	77.7075	CLA 7 603 CHL Y 609	69.1437	CLA 7 603 CLA N 611	68.8253
CHL y 609 CHL g 609	77.7204	CHL g 608 CHL n 608	69.152	CHL G 609 CLA 5 611	68.8279
CLA G 602 CLA G 611	77.7367	CLA G 602 CHL 8 608	69.1591	CHL g 608 CHL 2 608	68.8295
CLA y 610 CLA R 610	77.7447	CLA 8 611 CLA S 612	69.163	CHL 2 608 CHL g 608	68.8359
CHL Y 608 CLA S 609	77.7711	CHL N 608 CLA r 601	69.1766	CHL 5 609 CLA Y 610	68.8486
CLA y 603 CLA g 610	77.7833	CLA 6 610 CLA Y 602	69.188	CLA 3 603 CLA n 611	68.8519
CHL Y 608 CHL r 608	77.7978	CLA n 603 CLA g 610	69.1909	CLA n 611 CLA 3 603	68.8523
CLA S 602 CLA Y 603	77.8086	CLA 8 611 CLA S 610	69.1932	CLA Y 610 CHL 5 609	68.8573
CLA r 610 CLA N 610	77.8093	CLA y 602 CHL g 601	69.1948	CLA g 612 CHL g 608	68.8586
CLA G 611 CLA G 602	77.8099	CLA n 603 CHL n 609	69.1981	CLA y 610 CHL 1 609	68.8587
CLA R 609 CLA y 612	77.8269	CLA 5 602 CLA Y 611	69.2008	CHL g 609 CLA 1 611	68.8596
CHL Y 609 CHL G 608	77.8274	CLA G 602 CHL Y 608	69.2014	CHL g 608 CLA g 612	68.8603
CHL r 608 CHL Y 608	77.8388	CHL G 601 CLA r 609	69.2078	CLA 1 611 CHL g 609	68.8638
CHL Y 609 CLA S 609	77.8402	CHL 6 601 CHL G 608	69.2116	CLA 5 602 CLA Y 602	68.8654
CLA s 603 CHL g 608	77.8766	CHL 6 608 CLA N 612	69.2187	CHL 1 609 CLA y 610	68.868
CHL G 608 CHL Y 609	77.8829	CHL s 608 CHL g 609	69.2354	CHL G 608 CLA G 612	68.8687
CHL y 608 CHL n 601	77.9175	CHL r 608 CHL G 601	69.238	CLA G 612 CHL G 608	68.8711
CLA r 612 CHL N 608	77.921	CLA 7 602 CLA S 611	69.2459	CHL Y 601 CHL 8 609	68.8755
CLA Y 611 CHL N 601	77.9244	CLA 8 612 CLA S 610	69.2546	CLA Y 602 CLA 5 602	68.8767
CHL g 601 CHL y 609	77.96	CLA 6 603 CLA G 603	69.2743	CHL 8 609 CHL Y 601	68.8771
CHL n 601 CHL y 608	77.9822	CHL 7 601 CLA r 616	69.2812	CHL 4 609 CHL y 601	68.8783
CLA S 611 CLA Y 612	77.9944	CLA 6 611 CLA Y 602	69.2899	CHL y 601 CHL 4 609	68.881
CHL y 609 CHL g 601	78.0296	CLA N 603 CLA 8 610	69.304	CLA y 602 CLA 1 602	68.8854
CLA y 612 CLA R 609	78.0357	CHL g 609 CHL g 608	69.3053	CLA 1 602 CLA y 602	68.8956
CHL N 601 CLA Y 611	78.0447	CLA s 610 CLA R 611	69.3187	CLA 5 610 CLA N 603	68.9112
CLA S 602 CHL G 609	78.1464	CLA S 610 CHL 8 601	69.325	CLA 7 602 CLA G 603	68.9152
CLA Y 602 CLA r 609	78.1638	CLA 6 612 CLA N 612	69.3275	CLA G 603 CLA 7 602	68.9159
CHL G 609 CLA G 611	78.1706	CHL 5 609 CHL G 609	69.3298	CLA N 603 CLA 5 610	68.9171
CHL Y 609 CLA G 610	78.1747	CLA 7 612 CLA G 602	69.3446	CHL 5 609 CLA N 603	68.9184
CHL y 608 CLA g 603	78.2248	CHL g 608 CHL g 608	69.3452	CLA N 603 CHL 5 609	68.9224
CLA y 612 CLA s 612	78.2285	CLA R 616 CLA s 603	69.3529	CLA g 603 CLA 3 602	68.9241
CLA g 603 CHL y 608	78.2567	CLA r 610 CHL 7 601	69.3657	CLA 3 602 CLA g 603	68.9247
CLA Y 603 CLA S 602	78.266	CLA g 602 CLA s 612	69.3669	CHL 7 609 CHL N 608	68.9251
CLA Y 612 CLA S 611	78.2703	CLA G 603 CHL 5 601	69.3716	CHL N 608 CHL 7 609	68.9346
CLA G 610 CHL Y 609	78.2893	CLA g 611 CLA n 612	69.3759	CHL n 608 CHL 3 609	68.9441
CLA G 611 CHL G 609	78.2917	CHL 6 609 CLA G 611	69.3761	CHL y 608 CLA y 603	68.9461
CLA r 609 CLA Y 602	78.2964	CHL N 608 CLA 8 602	69.3769	CLA n 603 CLA 1 610	68.948
CLA R 612 CLA y 611	78.3216	CHL N 608 CLA 6 611	69.3788	CLA n 603 CHL 1 609	68.9481
CLA S 602 CLA G 603	78.3397	CHL 8 608 CHL N 608	69.3845	CLA y 603 CHL y 608	68.9481
CLA g 603 CLA y 612	78.3616	CLA 5 610 CHL Y 601	69.3862	CHL 1 609 CLA n 603	68.951
CLA R 603 CLA y 611	78.3809	CHL Y 609 CHL Y 608	69.3911	CHL 3 609 CHL n 608	68.9525
CLA S 603 CHL Y 608	78.4372	CLA r 610 CLA G 611	69.3934	CLA 1 610 CLA n 603	68.9527
CLA Y 610 CHL G 608	78.4482	CLA G 602 CHL 6 601	69.3961	CLA Y 603 CHL Y 608	68.9591
CLA g 611 CLA y 610	78.4619	CLA 6 610 CHL N 609	69.4041	CHL Y 608 CLA Y 603	68.9616
CLA s 612 CLA y 612	78.4753	CHL Y 601 CHL 8 601	69.4077	CLA 8 612 CLA S 612	68.9963
CLA y 612 CLA g 603	78.4964	CHL G 608 CLA G 610	69.4201	CLA S 612 CLA 8 612	68.9992
CLA R 609 CLA s 612	78.5007	CHL 6 601 CLA S 612	69.4288	CLA s 612 CLA 4 612	69.0045
CLA R 609 CLA y 610	78.5323	CLA R 610 CHL n 608	69.4303	CLA 4 612 CLA s 612	69.0073
CHL G 608 CLA Y 610	78.5514	CHL 6 601 CLA S 611	69.4328	CLA 6 602 CHL G 608	69.0261
CLA g 611 CLA y 612	78.5929	CLA 7 610 CLA G 603	69.4341	CHL G 608 CLA 6 602	69.0266
CLA y 612 CLA s 610	78.5994	CHL r 608 CHL Y 609	69.4372	CHL g 608 CLA 2 602	69.0342
CHL G 609 CLA S 602	78.6069	CLA g 602 CLA s 602	69.4547	CLA 2 602 CHL g 608	69.0365
CLA y 610 CLA R 609	78.62	CHL 8 608 CHL r 608	69.4572	CHL 8 608 CLA S 603	69.0499
CLA y 610 CLA g 611	78.6268	CLA G 603 CLA 7 603	69.4576	CLA S 603 CHL 8 608	69.0519
CLA y 611 CLA R 603	78.6505	CHL 5 608 CLA N 603	69.467	CLA N 603 CLA r 601	69.0668
CLA y 611 CLA R 612	78.6884	CLA 6 611 CHL Y 601	69.4756	CLA r 601 CLA N 603	69.072
CLA Y 612 CLA G 610	78.7164	CLA y 612 CLA y 612	69.4802	CHL 6 609 CHL G 608	69.0775
CHL G 609 CLA G 612	78.759	CLA 5 603 CLA Y 611	69.4832	CHL G 608 CHL 6 609	69.0798
CHL Y 601 CLA r 602	78.7736	CLA 7 611 CLA r 610	69.4862	CLA R 601 CLA n 603	69.0804
CLA S 612 CLA r 609	78.7916	CHL 5 609 CHL 5 608	69.4881	CLA s 603 CHL 4 608	69.0841
CHL g 601 CHL y 608	78.8236	CLA 7 610 CLA N 611	69.4902	CLA n 603 CLA R 601	69.0858
CLA G 603 CLA S 602	78.835	CLA S 610 CHL 8 608	69.4939	CHL 4 608 CLA s 603	69.086
CLA s 610 CLA y 612	78.8611	CHL y 608 CLA n 603	69.5125	CLA G 610 CLA 5 603	69.0891
CLA G 612 CHL G 609	78.8682	CHL n 601 CHL n 608	69.5173	CLA 5 603 CLA G 610	69.0912
CLA y 612 CLA g 611	78.8747	CLA N 612 CLA 6 610	69.5386	CHL N 601 CHL 7 608	69.095
CHL y 608 CHL g 601	78.8775	CHL r 608 CHL 8 608	69.5399	CHL 7 608 CHL N 601	69.0954
CHL Y 608 CLA S 603	78.8964	CLA s 602 CLA y 603	69.5477	CHL g 608 CHL 2 609	69.0995
CLA s 612 CLA R 609	78.9332	CLA 7 603 CHL G 601	69.5528	CHL 3 608 CHL n 601	69.1004
CHL y 601 CLA s 611	78.9416	CHL g 601 CLA s 603	69.5572	CHL n 601 CHL 3 608	69.1019
CLA G 603 CLA G 611	78.9519	CHL G 601 CLA Y 610	69.5626	CLA 1 603 CLA g 610	69.103
CLA G 610 CLA Y 612	78.9593	CLA y 611 CLA s 610	69.5668	CLA G 602 CLA 7 611	69.1037
CHL Y 601 CLA N 612	79.0039	CHL Y 609 CHL G 601	69.5694	CHL 2 609 CHL g 608	69.104
CHL n 601 CLA s 612	79.0223	CHL 7 609 CLA Y 603	69.5791	CLA 3 611 CLA g 602	69.1042
CLA N 612 CHL Y 601	79.023	CLA G 602 CLA G 610	69.5795	CLA g 610 CLA 1 603	69.1052
CLA y 611 CLA s 612	79.0321	CLA 8 611 CHL Y 601	69.5826	CLA g 602 CLA 3 611	69.1078
CLA r 602 CHL Y 601	79.1015	CLA r 611 CLA r 612	69.5969	CLA 7 611 CLA G 602	69.108
CLA G 611 CLA G 603	79.1177	CLA S 612 CHL 8 601	69.606	CLA 7 612 CLA S 611	69.1303
CLA s 611 CHL y 601	79.1422	CLA s 611 CLA g 610	69.6174	CLA S 611 CLA 7 612	69.14
CLA s 612 CLA y 611	79.1925	CLA 7 612 CLA N 603	69.6182	CLA s 611 CLA 3 612	69.1554
CLA r 609 CLA S 612	79.221	CLA y 611 CHL g 601	69.6188	CLA G 603 CHL 5 609	69.1555
CLA R 610 CLA n 610	79.2809	CHL n 608 CLA y 612	69.6268	CHL 5 609 CLA G 603	69.1563
CLA s 612 CHL n 601	79.3172	CLA 5 611 CLA Y 602	69.6292	CHL 5 601 CLA N 602	69.1569
CLA n 603 CLA s 612	79.3824	CLA 8 610 CHL N 609	69.6462	CLA 3 612 CLA s 611	69.164
CLA S 603 CHL Y 609	79.4186	CHL S 601 CHL 8 608	69.6516	CLA N 602 CHL 5 601	69.1642
CLA Y 612 CHL G 609	79.476	CHL Y 601 CLA 8 603	69.6522	CLA 6 602 CLA N 612	69.1647
CLA S 602 CLA Y 602	79.5141	CHL 8 608 CHL S 601	69.6573	CLA N 612 CLA 6 602	69.1712
CHL y 601 CLA s 610	79.5295	CHL N 609 CLA 8 612	69.6664	CHL 1 609 CLA g 603	69.1778
CLA n 610 CLA R 610	79.5507	CHL 7 601 CHL G 609	69.6672	CLA g 603 CHL 1 609	69.1784
CHL G 609 CLA Y 612	79.6241	CLA n 603 CHL g 609	69.677	CLA n 602 CHL 1 601	69.1906
CHL S 601 CLA Y 603	79.6285	CHL Y 609 CLA G 611	69.7082	CLA n 612 CLA 2 602	69.1917
CHL g 601 CLA g 603	79.6323	CHL 5 608 CHL 5 609	69.7111	CLA 2 602 CLA n 612	69.1987
CLA s 612 CLA n 603	79.6425	CLA r 602 CLA r 601	69.7138	CHL 1 601 CLA n 602	69.1988
CLA s 610 CHL y 601	79.7224	CLA y 612 CLA n 602	69.7191	CHL N 608 CLA 8 602	69.269
CLA g 603 CHL g 601	79.7312	CHL N 601 CLA 7 612	69.7277	CLA g 603 CLA g 611	69.2705
CLA y 611 CLA s 610	79.7941	CLA N 602 CLA 6 612	69.7309	CLA 4 602 CHL n 608	69.2706
CHL n 609 CLA s 610	79.8107	CHL n 609 CLA n 611	69.7379	CLA g 611 CLA g 603	69.2706
CLA Y 602 CLA S 602	79.8147	CLA g 603 CLA n 612	69.7426	CLA 8 602 CHL N 608	69.2753
CHL G 608 CHL G 601	79.8388	CLA 6 611 CHL G 609	69.748	CHL n 608 CLA 4 602	69.2761
CHL G 601 CHL G 608	79.85	CHL 6 601 CLA G 603	69.7501	CLA 7 603 CHL N 608	69.2806
CHL g 601 CHL g 609	79.8665	CLA 5 610 CHL 7 601	69.7549	CLA G 611 CLA G 603	69.283
CLA g 610 CLA y 610	79.8695	CLA N 610 CLA 6 603	69.7599	CLA G 603 CLA G 611	69.2831
CHL Y 609 CLA S 603	79.8935	CHL n 601 CLA g 603	69.7696	CLA S 612 CHL 8 609	69.2881
CLA G 602 CLA G 612	79.9095	CLA 6 602 CHL S 608	69.7855	CHL N 608 CLA 7 603	69.2885
CHL S 601 CLA Y 602	79.9165	CLA y 610 CLA s 609	69.788	CHL 8 609 CLA S 612	69.2886
CLA R 602 CLA s 603	79.9208	CLA s 603 CLA g 602	69.7922	CHL n 608 CLA 3 603	69.3037
CHL g 609 CHL g 601	79.9232	CHL s 608 CLA y 603	69.8081	CHL 4 609 CLA s 612	69.3071
CLA N 610 CHL r 608	79.9345	CLA g 611 CLA n 602	69.8097	CLA s 612 CHL 4 609	69.3077
CHL y 601 CLA s 612	79.9388	CLA Y 602 CLA 8 611	69.8188	CLA 3 603 CHL n 608	69.3111
CLA g 610 CLA g 610	79.9548	CLA 6 603 CHL G 601	69.8331	CHL 5 601 CHL G 609	69.3326
CLA G 612 CLA G 602	79.9657	CLA 6 611 CHL G 608	69.8543	CHL G 609 CHL 5 601	69.3372
CLA s 610 CLA y 611	79.9755	CHL Y 609 CLA r 609	69.8549	CHL g 609 CHL 1 601	69.3629
CLA R 609 CLA s 610	79.9824	CHL Y 609 CLA r 616	69.8549	CHL 1 601 CHL g 609	69.3683
CLA s 610 CHL n 609	80.0016	CHL G 608 CLA 6 611	69.857	CLA g 611 CHL g 609	69.3857
CLA y 610 CLA g 610	80.017	CHL 7 608 CHL Y 609	69.8578	CHL g 609 CLA g 611	69.3875
CLA S 611 CLA N 602	80.0506	CHL Y 608 CLA Y 610	69.8589	CLA y 603 CHL g 601	69.3923
CLA Y 603 CHL S 601	80.0693	CHL g 601 CHL s 601	69.8781	CHL g 601 CLA y 603	69.3955
CLA S 610 CLA N 603	80.0817	CLA S 612 CLA 8 602	69.8862	CHL G 609 CLA G 611	69.3974
CLA s 612 CHL y 601	80.1044	CLA n 603 CLA n 603	69.9107	CLA G 611 CHL G 609	69.399
CHL r 608 CLA N 610	80.1421	CHL G 608 CLA G 612	69.9137	CHL G 601 CLA Y 603	69.4048
CLA S 609 CLA G 603	80.1471	CHL s 608 CHL R 608	69.9182	CLA Y 603 CHL G 601	69.4068
CHL Y 609 CLA G 611	80.162	CHL S 608 CHL 7 609	69.9328	CHL 5 601 CLA G 602	69.4155
CLA n 611 CLA y 611	80.1644	CLA r 601 CLA Y 603	69.934	CLA G 602 CHL 5 601	69.4228
CLA Y 602 CHL S 601	80.2074	CHL S 608 CLA 8 612	69.9366	CLA g 602 CHL 1 601	69.4332
CLA y 611 CLA n 611	80.2184	CHL y 609 CHL s 601	69.9402	CHL 1 601 CLA g 602	69.4416
CLA n 603 CLA s 611	80.2324	CLA G 602 CLA G 602	69.9545	CLA r 602 CHL S 601	69.4791
CHL g 609 CLA s 603	80.2468	CLA 5 603 CLA N 603	69.9616	CHL S 601 CLA r 602	69.4829
CLA S 603 CHL G 608	80.2764	CLA 5 610 CLA N 603	69.9691	CLA 7 611 CLA S 602	69.4872
CLA N 602 CLA S 611	80.2915	CLA s 603 CLA R 602	69.981	CLA S 602 CLA 7 611	69.494
CLA G 611 CHL Y 609	80.2922	CHL 5 608 CHL 7 601	69.9817	CLA R 602 CHL R 608	69.5055
CLA S 611 CLA Y 611	80.3043	CLA 8 612 CLA S 612	69.9861	CHL R 608 CLA R 602	69.5068
CLA R 612 CHL n 608	80.3569	CLA s 609 CLA R 612	70.0033	CLA r 602 CHL r 608	69.5071
CLA N 603 CLA S 610	80.3654	CHL G 601 CHL 5 601	70.0067	CHL r 608 CLA r 602	69.5074
CLA s 610 CLA R 609	80.3799	CHL y 609 CLA s 609	70.0099	CHL 7 609 CHL S 608	69.5156
CHL Y 609 CHL r 608	80.4325	CLA 7 611 CLA r 616	70.0115	CHL 4 601 CLA s 612	69.5191
CLA g 611 CLA y 603	80.4505	CHL 5 601 CHL Y 608	70.0158	CLA S 612 CHL 8 601	69.5192
CHL r 608 CHL Y 609	80.4862	CLA 5 611 CLA 5 612	70.0274	CHL s 601 CLA R 602	69.5194
CLA Y 612 CLA r 602	80.4888	CLA Y 610 CLA 5 603	70.043	CLA s 612 CHL 4 601	69.5199
CLA Y 611 CLA S 611	80.4907	CHL n 609 CLA g 611	70.0441	CHL 8 601 CLA S 612	69.5206
CHL R 608 CLA s 603	80.4914	CHL 8 608 CHL N 609	70.0497	CLA s 602 CLA 3 611	69.521
CLA s 603 CLA R 602	80.5116	CHL Y 601 CHL 6 601	70.0552	CLA R 602 CHL s 601	69.5214
CLA s 611 CLA n 603	80.5195	CLA G 612 CLA r 611	70.0573	CLA 3 602 CLA g 610	69.5226
CHL g 609 CHL y 608	80.5353	CLA S 609 CHL 7 608	70.0603	CLA G 610 CLA 7 602	69.5233
CHL y 608 CHL g 609	80.5386	CLA N 610 CHL 5 609	70.0697	CLA 7 602 CLA G 610	69.5257
CLA S 610 CLA r 609	80.5431	CLA n 602 CLA g 611	70.0717	CLA g 610 CLA 3 602	69.5257
CLA R 612 CHL y 601	80.5847	CLA 6 602 CHL Y 608	70.0746	CHL S 608 CHL 7 609	69.5259
CLA g 603 CHL s 601	80.5952	CHL 7 609 CLA S 612	70.0785	CLA 5 602 CHL G 601	69.5274
CLA G 603 CLA S 609	80.6344	CLA G 610 CHL 7 609	70.0845	CLA 3 611 CLA s 602	69.529
CLA y 603 CLA g 611	80.6526	CLA S 610 CLA 7 612	70.0971	CHL G 601 CLA 5 602	69.5347
CHL R 608 CLA n 610	80.7075	CLA N 610 CLA 8 612	70.1267	CHL g 601 CLA 1 602	69.5383
CLA S 603 CLA r 602	80.7136	CLA g 602 CLA s 611	70.1288	CLA 1 602 CHL g 601	69.5445
CLA s 603 CHL g 609	80.7401	CHL Y 609 CLA r 603	70.1385	CHL s 608 CHL 3 609	69.5522
CHL n 608 CLA R 612	80.7451	CLA S 612 CHL 8 608	70.1404	CLA N 603 CLA r 612	69.5563
CLA R 609 CLA y 602	80.7624	CLA Y 603 CLA 8 610	70.1564	CLA 5 611 CLA G 611	69.5572
CLA Y 610 CLA G 612	80.7707	CLA 7 603 CLA N 611	70.1585	CLA r 612 CLA N 603	69.5601
CHL G 608 CLA S 603	80.7749	CLA r 602 CHL Y 601	70.1592	CHL 3 609 CHL s 608	69.5615
CLA r 602 CLA Y 612	80.7987	CLA R 602 CLA s 612	70.1599	CLA G 611 CLA 5 611	69.5625
CLA y 603 CLA s 609	80.8606	CLA s 611 CHL y 601	70.1617	CLA g 611 CLA 1 611	69.5724
CLA n 611 CLA s 610	80.8806	CHL N 609 CHL 5 609	70.1697	CLA 1 611 CLA g 611	69.5781
CLA y 602 CLA R 609	80.8878	CLA N 602 CLA r 601	70.1705	CLA R 612 CLA n 603	69.5833
CLA n 610 CHL R 608	80.9121	CLA n 610 CLA n 612	70.1788	CLA 7 612 CLA S 602	69.5854
CLA G 603 CLA G 612	80.9178	CLA n 602 CHL y 609	70.1802	CLA n 603 CLA R 612	69.5869
CLA G 612 CLA Y 610	80.9279	CLA G 603 CHL 7 609	70.1847	CLA S 602 CLA 7 612	69.5942
CLA r 609 CLA S 610	80.9396	CLA G 611 CHL G 608	70.1858	CLA 7 603 CHL N 601	69.6123
CHL y 601 CLA R 612	80.9596	CLA 5 603 CHL N 609	70.1885	CHL N 601 CLA 7 603	69.6128
CLA s 603 CHL R 608	80.9894	CHL G 609 CLA 5 612	70.1916	CLA s 602 CLA 3 612	69.6178
CLA S 612 CLA Y 612	81.0338	CHL y 601 CHL g 608	70.1936	CLA 3 612 CLA s 602	69.6267
CHL g 609 CLA y 612	81.0414	CLA y 602 CHL g 608	70.1948	CLA 3 603 CHL n 601	69.6308
CHL Y 608 CHL G 608	81.0527	CLA 6 603 CLA N 603	70.2092	CHL n 601 CLA 3 603	69.6314
CHL g 608 CHL s 601	81.0541	CLA N 612 CLA 7 603	70.2181	CHL N 609 CLA 8 610	69.6475
CLA G 612 CLA G 603	81.0683	CLA G 612 CHL Y 608	70.2211	CLA 4 610 CHL n 609	69.6479
CHL s 601 CLA g 603	81.0734	CLA S 610 CLA 8 602	70.2236	CLA 8 610 CHL N 609	69.6498
CHL G 608 CHL Y 608	81.096	CLA N 603 CLA r 601	70.2253	CHL n 609 CLA 4 610	69.6503
CHL g 608 CLA y 610	81.0976	CLA y 602 CLA s 602	70.231	CLA N 610 CLA r 610	69.7387
CHL Y 608 CLA G 610	81.1019	CHL 7 601 CLA r 609	70.2318	CLA r 610 CLA N 610	69.7454
CLA n 612 CLA y 611	81.115	CHL G 601 CLA r 616	70.2493	CLA N 610 CLA r 602	69.7606
CLA s 610 CLA n 611	81.1157	CLA N 610 CLA 6 612	70.2502	CLA r 602 CLA N 610	69.7686
CHL g 608 CHL y 609	81.1204	CHL y 601 CLA n 611	70.2563	CLA R 610 CLA n 610	69.7752
CLA g 610 CLA y 612	81.1236	CLA s 612 CLA y 603	70.2792	CLA n 610 CLA R 610	69.7818
CLA y 611 CLA n 612	81.1294	CHL G 601 CHL 8 608	70.2883	CLA R 602 CLA n 610	69.7904
CHL N 609 CLA r 612	81.1421	CHL 5 601 CLA 5 610	70.2944	CLA n 610 CLA R 602	69.7995
CHL y 609 CHL g 608	81.1731	CHL 5 609 CLA 5 610	70.2962	CLA 5 602 CLA G 611	69.8003
CLA Y 603 CLA G 612	81.1861	CLA G 603 CLA 5 611	70.3021	CLA G 611 CLA 5 602	69.8042
CLA y 612 CHL g 609	81.1897	CHL 8 608 CLA r 616	70.3044	CLA g 611 CLA 1 602	69.8072
CLA y 610 CHL g 608	81.1954	CLA 5 603 CLA N 610	70.3045	CLA 5 611 CLA N 602	69.8087
CLA G 610 CHL Y 608	81.1993	CLA Y 612 CHL r 608	70.3208	CLA 1 602 CLA g 611	69.8099
CHL G 608 CLA G 612	81.244	CHL S 608 CLA 8 610	70.3332	CLA N 602 CLA 5 611	69.8154
CLA Y 612 CLA S 612	81.272	CLA 5 610 CLA r 611	70.3343	CLA 5 612 CLA G 611	69.8284
CHL G 601 CHL G 601	81.2871	CLA Y 603 CLA 5 603	70.3433	CLA G 611 CLA 5 612	69.8314
CLA r 602 CLA S 603	81.2901	CHL y 608 CLA n 612	70.3477	CLA g 611 CLA 1 612	69.8464
CLA G 612 CHL G 608	81.2999	CLA 5 610 CLA Y 612	70.3547	CLA n 602 CLA 1 611	69.8471
CLA s 609 CLA y 603	81.3005	CLA 5 610 CLA Y 611	70.3777	CLA 1 612 CLA g 611	69.8496
CLA y 612 CLA g 610	81.3649	CLA 5 603 CLA G 612	70.3834	CLA 1 611 CLA n 602	69.8541
CLA G 612 CLA Y 603	81.3763	CLA R 609 CLA s 612	70.399	CLA 6 610 CLA N 611	69.8792
CLA Y 603 CHL r 608	81.4106	CLA 7 611 CLA S 611	70.4025	CHL g 601 CHL g 608	69.8793
CHL G 608 CLA G 611	81.4172	CHL 5 608 CHL N 609	70.4053	CHL G 608 CHL G 601	69.8855
CHL n 609 CLA s 612	81.4663	CHL y 601 CLA g 611	70.4097	CHL g 608 CHL g 601	69.8857
CLA G 611 CHL G 608	81.4871	CHL R 608 CHL y 601	70.4103	CLA N 611 CLA 6 610	69.8874
CLA y 612 CHL s 601	81.4882	CHL s 601 CLA y 612	70.4114	CHL G 601 CHL G 608	69.8929
CLA r 612 CHL N 609	81.5114	CLA Y 610 CLA 8 612	70.4145	CLA n 611 CLA 2 610	69.91
CHL s 601 CHL g 608	81.5149	CLA R 601 CLA s 609	70.4146	CLA 2 610 CLA n 611	69.9181
CHL r 608 CLA Y 603	81.5273	CLA N 611 CHL 5 601	70.4233	CHL 6 601 CLA N 602	69.9373
CLA y 610 CLA s 609	81.5672	CLA 6 612 CHL G 608	70.4235	CLA N 602 CHL 6 601	69.9441
CLA Y 611 CLA N 611	81.6069	CLA S 610 CLA 7 602	70.4291	CLA n 602 CHL 2 601	69.9461
CLA s 612 CHL n 609	81.6245	CLA r 611 CHL N 609	70.4426	CHL 6 609 CHL N 601	69.9491
CLA n 602 CLA s 602	81.6297	CHL y 609 CLA n 611	70.4496	CHL 2 601 CLA n 602	69.9527
CLA S 610 CLA Y 612	81.642	CLA G 603 CLA 7 612	70.4604	CHL N 601 CHL 6 609	69.9554
CHL Y 601 CLA r 603	81.6551	CHL S 601 CLA 7 610	70.4606	CHL n 601 CHL 2 609	69.9802
CLA N 611 CLA Y 611	81.6607	CLA y 610 CLA y 603	70.4614	CHL 2 609 CHL n 601	69.9866
CHL N 608 CLA r 609	81.6769	CLA 5 612 CLA Y 602	70.4642	CHL S 608 CLA r 601	69.9898
CLA Y 612 CLA r 603	81.6843	CHL 5 601 CLA Y 603	70.4761	CLA N 602 CLA r 602	69.9916
CLA g 611 CLA g 602	81.7061	CLA 7 603 CLA G 603	70.4832	CLA r 601 CHL S 608	69.9928
CHL R 608 CHL y 608	81.7064	CLA s 609 CHL y 609	70.4836	CLA r 602 CLA N 602	70.0015
CHL y 608 CHL R 608	81.7458	CLA n 612 CLA n 611	70.4847	CLA R 602 CLA n 602	70.0128
CHL Y 608 CLA G 611	81.7473	CLA G 602 CHL 6 608	70.4964	CLA N 611 CLA 5 603	70.0232
CLA R 602 CHL y 601	81.7531	CLA 7 602 CLA G 612	70.5007	CLA n 602 CLA R 602	70.0234
CLA g 602 CLA g 611	81.7749	CLA g 612 CHL n 608	70.5037	CLA 5 603 CLA N 611	70.0243
CHL s 601 CLA y 612	81.825	CHL s 608 CLA R 612	70.5087	CLA R 601 CHL s 608	70.0274
CHL g 609 CHL s 601	81.8514	CHL s 601 CLA y 603	70.5095	CHL s 608 CLA R 601	70.03
CLA G 611 CHL Y 608	81.8582	CLA y 603 CLA n 611	70.516	CLA y 612 CHL y 608	70.0342
CLA S 612 CLA r 603	81.8748	CHL 8 609 CHL Y 601	70.5237	CHL y 608 CLA y 612	70.0375
CLA s 609 CLA y 610	81.8804	CLA R 609 CLA s 603	70.529	CHL Y 608 CLA Y 612	70.049
CLA Y 612 CLA S 610	81.8967	CHL 5 609 CHL N 608	70.5333	CHL 4 609 CLA y 611	70.0493
CLA r 603 CLA Y 612	81.9289	CLA 6 603 CHL N 609	70.5413	CLA y 611 CHL 4 609	70.0493
CLA r 603 CHL Y 601	81.932	CLA 6 603 CHL Y 601	70.555	CHL 6 601 CHL N 601	70.0495
CLA r 609 CHL N 608	81.9331	CHL y 609 CLA n 612	70.5559	CHL 8 609 CLA Y 611	70.0508
CLA s 602 CLA n 602	81.9345	CLA y 610 CLA n 612	70.5568	CLA Y 611 CHL 8 609	70.0516
CLA g 610 CHL y 609	81.9393	CLA G 610 CHL 6 601	70.557	CLA Y 612 CHL Y 608	70.0522
CLA g 611 CHL g 609	81.9535	CLA Y 611 CHL 5 608	70.559	CHL N 601 CHL 6 601	70.0542
CLA S 612 CHL N 601	82.0191	CLA y 602 CLA g 610	70.562	CLA N 603 CLA r 602	70.0582
CHL y 609 CLA g 610	82.0513	CHL 6 608 CLA G 611	70.5671	CHL n 601 CHL 2 601	70.0607
CLA g 603 CLA s 603	82.0631	CHL 7 601 CHL N 601	70.5762	CLA 1 603 CLA n 611	70.0616
CHL g 609 CLA g 611	82.0697	CLA Y 612 CLA r 603	70.5774	CLA n 611 CLA 1 603	70.0627
CHL y 601 CLA R 602	82.0718	CLA G 610 CHL G 608	70.5839	CHL 2 601 CHL n 601	70.0642
CLA Y 612 CHL G 608	82.0938	CLA 5 612 CHL G 609	70.5914	CLA r 602 CLA N 603	70.0648
CLA y 610 CLA s 603	82.1026	CLA N 611 CLA 7 611	70.5923	CLA 6 610 CHL N 601	70.075
CLA N 603 CHL r 608	82.149	CLA n 612 CLA g 603	70.5941	CLA R 602 CLA n 603	70.0788
CLA R 603 CLA s 612	82.1647	CLA 7 603 CLA Y 612	70.6049	CHL N 601 CLA 6 610	70.0845
CHL G 601 CLA G 610	82.2342	CLA r 602 CHL G 601	70.6058	CLA n 603 CLA R 602	70.0869
CHL n 609 CLA s 611	82.2359	CLA 8 602 CHL Y 601	70.6097	CHL n 601 CLA 2 610	70.0981
CHL G 608 CLA Y 612	82.273	CHL 7 608 CLA G 603	70.6662	CLA 2 610 CHL n 601	70.1059
CLA G 610 CHL G 601	82.2858	CLA Y 611 CHL 5 609	70.6729	CHL 6 608 CHL N 601	70.1085
CHL s 601 CHL g 609	82.2957	CHL 6 608 CLA G 612	70.6734	CLA N 602 CHL 8 608	70.1133
CHL N 601 CLA S 612	82.3047	CLA n 612 CLA g 611	70.6746	CHL N 601 CHL 6 608	70.1182
CHL r 608 CLA N 603	82.3324	CHL y 609 CLA y 611	70.6815	CHL 4 608 CLA n 602	70.1188
CLA r 603 CLA S 612	82.344	CLA g 612 CLA n 611	70.6849	CHL 8 608 CLA N 602	70.1204
CHL r 608 CHL r 608	82.3676	CLA 6 602 CLA G 611	70.6882	CLA n 602 CHL 4 608	70.1264
CLA Y 612 CLA G 612	82.3944	CLA 7 603 CHL G 609	70.7077	CHL n 601 CHL 2 608	70.1392
CLA y 602 CLA s 609	82.3956	CLA Y 603 CHL r 608	70.7149	CHL 2 608 CHL n 601	70.1471
CLA Y 612 CHL N 601	82.3983	CLA g 602 CHL g 609	70.7201	CHL N 608 CLA 8 612	70.1478
CLA Y 612 CLA r 612	82.4072	CLA Y 602 CLA r 603	70.7228	CLA 4 612 CHL n 608	70.1485
CHL n 601 CLA y 612	82.41	CHL G 601 CLA r 603	70.7251	CLA 8 612 CHL N 608	70.1487
CLA s 611 CHL n 609	82.4256	CLA N 610 CLA 5 603	70.726	CHL n 608 CLA 4 612	70.1502
CLA s 603 CLA y 610	82.4451	CHL 7 601 CLA G 612	70.7313	CHL 7 609 CHL N 601	70.1629
CLA S 612 CLA Y 611	82.4544	CLA N 602 CLA r 612	70.7484	CHL N 601 CHL 7 609	70.1651
CHL N 601 CLA Y 612	82.4656	CHL 5 609 CHL N 601	70.7574	CHL 5 609 CHL Y 608	70.1689
CLA y 612 CHL n 601	82.479	CHL 7 609 CHL G 609	70.7619	CHL y 608 CHL 1 609	70.1743
CHL n 601 CLA s 611	82.4942	CHL N 609 CLA 8 611	70.7694	CHL Y 608 CHL 5 609	70.1751
CLA g 612 CHL g 609	82.522	CLA 5 603 CHL N 608	70.7707	CHL 3 609 CHL n 601	70.1776
CLA n 602 CLA s 609	82.5669	CHL 7 609 CHL Y 608	70.774	CHL n 601 CHL 3 609	70.1779
CLA n 610 CLA s 610	82.568	CHL G 601 CLA 7 603	70.8077	CLA 5 610 CHL Y 601	70.1803
CLA g 611 CLA g 603	82.5745	CLA 8 602 CLA Y 612	70.8093	CHL 1 609 CHL y 608	70.1812
CLA s 603 CLA g 603	82.5791	CHL 7 601 CHL G 608	70.8167	CLA G 611 CLA r 610	70.1839
CLA S 603 CHL r 608	82.5891	CHL g 609 CHL g 609	70.8167	CLA R 610 CLA g 611	70.1883
CLA N 603 CLA r 610	82.6035	CLA r 611 CLA r 611	70.8189	CHL Y 601 CLA 5 610	70.1899
CLA Y 611 CLA S 612	82.6057	CHL s 608 CLA R 611	70.8201	CLA r 610 CLA G 611	70.1937
CHL g 609 CLA g 612	82.6257	CLA Y 612 CHL 5 608	70.8229	CLA g 611 CLA R 610	70.1971
CLA R 609 CHL n 608	82.6289	CHL 8 601 CLA S 602	70.8264	CHL y 601 CLA 1 610	70.2131
CLA s 612 CLA R 603	82.6339	CHL 7 609 CLA Y 612	70.8325	CLA 1 610 CHL y 601	70.2225
CLA Y 610 CLA r 603	82.6498	CLA 5 612 CLA G 603	70.8385	CHL 5 608 CLA Y 612	70.2466
CLA G 612 CLA Y 612	82.6618	CHL g 608 CHL s 608	70.8465	CLA Y 612 CHL 5 608	70.2557
CLA S 612 CLA N 603	82.6631	CLA N 602 CLA 5 611	70.8467	CLA 5 603 CLA Y 602	70.2593
CLA s 609 CLA y 602	82.6793	CLA Y 610 CLA 5 602	70.8534	CLA 6 603 CHL N 601	70.2608
CLA s 610 CLA n 610	82.7029	CLA 7 603 CLA G 610	70.8538	CHL N 601 CLA 6 603	70.266
CLA g 603 CLA g 611	82.7369	CLA n 602 CLA y 610	70.8539	CLA y 612 CHL 1 608	70.2665
CLA r 612 CLA Y 612	82.7569	CLA n 612 CHL g 601	70.8616	CLA Y 602 CLA 5 603	70.2671
CLA r 603 CLA Y 610	82.7686	CLA r 603 CLA r 611	70.8687	CHL 7 601 CLA Y 612	70.2723
CLA Y 602 CLA r 612	82.7898	CLA r 611 CLA G 611	70.8812	CHL 1 608 CLA y 612	70.275
CLA s 611 CHL n 601	82.7997	CHL g 608 CHL g 609	70.8816	CLA y 602 CLA 1 603	70.2763
CLA s 609 CLA n 602	82.8577	CLA y 603 CLA n 603	70.8831	CHL 5 609 CLA Y 603	70.2781
CLA r 610 CLA N 603	82.8691	CLA Y 610 CLA 7 603	70.8903	CLA y 612 CHL 3 601	70.2791
CLA S 611 CHL Y 601	82.879	CHL 6 609 CLA G 612	70.8905	CLA Y 612 CHL 7 601	70.2793
CHL n 608 CLA R 609	82.8801	CLA r 603 CLA r 601	70.8925	CHL 5 609 CHL Y 609	70.2807
CLA N 603 CLA S 612	82.914	CHL 5 601 CLA N 610	70.9133	CLA Y 603 CHL 5 609	70.2821
CHL N 608 CLA r 602	82.9177	CLA Y 610 CHL Y 608	70.9245	CLA 1 603 CLA y 602	70.2841
CLA Y 611 CLA N 612	82.9921	CLA s 609 CHL R 608	70.9284	CHL Y 609 CHL 5 609	70.2851
CHL N 609 CLA r 609	83.0028	CHL 7 609 CLA G 603	70.9299	CHL 3 601 CLA y 612	70.2872
CLA N 612 CLA Y 611	83.0104	CHL 6 601 CLA Y 610	70.9423	CHL n 601 CLA 2 603	70.2886
CLA y 612 CLA s 602	83.018	CLA S 603 CLA 8 611	70.9435	CHL y 609 CHL 1 609	70.2917
CHL R 608 CLA s 609	83.019	CLA Y 612 CLA r 616	70.945	CLA 2 603 CHL n 601	70.2925
CLA r 612 CLA Y 602	83.0393	CLA Y 612 CLA 8 603	70.9476	CLA y 603 CHL 1 609	70.295
CHL r 608 CLA S 603	83.0691	CLA 5 612 CLA Y 610	70.9563	CHL 1 609 CHL y 609	70.2965
CHL Y 601 CLA S 611	83.0696	CLA Y 602 CLA 8 603	70.9593	CHL 1 609 CLA y 603	70.3006
CHL S 601 CLA G 603	83.1461	CLA y 603 CLA y 611	70.9602	CLA 7 602 CLA Y 611	70.3286
CHL S 601 CHL G 608	83.2059	CLA G 611 CLA r 601	70.9898	CLA y 611 CLA 3 602	70.3365
CLA r 609 CHL N 609	83.2298	CLA n 603 CLA g 603	70.9908	CLA y 610 CLA g 602	70.3399
CLA r 602 CHL N 608	83.2357	CHL Y 601 CLA 6 602	70.9945	CLA Y 611 CLA 7 602	70.3401
CLA Y 610 CLA r 602	83.2744	CHL 6 601 CLA S 602	70.9947	CLA 3 602 CLA y 611	70.3481
CHL g 601 CHL g 608	83.3001	CLA 8 610 CHL Y 608	70.9954	CLA g 602 CLA y 610	70.349
CHL g 608 CHL g 601	83.3108	CLA r 612 CHL 5 608	71.0025	CLA G 602 CLA Y 610	70.3514
CLA s 602 CLA y 612	83.3603	CHL 6 608 CLA Y 602	71.0026	CHL 7 608 CLA S 602	70.3547
CLA S 603 CHL G 609	83.3649	CLA S 611 CLA 7 612	71.0075	CLA Y 610 CLA G 602	70.3591
CLA S 610 CLA Y 611	83.4272	CLA 8 602 CLA Y 610	71.0109	CLA S 602 CHL 7 608	70.3674
CLA S 610 CHL Y 601	83.4281	CLA 8 612 CHL N 608	71.011	CLA Y 603 CLA r 601	70.374
CLA r 602 CLA Y 610	83.4527	CHL g 601 CHL n 601	71.0216	CLA R 601 CLA y 603	70.3771
CLA s 609 CHL R 608	83.4562	CLA G 603 CHL 6 601	71.0257	CLA r 601 CLA Y 603	70.3783
CLA S 610 CLA r 603	83.5109	CLA r 610 CHL Y 601	71.0357	CLA s 602 CHL 3 608	70.3783
CLA R 603 CLA s 610	83.5203	CHL 5 608 CLA 5 612	71.0376	CLA y 603 CLA g 611	70.3789
CLA S 612 CHL Y 601	83.5798	CHL 6 608 CLA N 603	71.046	CLA y 603 CLA R 601	70.3803
CHL n 601 CLA s 609	83.601	CLA 7 612 CLA S 610	71.0491	CLA g 611 CLA y 603	70.3849
CLA Y 611 CLA S 610	83.601	CHL y 601 CLA s 610	71.0564	CHL 3 608 CLA s 602	70.3918
CLA G 603 CHL S 601	83.6097	CLA 5 602 CLA Y 612	71.0634	CLA G 611 CLA Y 603	70.3935
CHL Y 601 CLA S 610	83.6136	CLA 7 612 CHL G 601	71.0882	CLA Y 603 CLA G 611	70.3984
CHL G 608 CHL S 601	83.6513	CLA 7 602 CLA S 612	71.0915	CLA S 610 CLA r 602	70.4331
CLA y 603 CLA s 603	83.6756	CHL y 609 CLA n 603	71.092	CLA r 602 CLA S 610	70.4364
CLA S 611 CLA N 603	83.7027	CHL 6 608 CHL G 601	71.0976	CLA 5 612 CHL G 601	70.4379
CHL n 608 CLA s 610	83.7039	CLA N 611 CLA 5 603	71.1098	CHL G 601 CLA 5 612	70.444
CHL Y 601 CLA S 612	83.7367	CLA r 601 CHL G 601	71.1235	CHL g 601 CLA 1 612	70.4598
CLA g 612 CLA g 602	83.7869	CLA G 612 CLA r 612	71.1264	CLA 1 612 CHL g 601	70.4661
CLA R 603 CHL y 601	83.8335	CLA G 610 CHL 7 608	71.1538	CLA R 602 CLA s 610	70.4724
CHL G 609 CLA S 603	83.8339	CHL 6 601 CLA Y 603	71.1571	CLA s 610 CLA R 602	70.4764
CLA g 602 CLA g 612	83.8381	CHL n 601 CLA n 603	71.1816	CHL G 609 CLA 5 603	70.5075
CLA s 610 CHL n 608	83.8394	CHL Y 608 CHL Y 609	71.1849	CLA 5 603 CHL G 609	70.5083
CLA N 610 CLA r 612	83.8634	CHL 7 608 CLA S 603	71.1876	CLA 1 603 CHL g 609	70.5322
CLA S 610 CHL N 609	83.9182	CLA y 603 CHL n 601	71.1951	CHL g 609 CLA 1 603	70.5329
CHL g 608 CLA y 612	83.9312	CLA 5 611 CLA Y 603	71.2092	CHL S 608 CHL 8 609	70.5406
CLA r 603 CLA S 610	83.9398	CLA y 603 CLA s 611	71.2169	CHL 8 609 CHL S 608	70.5441
CLA s 610 CLA R 603	83.9477	CLA y 610 CHL y 608	71.2201	CLA 7 612 CLA S 612	70.5444
CLA s 609 CHL n 601	83.9719	CLA R 609 CHL s 608	71.2207	CLA S 612 CLA 7 612	70.5509
CLA N 603 CLA S 611	83.9801	CLA r 612 CLA G 611	71.2295	CLA r 611 CHL S 601	70.557
CHL Y 608 CLA r 610	83.9996	CLA n 603 CLA y 610	71.2389	CLA n 602 CLA g 611	70.5582
CLA n 611 CLA y 612	84.0381	CHL 7 609 CHL Y 609	71.241	CLA g 611 CLA n 602	70.5594
CLA y 612 CLA n 611	84.0409	CLA 8 603 CLA Y 611	71.2476	CLA 5 602 CLA N 603	70.5634
CHL R 608 CLA n 603	84.0808	CHL N 609 CHL 5 608	71.2525	CHL S 601 CLA r 611	70.5644
CHL R 608 CHL y 609	84.0815	CLA r 610 CLA 5 610	71.2754	CLA 5 602 CLA N 612	70.5667
CHL y 601 CLA R 603	84.101	CLA y 610 CLA s 603	71.2785	CHL 4 609 CHL s 608	70.5695
CHL N 609 CLA S 610	84.1014	CHL G 609 CLA r 611	71.3083	CLA s 612 CLA 3 612	70.5703
CLA g 611 CHL y 609	84.1085	CLA 5 611 CLA 5 602	71.324	CLA G 611 CLA N 602	70.5712
CLA y 612 CHL g 608	84.1093	CLA N 610 CLA r 611	71.3293	CLA N 612 CLA 5 602	70.5718
CLA r 610 CHL Y 608	84.1138	CLA n 602 CLA g 612	71.3306	CLA N 602 CLA G 611	70.5719
CHL y 609 CHL R 608	84.1345	CHL 8 609 CLA Y 602	71.3363	CLA N 603 CLA 5 602	70.5725
CLA s 603 CLA y 603	84.1373	CHL 7 608 CHL G 609	71.3368	CLA 5 610 CLA 5 610	70.5725
CLA g 612 CLA y 610	84.1471	CHL 5 609 CLA N 610	71.3443	CHL s 608 CHL 4 609	70.5738
CLA y 612 CLA n 612	84.1897	CLA R 603 CLA s 610	71.3559	CLA 3 612 CLA s 612	70.5767
CLA N 602 CHL r 608	84.1904	CLA G 603 CLA r 612	71.3664	CLA 1 610 CLA 1 610	70.5804
CLA r 612 CLA N 610	84.1946	CHL G 609 CLA 6 611	71.3687	CHL 7 609 CLA N 612	70.582
CLA S 609 CLA Y 603	84.2137	CLA y 612 CHL y 608	71.3704	CLA N 612 CHL 7 609	70.5864
CHL y 609 CLA g 611	84.2326	CLA G 602 CLA 6 610	71.3709	CHL 7 608 CHL N 609	70.5896
CLA n 612 CLA y 612	84.2365	CHL 7 601 CHL 5 608	71.3754	CHL s 601 CLA R 611	70.5933
CLA R 602 CLA y 612	84.2626	CHL 5 608 CHL N 601	71.3776	CHL n 609 CHL 3 608	70.5953
CLA n 603 CHL R 608	84.2627	CLA 6 611 CLA G 602	71.3804	CLA n 603 CLA 1 602	70.5955
CHL S 601 CHL G 609	84.2745	CLA 7 603 CLA S 610	71.3946	CHL N 609 CHL 7 608	70.5967
CLA y 610 CLA g 612	84.2943	CHL 6 609 CLA N 603	71.4053	CLA R 611 CHL s 601	70.5999
CHL r 608 CLA N 602	84.3018	CLA g 603 CHL s 608	71.412	CLA 1 602 CLA n 603	70.6025
CLA Y 602 CLA r 602	84.3043	CLA 7 611 CLA G 603	71.414	CHL 3 608 CHL n 609	70.6027
CLA y 611 CHL s 601	84.3477	CHL 5 601 CLA N 603	71.4144	CLA r 610 CLA r 609	70.6051
CLA R 612 CHL n 609	84.3554	CHL g 601 CLA y 602	71.4184	CLA n 612 CHL 3 609	70.6063
CHL g 608 CHL y 608	84.3862	CLA Y 603 CLA 7 603	71.4233	CHL 3 609 CLA n 612	70.6087
CHL R 608 CLA y 603	84.4234	CLA Y 612 CLA 8 612	71.4255	CLA n 612 CLA 1 602	70.6088
CHL y 608 CHL g 608	84.4271	CHL Y 609 CLA 8 610	71.4285	CLA r 609 CLA r 610	70.6093
CLA R 609 CHL n 609	84.4343	CLA 7 603 CHL G 608	71.4355	CLA 1 602 CLA n 612	70.6124
CLA g 612 CLA g 603	84.4637	CHL N 608 CHL 5 609	71.4523	CLA R 609 CLA R 610	70.613
CHL Y 609 CLA G 612	84.4656	CLA 7 610 CHL G 609	71.4535	CLA R 610 CLA R 609	70.617
CLA R 602 CLA s 609	84.4954	CHL 8 608 CHL Y 609	71.4567	CLA 5 610 CHL N 609	70.6368
CLA r 602 CLA Y 602	84.5105	CLA n 611 CLA g 611	71.4842	CHL N 609 CLA 5 610	70.6439
CLA g 612 CLA y 603	84.5216	CLA y 610 CLA n 611	71.4913	CHL n 609 CLA 1 610	70.6734
CLA y 603 CHL R 608	84.539	CLA g 611 CLA s 612	71.5028	CLA 1 610 CHL n 609	70.6803
CLA N 602 CLA r 610	84.5473	CLA N 603 CLA 5 603	71.5123	CLA 6 603 CLA N 602	70.7147
CLA y 612 CLA R 602	84.5652	CLA G 603 CLA r 610	71.5165	CLA S 612 CLA r 602	70.7151
CLA G 612 CHL Y 609	84.576	CHL S 601 CHL 7 608	71.5355	CLA r 602 CLA S 612	70.7166
CHL s 601 CLA y 611	84.5883	CHL 6 601 CLA G 610	71.5494	CLA N 602 CLA 6 603	70.722
CLA g 603 CLA g 612	84.6105	CHL y 608 CLA n 611	71.5508	CLA n 602 CLA 2 603	70.7394
CLA Y 603 CLA S 609	84.6367	CLA 5 612 CLA N 602	71.5596	CLA 5 611 CLA G 612	70.7442
CHL n 609 CLA R 609	84.6569	CLA g 611 CLA s 603	71.5981	CLA 2 603 CLA n 602	70.7463
CLA R 603 CLA y 612	84.6753	CHL g 601 CLA n 603	71.6007	CLA G 612 CLA 5 611	70.7476
CHL G 609 CHL S 601	84.7024	CLA G 610 CHL Y 608	71.6049	CLA R 602 CLA s 612	70.7508
CLA y 603 CLA g 612	84.7046	CLA G 603 CLA 6 603	71.6059	CLA s 612 CLA R 602	70.7524
CHL n 609 CLA R 612	84.7126	CLA 5 602 CLA N 612	71.6142	CLA g 612 CLA 1 611	70.7647
CLA r 610 CLA N 602	84.7218	CLA y 603 CLA n 612	71.6181	CLA 1 611 CLA g 612	70.7684
CLA S 610 CLA N 611	84.7951	CLA G 612 CLA 7 611	71.6183	CLA 5 602 CLA G 612	70.824
CLA S 609 CHL r 608	84.8084	CHL G 608 CLA 6 612	71.6296	CLA G 612 CLA 5 602	70.8259
CLA N 611 CLA Y 612	84.8178	CLA N 603 CLA 5 610	71.6341	CHL 6 601 CLA N 612	70.8262
CLA Y 612 CLA N 611	84.818	CLA Y 611 CLA r 603	71.6409	CLA N 612 CHL 6 601	70.833
CLA S 609 CLA Y 610	84.8832	CLA 6 612 CHL G 609	71.6589	CLA g 612 CLA 1 602	70.8364
CLA g 610 CHL y 608	84.896	CLA Y 612 CHL 7 608	71.671	CLA 1 602 CLA g 612	70.8371
CLA y 612 CLA R 603	84.9131	CHL G 609 CLA 7 612	71.6732	CLA 7 611 CLA Y 603	70.8412
CLA y 602 CLA s 603	84.926	CHL s 608 CLA n 602	71.6915	CLA Y 603 CLA 7 611	70.8414
CHL g 601 CHL g 601	84.9561	CLA Y 612 CLA 8 611	71.6958	CLA y 603 CLA 3 611	70.8444
CLA Y 603 CLA r 610	84.9659	CLA s 611 CLA g 612	71.7025	CLA 3 611 CLA y 603	70.8459
CLA n 610 CLA s 612	84.9883	CLA g 603 CLA s 610	71.7031	CLA n 612 CHL 2 601	70.8466
CHL y 608 CLA g 610	84.9916	CHL Y 609 CHL 7 608	71.7067	CHL 2 601 CLA n 612	70.8526
CLA g 612 CLA y 612	84.9974	CLA 5 612 CLA 5 611	71.707	CLA 5 612 CLA N 602	70.8552
CLA s 609 CLA R 602	84.9992	CHL r 608 CLA Y 612	71.7356	CLA N 602 CLA 5 612	70.8595
CHL n 608 CLA s 612	85.0173	CLA N 611 CLA 7 612	71.7428	CHL 7 601 CHL S 608	70.8867
CLA N 611 CLA S 610	85.0225	CLA 5 603 CLA Y 612	71.7492	CHL S 608 CHL 7 601	70.8898
CLA S 609 CLA r 602	85.0272	CLA y 612 CHL s 601	71.7582	CLA n 602 CLA 1 612	70.8964
CLA Y 610 CLA r 612	85.0515	CLA N 611 CHL 5 609	71.7786	CLA 1 612 CLA n 602	70.9008
CLA R 602 CHL n 608	85.0564	CLA n 603 CHL g 601	71.7834	CHL s 608 CHL 3 601	70.9299
CLA s 612 CLA n 610	85.0884	CHL 6 608 CHL N 608	71.7922	CHL 3 601 CHL s 608	70.9339
CLA s 612 CHL n 608	85.1172	CLA n 611 CLA n 612	71.8012	CLA N 611 CLA 7 612	70.9586
CLA r 610 CLA Y 603	85.1638	CHL N 609 CLA 5 602	71.8054	CLA 7 612 CLA N 611	70.9635
CLA Y 610 CLA S 609	85.1807	CLA y 611 CLA s 612	71.8064	CLA 3 612 CLA n 611	70.9793
CLA S 603 CLA G 603	85.2022	CHL n 601 CLA y 602	71.8176	CLA G 602 CLA r 602	70.9823
CLA g 612 CHL g 608	85.2102	CLA s 603 CLA g 610	71.8276	CLA n 611 CLA 3 612	70.9851
CHL S 601 CLA Y 612	85.2199	CLA 6 603 CLA G 611	71.8292	CLA R 602 CLA g 602	70.9888
CLA s 603 CLA y 602	85.227	CLA g 603 CHL n 609	71.8308	CLA r 602 CLA G 602	70.9924
CHL r 608 CLA S 609	85.233	CHL N 609 CLA 8 602	71.8413	CLA 5 602 CHL N 608	70.9979
CLA S 612 CHL N 609	85.2555	CLA 7 611 CLA G 611	71.8416	CLA g 602 CLA R 602	70.9996
CLA y 612 CLA g 612	85.2574	CHL y 601 CLA n 612	71.8465	CHL N 608 CLA 5 602	71.0082
CLA r 612 CLA Y 610	85.258	CLA n 611 CLA g 612	71.8489	CHL N 601 CLA r 611	71.0269
CHL g 608 CLA g 612	85.2628	CLA y 602 CHL s 601	71.852	CHL n 608 CLA 1 602	71.0339
CLA Y 602 CLA r 603	85.2926	CLA N 612 CHL 7 601	71.8537	CLA y 611 CLA 4 610	71.0346
CHL n 601 CLA s 602	85.3238	CHL G 608 CHL G 601	71.8561	CLA r 611 CHL N 601	71.0358
CLA g 611 CHL g 608	85.3615	CLA s 612 CLA g 612	71.8789	CLA 4 610 CLA y 611	71.0372
CHL n 608 CLA R 602	85.3691	CLA y 612 CLA s 612	71.8836	CLA 8 610 CLA Y 611	71.0424
CLA N 612 CLA Y 612	85.3985	CHL s 601 CLA y 611	71.8905	CLA 1 602 CHL n 608	71.0431
CHL N 609 CLA S 612	85.4055	CLA g 602 CHL g 608	71.9122	CLA Y 611 CLA 8 610	71.0451
CHL g 608 CLA g 611	85.4287	CHL 7 609 CLA S 602	71.9124	CLA R 611 CHL n 601	71.0465
CLA R 610 CLA n 603	85.4376	CLA N 612 CLA 5 602	71.915	CHL n 601 CLA R 611	71.0559
CHL Y 608 CLA r 609	85.4415	CLA R 616 CHL s 608	71.9219	CHL Y 609 CLA r 616	71.0615
CLA Y 612 CLA N 612	85.444	CLA s 603 CHL y 609	71.9347	CLA r 616 CHL Y 609	71.0706
CLA r 603 CLA Y 602	85.4488	CLA N 610 CLA 8 611	71.9391	CLA R 616 CHL y 609	71.0726
CLA r 609 CHL Y 608	85.4716	CHL 8 608 CLA Y 603	71.9489	CHL y 608 CLA g 610	71.0733
CHL N 609 CLA r 602	85.5117	CLA G 610 CLA 7 612	71.9572	CLA G 603 CLA r 610	71.0751
CLA r 602 CLA S 609	85.5216	CLA G 603 CHL 6 609	71.9601	CHL y 609 CLA R 616	71.0818
CLA Y 612 CHL S 601	85.5427	CLA r 610 CLA 7 611	71.9746	CLA G 610 CHL Y 608	71.0833
CLA G 610 CLA G 611	85.5461	CLA R 601 CLA s 610	71.9783	CLA g 610 CHL y 608	71.0833
CLA G 611 CLA G 610	85.5513	CHL r 608 CHL 8 609	71.9802	CLA r 610 CLA G 603	71.0845
CLA S 611 CHL N 601	85.5713	CLA n 602 CHL y 608	71.9844	CHL Y 608 CLA G 610	71.0936
CLA n 611 CLA s 612	85.5827	CLA n 603 CLA n 612	71.9914	CLA R 610 CLA g 603	71.0964
CLA S 603 CLA Y 610	85.6686	CLA Y 611 CHL 7 609	72.0088	CLA g 603 CLA R 610	71.1049
CLA s 602 CHL n 601	85.6925	CHL S 608 CLA 6 611	72.011	CHL 7 609 CLA S 610	71.1084
CLA G 603 CLA S 603	85.6971	CLA r 602 CLA Y 603	72.0123	CHL 5 601 CLA N 611	71.1135
CLA n 603 CLA R 610	85.6979	CLA y 610 CLA g 602	72.0153	CLA 6 603 CLA N 611	71.1154
CHL Y 609 CLA r 610	85.7397	CLA 7 611 CLA r 609	72.0364	CLA N 611 CHL 5 601	71.1173
CLA n 602 CHL s 601	85.7622	CLA 5 611 CLA Y 610	72.0468	CLA S 610 CHL 7 609	71.1192
CLA g 611 CHL y 608	85.7724	CLA g 610 CLA s 609	72.0505	CLA N 611 CLA 6 603	71.1195
CLA G 612 CLA G 610	85.777	CLA 8 612 CLA Y 602	72.0629	CLA 5 612 CHL G 609	71.1212
CLA s 612 CLA n 611	85.7832	CLA 7 603 CLA N 612	72.0649	CHL G 609 CLA 5 612	71.1231
CLA G 610 CLA G 612	85.7924	CLA n 611 CHL g 601	72.0766	CLA s 610 CHL 3 609	71.1375
CLA r 602 CHL N 609	85.8097	CLA n 612 CLA n 610	72.0825	CHL 3 609 CLA s 610	71.1476
CHL N 601 CLA S 611	85.8683	CLA Y 610 CLA 8 611	72.0901	CLA G 603 CLA r 611	71.1494
CLA r 610 CHL Y 609	85.8688	CLA G 612 CHL G 608	72.1007	CLA n 611 CLA 2 603	71.1502
CHL y 608 CLA g 611	85.8778	CHL Y 609 CLA 7 603	72.1034	CLA 2 603 CLA n 611	71.1542
CLA S 602 CLA N 602	85.9389	CHL 6 609 CHL N 608	72.1079	CLA r 611 CLA G 603	71.1563
CLA n 603 CLA s 602	85.9801	CLA 6 603 CLA Y 603	72.1085	CLA n 611 CHL 1 601	71.1565
CLA Y 610 CLA S 603	85.9915	CLA 6 603 CLA N 612	72.1097	CHL g 609 CLA 1 612	71.1589
CLA y 611 CLA s 602	85.9957	CLA 5 610 CHL N 609	72.1105	CLA 1 612 CHL g 609	71.1606
CHL s 601 CLA n 602	86.0441	CHL R 608 CLA n 610	72.1135	CHL 1 601 CLA n 611	71.1617
CLA g 610 CHL g 601	86.0609	CLA y 612 CLA n 603	72.1168	CLA R 611 CLA g 603	71.1619
CHL R 608 CLA n 602	86.1032	CHL n 609 CLA y 612	72.1292	CLA g 603 CLA R 611	71.1685
CHL g 601 CLA g 610	86.113	CLA g 610 CHL n 609	72.1377	CLA y 611 CHL y 608	71.1768
CLA n 602 CHL R 608	86.2108	CLA 6 603 CLA Y 610	72.1387	CHL y 608 CLA y 611	71.1804
CLA S 611 CHL N 609	86.2227	CLA n 612 CLA g 612	72.1488	CLA 7 610 CHL S 601	71.1828
CLA N 602 CLA S 602	86.2304	CLA G 603 CLA 5 612	72.1507	CHL Y 608 CLA Y 611	71.1888
CHL n 608 CLA s 611	86.2361	CHL y 601 CLA s 611	72.1547	CLA Y 611 CHL Y 608	71.1924
CLA s 602 CLA y 611	86.2466	CLA n 612 CLA y 602	72.1588	CHL S 601 CLA 7 610	71.1948
CLA R 603 CLA y 610	86.3082	CHL N 608 CHL 8 609	72.1758	CHL s 601 CLA 3 610	71.2044
CLA s 602 CLA n 603	86.3356	CLA S 611 CHL 8 609	72.1765	CLA g 602 CHL g 608	71.2078
CLA S 609 CLA Y 602	86.3574	CLA 6 603 CHL Y 609	72.1782	CHL g 608 CLA g 602	71.2124
CLA s 611 CHL n 608	86.3692	CHL G 601 CLA 6 602	72.1832	CLA 3 610 CHL s 601	71.2173
CLA R 612 CLA n 610	86.4028	CLA G 611 CLA Y 603	72.1883	CHL g 601 CLA g 603	71.2179
CHL N 609 CLA S 611	86.4035	CLA N 612 CLA 7 611	72.1977	CHL G 608 CLA G 602	71.2185
CLA y 610 CLA R 603	86.4194	CHL 8 609 CLA r 616	72.2006	CLA g 603 CHL g 601	71.2205
CHL Y 608 CLA G 612	86.5456	CLA n 610 CLA y 611	72.2034	CLA G 602 CHL G 608	71.2243
CLA R 612 CLA y 612	86.5929	CLA G 612 CHL Y 609	72.2066	CLA G 603 CHL G 601	71.2276
CLA Y 602 CLA S 609	86.6245	CLA 5 612 CLA 5 612	72.208	CHL G 601 CLA G 603	71.2306
CLA G 612 CHL Y 608	86.6364	CLA g 611 CLA s 611	72.2177	CLA 7 602 CLA Y 603	71.2313
CLA n 612 CLA s 610	86.6381	CHL 5 601 CLA Y 610	72.2258	CLA y 610 CLA y 602	71.2337
CLA n 610 CLA R 612	86.7236	CLA R 611 CLA s 612	72.2367	CLA y 603 CLA 3 602	71.2354
CLA s 610 CLA n 612	86.8523	CHL y 608 CLA y 610	72.2542	CLA y 602 CLA y 610	71.2364
CHL G 601 CLA G 611	86.867	CHL G 609 CLA G 611	72.2608	CLA Y 603 CLA 7 602	71.2367
CHL R 608 CHL R 608	86.8788	CLA s 610 CLA R 602	72.2663	CLA 5 610 CHL N 608	71.2386
CLA S 609 CLA N 602	86.8818	CLA R 601 CLA s 611	72.267	CLA 7 611 CLA Y 612	71.2411
CLA S 602 CLA Y 612	86.8989	CLA s 610 CHL y 601	72.2912	CLA 3 602 CLA y 603	71.2421
CLA G 611 CHL G 601	86.9277	CLA s 611 CLA R 603	72.2946	CLA y 612 CLA 3 611	71.2425
CLA y 612 CLA R 612	86.9294	CLA 6 602 CLA G 612	72.3023	CLA Y 602 CLA Y 610	71.2431
CLA R 612 CLA y 602	86.9638	CLA s 603 CLA R 601	72.3089	CLA Y 610 CLA Y 602	71.245
CLA S 610 CLA N 610	86.9911	CLA 6 610 CHL Y 601	72.3145	CHL N 608 CLA 5 610	71.2458
CHL N 608 CLA r 603	87.0834	CLA S 609 CLA 8 611	72.3161	CLA Y 612 CLA 7 611	71.2467
CLA N 610 CLA S 610	87.1197	CHL 7 609 CHL G 608	72.318	CLA 3 611 CLA y 612	71.2486
CLA N 602 CLA S 609	87.1578	CLA s 610 CHL n 601	72.3181	CLA 6 602 CHL G 609	71.2723
CLA S 603 CLA Y 603	87.1846	CLA Y 612 CHL 5 609	72.3183	CHL G 609 CLA 6 602	71.2757
CLA y 602 CLA R 612	87.2004	CHL n 601 CHL n 609	72.3184	CHL n 608 CLA 1 610	71.279
CLA Y 612 CLA S 602	87.229	CLA S 610 CLA 7 611	72.3243	CHL g 609 CLA 2 602	71.2829
CLA R 610 CLA n 602	87.3068	CHL n 608 CLA n 612	72.3252	CLA 1 610 CHL n 608	71.2855
CLA r 603 CHL N 608	87.3656	CLA r 603 CLA r 612	72.3311	CLA 2 602 CHL g 609	71.2877
CLA R 609 CLA s 603	87.4741	CLA g 612 CLA n 612	72.3516	CLA r 609 CLA r 609	71.3074
CLA n 602 CLA R 610	87.4752	CLA G 611 CLA 7 610	72.3588	CLA 5 611 CHL G 601	71.3215
CLA r 609 CHL r 608	87.5135	CLA 5 612 CLA 5 602	72.36	CLA R 609 CLA R 609	71.3246
CHL r 608 CLA r 609	87.5291	CLA 8 612 CLA Y 610	72.3638	CHL G 601 CLA 5 611	71.3299
CHL y 601 CHL s 601	87.5516	CLA G 611 CLA Y 602	72.3673	CLA 7 610 CLA S 603	71.3305
CLA R 602 CLA y 610	87.6084	CLA R 612 CLA s 612	72.3713	CLA S 603 CLA 7 610	71.3378
CLA Y 603 CLA S 603	87.6267	CLA s 610 CLA y 612	72.3715	CHL g 601 CLA 1 611	71.34
CHL y 601 CLA s 602	87.6274	CLA 5 602 CLA 5 612	72.3874	CLA 1 611 CHL g 601	71.3489
CLA S 609 CHL N 601	87.6452	CLA n 603 CLA y 603	72.39	CLA s 603 CLA 3 610	71.363
CLA n 610 CLA s 611	87.6636	CHL G 608 CLA r 611	72.3923	CLA r 611 CLA S 602	71.3712
CLA y 610 CLA R 602	87.7797	CLA 8 612 CLA Y 612	72.3936	CLA 3 610 CLA s 603	71.3724
CLA s 611 CLA n 610	87.7931	CLA y 610 CHL n 601	72.3946	CLA S 602 CLA r 611	71.3752
CHL s 601 CHL y 601	87.7944	CLA G 603 CLA G 611	72.3987	CHL Y 609 CLA r 609	71.3957
CLA s 602 CHL y 601	87.8876	CLA 5 612 CLA Y 603	72.4331	CLA r 609 CHL Y 609	71.4029
CLA R 602 CLA y 602	87.9382	CLA R 603 CLA s 603	72.4442	CLA R 609 CHL y 609	71.4094
CLA n 602 CLA s 603	87.9634	CHL 6 601 CLA S 609	72.4443	CLA s 602 CLA R 611	71.4097
CLA s 603 CLA R 609	87.9827	CLA y 612 CLA s 602	72.4454	CLA R 611 CLA s 602	71.4151
CHL N 601 CLA S 609	88.0025	CLA g 602 CLA g 602	72.4465	CHL y 609 CLA R 609	71.4171
CLA S 610 CHL N 608	88.0619	CLA S 611 CLA 7 611	72.4645	CLA 5 612 CHL N 601	71.4186
CLA R 602 CHL n 609	88.0784	CHL Y 601 CLA 5 603	72.4691	CHL N 601 CLA 5 612	71.4208
CLA y 602 CLA R 602	88.1376	CLA R 609 CLA s 609	72.4696	CLA 6 611 CLA N 611	71.4398
[truncated: 3,227 more rows]
